# Supplementary material for: Cold argon-oxygen plasma species oxidize and disintegrate capsid protein of feline calicivirus
Source: PLoS One. 2018 Mar 22;13(3):e0194618. doi: 10.1371/journal.pone.0194618 (PMC5864060; doi:10.1371/journal.pone.0194618)
Supplement: S1 Spreadsheet — (Spreadsheet A): Relative quantification of peptides between band 1 of control and 15s CAP-exposed samples. (Spreadsheet B): Relative quantification of peptides between band 2 of control and 15s CAP-exposed samples. (Spreadsheet C): Relative quantification of peptides between band 1 of control and 120 s CAP-exposed samples. (Spreadsheet D): Relative quantification of peptides between band 2 of control and 120 s CAP-exposed samples. (XLSX) [file pone.0194618.s004.xlsx]

## Sheet: A
Arbitrary index number	Analyte charge state	Analyte experimental m/z value	Analyte chromatographic retention time (RT)	Analyte peak area for "full-scan only" Injection 1 (Band 1 of control sample)	Analyte peak area for "full-scan only" Injection 2 (Band 1 of control sample)	Analyte peak area for "full-scan only" Injection 3 (Band 1 of control sample)	Analyte peak area for "full-scan only" Injection 1 (Band 1 of 15 s -treated sample)	Analyte peak area for "full-scan only" Injection 2 (Band 1 of 15 s -treated sample)	Analyte peak area for "full-scan only" Injection 3 (Band 1 of 15 s -treated sample)	p value	Identified Peptide	med_ppm	med_m/z	z	med_rt	Peptide Modification	Protein_Group	Description.1	Accession.1	Description.2	Accession.2	Description.3	Accession.3	Description.4	Accession.4	Description.5	Accession.5	Description.6	Accession.6	Description.7	Accession.7	Description.8	Accession.8	Description.9	Accession.9	Description.10	Accession.10	Description.11	Accession.11	Description.12	Accession.12	Description.13	Accession.13	Description.14	Accession.14	Description.15	Accession.15	Description.16	Accession.16
1	2	379.718	26.6245	92100000	108000000	90600000	29900000	21300000	21400000	0.00032657	GAC(+57.02)XXPK	4.4	379.717	2	25.62	Carbamidomethylation	1	Serum albumin precursor (Allergen Bos d 6) (BSA) cRAP	gi|1351907	NA	NA	NA	NA	NA	NA	NA	NA	NA	NA	NA	NA	NA	NA	NA	NA	NA	NA	NA	NA	NA	NA	NA	NA	NA	NA	NA	NA	NA	NA
2	2	380.255	33.6307	10800000	10500000	10400000	5.55728e+06	4.92082e+06	4.58984e+06	6.11361e-05	SVTXXVK	4.5	380.254	2	32.72		125	PREDICTED: T-complex protein 1 subunit zeta-2 isoform X2 [Felis catus]	gi|587010865	NA	NA	NA	NA	NA	NA	NA	NA	NA	NA	NA	NA	NA	NA	NA	NA	NA	NA	NA	NA	NA	NA	NA	NA	NA	NA	NA	NA	NA	NA
3	2	387.701	16.0581	106000000	115000000	105000000	45300000	32600000	39300000	0.000123979	AHYDXR	6.1	387.701	2	16.15		102	PREDICTED: alpha-2-HS-glycoprotein [Felis catus]	gi|586999703	NA	NA	NA	NA	NA	NA	NA	NA	NA	NA	NA	NA	NA	NA	NA	NA	NA	NA	NA	NA	NA	NA	NA	NA	NA	NA	NA	NA	NA	NA
4	2	394.196	34.2707	16300000	16500000	16400000	6.66463e+06	6.14515e+06	5.94465e+06	1.32984e-06	WFFC(+57.02)K	29.5	394.195	2	34.54	Carbamidomethylation	235	PREDICTED: LOW QUALITY PROTEIN: glutamine-dependent NAD(+) synthetase [Felis catus]	gi|587003875	NA	NA	NA	NA	NA	NA	NA	NA	NA	NA	NA	NA	NA	NA	NA	NA	NA	NA	NA	NA	NA	NA	NA	NA	NA	NA	NA	NA	NA	NA
5	2	395.242	36.8584	2.05989e+06	2.03248e+06	2.00844e+06	445934	539338	451813	1.31475e-06	XVTDXTK	7	395.242	2	37		1	Serum albumin precursor (Allergen Bos d 6) (BSA) cRAP	gi|1351907	NA	NA	NA	NA	NA	NA	NA	NA	NA	NA	NA	NA	NA	NA	NA	NA	NA	NA	NA	NA	NA	NA	NA	NA	NA	NA	NA	NA	NA	NA
6	2	396.227	31.9326	29300000	29100000	28200000	22100000	21200000	20100000	0.000332442	VVDPFSK	3	396.22	2	30.96		147	PREDICTED: 40S ribosomal protein S3a-like [Felis catus]	gi|586988588	NA	NA	NA	NA	NA	NA	NA	NA	NA	NA	NA	NA	NA	NA	NA	NA	NA	NA	NA	NA	NA	NA	NA	NA	NA	NA	NA	NA	NA	NA
7	2	397.217	22.3989	289745	299564	304439	610495	560927	631389	0.000142736	FQTEXR	8.8	397.217	2	22.84		153	PREDICTED: aspartate--tRNA ligase cytoplasmic [Felis catus]	gi|586997074	NA	NA	NA	NA	NA	NA	NA	NA	NA	NA	NA	NA	NA	NA	NA	NA	NA	NA	NA	NA	NA	NA	NA	NA	NA	NA	NA	NA	NA	NA
8	2	399.719	24.5169	355246	370484	376984	1.11489e+06	1.15422e+06	1.04227e+06	2.51191e-05	HFPXER	6.7	399.719	2	24.88		85	PREDICTED: fatty acid synthase [Felis catus]	gi|587012663	NA	NA	NA	NA	NA	NA	NA	NA	NA	NA	NA	NA	NA	NA	NA	NA	NA	NA	NA	NA	NA	NA	NA	NA	NA	NA	NA	NA	NA	NA
9	2	400.738	34.6925	13100000	12700000	12800000	6.71713e+06	6.22866e+06	5.88588e+06	1.84037e-05	GXQDVXR	5.8	400.737	2	34.25		125	PREDICTED: T-complex protein 1 subunit zeta-2 isoform X2 [Felis catus]	gi|587010865	NA	NA	NA	NA	NA	NA	NA	NA	NA	NA	NA	NA	NA	NA	NA	NA	NA	NA	NA	NA	NA	NA	NA	NA	NA	NA	NA	NA	NA	NA
10	2	403.715	27.9047	0	0	0	811757	609421	604924	0.000583908	VGVN(+.98)GFGR	-0.2	403.711	2	27.2	Deamidation (NQ)	7	PREDICTED: glyceraldehyde-3-phosphate dehydrogenase isoform X1 [Felis catus]	gi|586991666	NA	NA	NA	NA	NA	NA	NA	NA	NA	NA	NA	NA	NA	NA	NA	NA	NA	NA	NA	NA	NA	NA	NA	NA	NA	NA	NA	NA	NA	NA
11	2	406.213	20.5847	545661	235178	556820	4.05144e+06	3.61346e+06	3.79015e+06	3.40082e-05	XTGM(+15.99)AFR	7.3	406.213	2	20	Oxidation (M)	7	PREDICTED: glyceraldehyde-3-phosphate dehydrogenase isoform X1 [Felis catus]	gi|586991666	NA	NA	NA	NA	NA	NA	NA	NA	NA	NA	NA	NA	NA	NA	NA	NA	NA	NA	NA	NA	NA	NA	NA	NA	NA	NA	NA	NA	NA	NA
12	2	407.712	21.2398	954423	898857	880631	496512	441078	474202	8.76323e-05	NAATFYK	8	407.712	2	21.62		162	PREDICTED: interferon-induced protein with tetratricopeptide repeats 3 [Felis catus]	gi|587004084	NA	NA	NA	NA	NA	NA	NA	NA	NA	NA	NA	NA	NA	NA	NA	NA	NA	NA	NA	NA	NA	NA	NA	NA	NA	NA	NA	NA	NA	NA
13	2	408.238	23.2514	1.34211e+06	1.5437e+06	1.34948e+06	523584	477682	609213	0.00033237	VXXEEGR	7.3	408.238	2	22.68		180	PREDICTED: LOW QUALITY PROTEIN: interferon-induced GTP-binding protein Mx1 [Felis catus]	gi|586998706	NA	NA	NA	NA	NA	NA	NA	NA	NA	NA	NA	NA	NA	NA	NA	NA	NA	NA	NA	NA	NA	NA	NA	NA	NA	NA	NA	NA	NA	NA
14	2	414.765	48.417	3.62789e+06	6.16065e+06	5.4165e+06	84300000	79300000	72800000	2.66213e-05	XSAXAXXK	-44.6	414.763	2	48.07		287	PREDICTED: COP9 signalosome complex subunit 5 isoform X2 [Felis catus]	gi|587019554	NA	NA	NA	NA	NA	NA	NA	NA	NA	NA	NA	NA	NA	NA	NA	NA	NA	NA	NA	NA	NA	NA	NA	NA	NA	NA	NA	NA	NA	NA
15	2	415.709	19.8062	5.30229e+06	5.12205e+06	4.47601e+06	0	0	0	3.83793e-05	XYEYSR	7.3	415.709	2	19.38		1	Serum albumin precursor (Allergen Bos d 6) (BSA) cRAP	gi|1351907	NA	NA	NA	NA	NA	NA	NA	NA	NA	NA	NA	NA	NA	NA	NA	NA	NA	NA	NA	NA	NA	NA	NA	NA	NA	NA	NA	NA	NA	NA
16	2	416.25	28.3506	3.89177e+06	4.08553e+06	3.86186e+06	958575	735958	709140	7.58564e-06	SXVGXGGTK	3.5	416.252	2	28.47		100	Keratin type II cytoskeletal 2 epidermal (Cytokeratin-2e) (K2e) (CK 2e) (keratin-2) cRAP	gi|547754	NA	NA	NA	NA	NA	NA	NA	NA	NA	NA	NA	NA	NA	NA	NA	NA	NA	NA	NA	NA	NA	NA	NA	NA	NA	NA	NA	NA	NA	NA
17	2	416.251	32.5516	11300000	10700000	9.82046e+06	30400000	26800000	26300000	0.000215807	STEXXXR	1.8	416.251	2	32.24		127	PREDICTED: uncharacterized protein LOC101101243 [Felis catus]	gi|586996630	NA	NA	NA	NA	NA	NA	NA	NA	NA	NA	NA	NA	NA	NA	NA	NA	NA	NA	NA	NA	NA	NA	NA	NA	NA	NA	NA	NA	NA	NA
18	2	416.251	32.5516	11300000	10700000	9.82046e+06	30400000	26800000	26300000	0.000215807	STQVQXR	32.4	416.251	2	31.72		399	PREDICTED: LOW QUALITY PROTEIN: spectrin beta chain non-erythrocytic 5 [Felis catus]	gi|586989233	NA	NA	NA	NA	NA	NA	NA	NA	NA	NA	NA	NA	NA	NA	NA	NA	NA	NA	NA	NA	NA	NA	NA	NA	NA	NA	NA	NA	NA	NA
19	2	416.751	29.7597	29300000	28800000	26000000	7.69607e+06	6.57461e+06	6.27963e+06	4.52497e-05	SXSXSVAR	7.5	416.751	2	29		71	Keratin type II cytoskeletal 1 (Cytokeratin-1) (CK-1) (Keratin-1) (K1) (67 kDa cytokeratin) (Hair alpha protein) cRAP	gi|1346343	NA	NA	NA	NA	NA	NA	NA	NA	NA	NA	NA	NA	NA	NA	NA	NA	NA	NA	NA	NA	NA	NA	NA	NA	NA	NA	NA	NA	NA	NA
20	2	417.251	30.3074	1.34867e+06	1.41098e+06	1.22811e+06	389014	340745	316532	7.05534e-05	XPYSVVR	3.4	417.249	2	30.54		174	PREDICTED: complement C5 [Felis catus]	gi|587009030	NA	NA	NA	NA	NA	NA	NA	NA	NA	NA	NA	NA	NA	NA	NA	NA	NA	NA	NA	NA	NA	NA	NA	NA	NA	NA	NA	NA	NA	NA
21	2	423.249	18.5204	88357.7	102076	64000.9	1.65459e+06	1.53597e+06	1.5169e+06	4.81237e-06	SXGK(+27.99)VGTR	8.1	423.249	2	18.68	FormylationKRPY	1	Serum albumin precursor (Allergen Bos d 6) (BSA) cRAP	gi|1351907	NA	NA	NA	NA	NA	NA	NA	NA	NA	NA	NA	NA	NA	NA	NA	NA	NA	NA	NA	NA	NA	NA	NA	NA	NA	NA	NA	NA	NA	NA
22	2	424.26	30.4938	0	0	0	401594	365520	397847	4.51143e-06	XYTVVPR	4.7	424.257	2	30.69		176	PREDICTED: isoleucine--tRNA ligase cytoplasmic [Felis catus]	gi|587007801	NA	NA	NA	NA	NA	NA	NA	NA	NA	NA	NA	NA	NA	NA	NA	NA	NA	NA	NA	NA	NA	NA	NA	NA	NA	NA	NA	NA	NA	NA
23	2	425.722	22.7474	553941	257018	598548	2.58177e+06	2.4727e+06	2.54673e+06	5.08518e-05	EXAQDFK	7.3	425.722	2	22.02		127	PREDICTED: uncharacterized protein LOC101101243 [Felis catus]	gi|586996630	NA	NA	NA	NA	NA	NA	NA	NA	NA	NA	NA	NA	NA	NA	NA	NA	NA	NA	NA	NA	NA	NA	NA	NA	NA	NA	NA	NA	NA	NA
24	2	429.735	20.881	47500000	48500000	44400000	23800000	21600000	22500000	6.45153e-05	GTXDPVEK	6.9	429.735	2	20.14		48	PREDICTED: heat shock cognate 71 kDa protein isoform X2 [Felis catus]	gi|587001277	NA	NA	NA	NA	NA	NA	NA	NA	NA	NA	NA	NA	NA	NA	NA	NA	NA	NA	NA	NA	NA	NA	NA	NA	NA	NA	NA	NA	NA	NA
25	2	433.755	27.6181	0	0	0	168982	149093	161183	1.02341e-05	FVXATSTK	5.4	433.755	2	27.8		159	PREDICTED: 60S ribosomal protein L6 [Felis catus]	gi|587006281	NA	NA	NA	NA	NA	NA	NA	NA	NA	NA	NA	NA	NA	NA	NA	NA	NA	NA	NA	NA	NA	NA	NA	NA	NA	NA	NA	NA	NA	NA
26	2	435.247	30.2827	1.75594e+06	1.49523e+06	1.91286e+06	124957	0	0	0.000199067	YVXSPYK	1.7	435.243	2	29.87		174	PREDICTED: complement C5 [Felis catus]	gi|587009030	NA	NA	NA	NA	NA	NA	NA	NA	NA	NA	NA	NA	NA	NA	NA	NA	NA	NA	NA	NA	NA	NA	NA	NA	NA	NA	NA	NA	NA	NA
27	2	437.757	29.2708	36900000	37500000	34400000	12100000	11300000	9.84041e+06	2.69585e-05	SXVNXGGSK	6.4	437.756	2	28.84		71	Keratin type II cytoskeletal 1 (Cytokeratin-1) (CK-1) (Keratin-1) (K1) (67 kDa cytokeratin) (Hair alpha protein) cRAP	gi|1346343	NA	NA	NA	NA	NA	NA	NA	NA	NA	NA	NA	NA	NA	NA	NA	NA	NA	NA	NA	NA	NA	NA	NA	NA	NA	NA	NA	NA	NA	NA
28	2	440.213	37.4506	0	0	0	880621	780102	916533	3.01582e-05	DGAWGAFR	2.9	440.21	2	37.7		85	PREDICTED: fatty acid synthase [Felis catus]	gi|587012663	NA	NA	NA	NA	NA	NA	NA	NA	NA	NA	NA	NA	NA	NA	NA	NA	NA	NA	NA	NA	NA	NA	NA	NA	NA	NA	NA	NA	NA	NA
29	2	447.749	42.0971	5.35567e+06	5.43413e+06	4.91063e+06	2.77589e+06	2.82172e+06	2.72269e+06	0.000119276	YGVWTXR	3	447.747	2	42.05		174	PREDICTED: complement C5 [Felis catus]	gi|587009030	NA	NA	NA	NA	NA	NA	NA	NA	NA	NA	NA	NA	NA	NA	NA	NA	NA	NA	NA	NA	NA	NA	NA	NA	NA	NA	NA	NA	NA	NA
30	2	447.777	26.9828	0	0	0	196583	278164	203898	0.000969357	EAXXAXHK	8.2	447.778	2	26.48		86	PREDICTED: alpha-actinin-4 [Felis catus]	gi|587014338	NA	NA	NA	NA	NA	NA	NA	NA	NA	NA	NA	NA	NA	NA	NA	NA	NA	NA	NA	NA	NA	NA	NA	NA	NA	NA	NA	NA	NA	NA
31	2	447.78	54.5739	19800000	19400000	19500000	13600000	12500000	12800000	5.79178e-05	XFFXQVK	5.9	447.779	2	54.14		178	PREDICTED: radixin isoform X2 [Felis catus]	gi|587000881	NA	NA	NA	NA	NA	NA	NA	NA	NA	NA	NA	NA	NA	NA	NA	NA	NA	NA	NA	NA	NA	NA	NA	NA	NA	NA	NA	NA	NA	NA
32	2	451.767	27.2767	632236	685105	638309	250137	234403	195207	5.35339e-05	GVNVSAXSR	5.1	451.759	2	27.33		243	PREDICTED: V-type proton ATPase catalytic subunit A isoform X2 [Felis catus]	gi|586999281	PREDICTED: V-type proton ATPase catalytic subunit A isoform X3 [Felis catus]	gi|586999283	PREDICTED: V-type proton ATPase catalytic subunit A isoform X4 [Felis catus]	gi|586999285	NA	NA	NA	NA	NA	NA	NA	NA	NA	NA	NA	NA	NA	NA	NA	NA	NA	NA	NA	NA	NA	NA	NA	NA	NA	NA
33	2	452.788	26.7682	1.22645e+06	1.24746e+06	1.137e+06	0	0	0	3.73978e-06	GFVVXNQK	47.3	452.788	2	26.85		125	PREDICTED: T-complex protein 1 subunit zeta-2 isoform X2 [Felis catus]	gi|587010865	NA	NA	NA	NA	NA	NA	NA	NA	NA	NA	NA	NA	NA	NA	NA	NA	NA	NA	NA	NA	NA	NA	NA	NA	NA	NA	NA	NA	NA	NA
34	2	453.262	42.4769	4.40791e+06	4.45252e+06	4.13519e+06	1.44977e+06	1.5372e+06	1.2928e+06	1.85996e-05	XFEEXVR	4.3	453.26	2	42.43		6	PREDICTED: pyruvate kinase muscle isoform X1 [Felis catus]	gi|586988591	NA	NA	NA	NA	NA	NA	NA	NA	NA	NA	NA	NA	NA	NA	NA	NA	NA	NA	NA	NA	NA	NA	NA	NA	NA	NA	NA	NA	NA	NA
35	2	454.757	39.6697	5.83285e+06	5.69422e+06	5.17813e+06	1.52918e+06	1.55039e+06	1.45717e+06	3.57261e-05	N(+.98)XXSVAYK	-1.2	454.757	2	38.73	Deamidation (NQ)	143	PREDICTED: 14-3-3 protein zeta/delta isoform X1 [Felis catus]	gi|587019850	PREDICTED: 14-3-3 protein zeta/delta isoform X2 [Felis catus]	gi|587019852	NA	NA	NA	NA	NA	NA	NA	NA	NA	NA	NA	NA	NA	NA	NA	NA	NA	NA	NA	NA	NA	NA	NA	NA	NA	NA	NA	NA
36	2	456.761	20.2382	832393	620613	720951	1.48687e+06	1.3657e+06	1.48345e+06	0.00059037	XXM(+15.99)GXGHR	10.8	456.763	2	19.49	Oxidation (M)	107	PREDICTED: ATP-citrate synthase isoform X2 [Felis catus]	gi|587011635	NA	NA	NA	NA	NA	NA	NA	NA	NA	NA	NA	NA	NA	NA	NA	NA	NA	NA	NA	NA	NA	NA	NA	NA	NA	NA	NA	NA	NA	NA
37	2	460.287	38.1985	109000000	107000000	105000000	73800000	67200000	67100000	0.000118515	GYXAVAVVK	2.9	460.286	2	38.31		129	PREDICTED: serotransferrin [Felis catus]	gi|587000298	NA	NA	NA	NA	NA	NA	NA	NA	NA	NA	NA	NA	NA	NA	NA	NA	NA	NA	NA	NA	NA	NA	NA	NA	NA	NA	NA	NA	NA	NA
38	2	461.751	26.9777	1090000000	1130000000	1020000000	616000000	659000000	532000000	0.000713269	AEFVEVTK	-2.1	461.747	2	26.55		1	Serum albumin precursor (Allergen Bos d 6) (BSA) cRAP	gi|1351907	NA	NA	NA	NA	NA	NA	NA	NA	NA	NA	NA	NA	NA	NA	NA	NA	NA	NA	NA	NA	NA	NA	NA	NA	NA	NA	NA	NA	NA	NA
39	2	461.757	20.253	2.47653e+06	2.46872e+06	2.32523e+06	806597	754895	789315	5.78881e-06	AVXNSAGYK	7.7	461.757	2	20.62		158	PREDICTED: family with sequence similarity 129 member B [Felis catus]	gi|587009238	NA	NA	NA	NA	NA	NA	NA	NA	NA	NA	NA	NA	NA	NA	NA	NA	NA	NA	NA	NA	NA	NA	NA	NA	NA	NA	NA	NA	NA	NA
40	2	462.754	37.3873	2.25428e+06	2.62803e+06	2.21973e+06	5.17199e+06	5.17668e+06	4.88324e+06	7.6314e-05	VVFQEFR	2.7	462.752	2	37.54		92	PREDICTED: myosin-9 [Felis catus]	gi|586993676	NA	NA	NA	NA	NA	NA	NA	NA	NA	NA	NA	NA	NA	NA	NA	NA	NA	NA	NA	NA	NA	NA	NA	NA	NA	NA	NA	NA	NA	NA
41	2	464.253	34.2745	1940000000	1990000000	1860000000	975000000	870000000	898000000	3.28492e-05	YXYEXAR	3.1	464.252	2	34.33		1	Serum albumin precursor (Allergen Bos d 6) (BSA) cRAP	gi|1351907	NA	NA	NA	NA	NA	NA	NA	NA	NA	NA	NA	NA	NA	NA	NA	NA	NA	NA	NA	NA	NA	NA	NA	NA	NA	NA	NA	NA	NA	NA
42	2	464.746	30.2203	1.5584e+06	1.5461e+06	1.54344e+06	739942	682761	695854	1.21529e-06	VFAVDYSK	2.8	464.744	2	30.49		142	non-structural polyprotein [Feline calicivirus]	gi|49458074	non-structural protein [Feline calicivirus]	gi|21359682	polyprotein precursor partial [Feline calicivirus]	gi|692348857	polyprotein precursor partial [Feline calicivirus]	gi|692348861	NA	NA	NA	NA	NA	NA	NA	NA	NA	NA	NA	NA	NA	NA	NA	NA	NA	NA	NA	NA	NA	NA	NA	NA
43	2	466.768	33.1279	166023	141056	166060	642978	689390	604722	4.64282e-05	XPVDVAYR	4.6	466.766	2	33.44		112	PREDICTED: plectin-like partial [Felis catus]	gi|587020389	NA	NA	NA	NA	NA	NA	NA	NA	NA	NA	NA	NA	NA	NA	NA	NA	NA	NA	NA	NA	NA	NA	NA	NA	NA	NA	NA	NA	NA	NA
44	2	469.268	20.6339	3.03481e+06	3.03127e+06	2.87687e+06	1.56105e+06	1.34198e+06	1.46672e+06	4.94474e-05	GXVXDHGAR	9.3	469.269	2	20.75		125	PREDICTED: T-complex protein 1 subunit zeta-2 isoform X2 [Felis catus]	gi|587010865	NA	NA	NA	NA	NA	NA	NA	NA	NA	NA	NA	NA	NA	NA	NA	NA	NA	NA	NA	NA	NA	NA	NA	NA	NA	NA	NA	NA	NA	NA
45	2	469.749	22.4625	180258	141536	176460	565917	525281	543366	2.41935e-05	AEF(+15.99)VEVTK	3	469.747	2	22.8	Oxidation or Hydroxylation	1	Serum albumin precursor (Allergen Bos d 6) (BSA) cRAP	gi|1351907	NA	NA	NA	NA	NA	NA	NA	NA	NA	NA	NA	NA	NA	NA	NA	NA	NA	NA	NA	NA	NA	NA	NA	NA	NA	NA	NA	NA	NA	NA
46	2	470.273	49.6267	1.67736e+06	1.70225e+06	1.60319e+06	709288	694135	671323	6.84097e-06	XXFYDXR	3.7	470.27	2	49.55		383	PREDICTED: DDB1- and CUL4-associated factor 12-like protein 2-like [Felis catus]	gi|587021751	NA	NA	NA	NA	NA	NA	NA	NA	NA	NA	NA	NA	NA	NA	NA	NA	NA	NA	NA	NA	NA	NA	NA	NA	NA	NA	NA	NA	NA	NA
47	2	471.281	22.8674	0	0	0	229438	175264	261000	0.000894836	AVVGVVAGGGR	7.8	471.284	2	22.4		368	PREDICTED: 60S ribosomal protein L8 [Felis catus]	gi|587020308	NA	NA	NA	NA	NA	NA	NA	NA	NA	NA	NA	NA	NA	NA	NA	NA	NA	NA	NA	NA	NA	NA	NA	NA	NA	NA	NA	NA	NA	NA
48	2	480.246	34.2783	11100000	10600000	9.78226e+06	4.33011e+06	4.45468e+06	3.89529e+06	0.000106406	Y(+31.99)XYEXAR	0.5	480.245	2	34.47	Dihydroxy	1	Serum albumin precursor (Allergen Bos d 6) (BSA) cRAP	gi|1351907	NA	NA	NA	NA	NA	NA	NA	NA	NA	NA	NA	NA	NA	NA	NA	NA	NA	NA	NA	NA	NA	NA	NA	NA	NA	NA	NA	NA	NA	NA
49	2	481.25	20.5549	1.23491e+06	1.29944e+06	1.25006e+06	2.32174e+06	1.98045e+06	2.2072e+06	0.000884032	NTNPNFVR	6.3	481.249	2	19.94		92	PREDICTED: myosin-9 [Felis catus]	gi|586993676	NA	NA	NA	NA	NA	NA	NA	NA	NA	NA	NA	NA	NA	NA	NA	NA	NA	NA	NA	NA	NA	NA	NA	NA	NA	NA	NA	NA	NA	NA
50	2	483.791	59.0109	1.16865e+06	1.27051e+06	1.24618e+06	624856	622675	684354	9.14798e-05	XXEFFGXK	5.4	483.789	2	58.64		121	PREDICTED: protein disulfide-isomerase [Felis catus]	gi|587012653	NA	NA	NA	NA	NA	NA	NA	NA	NA	NA	NA	NA	NA	NA	NA	NA	NA	NA	NA	NA	NA	NA	NA	NA	NA	NA	NA	NA	NA	NA
51	2	485.314	55.2021	1.58935e+06	1.54555e+06	1.53042e+06	796303	689735	720370	2.27145e-05	XXXTPWVK	4.4	485.312	2	54.93		255	PREDICTED: eukaryotic translation initiation factor 3 subunit A [Felis catus]	gi|587005655	NA	NA	NA	NA	NA	NA	NA	NA	NA	NA	NA	NA	NA	NA	NA	NA	NA	NA	NA	NA	NA	NA	NA	NA	NA	NA	NA	NA	NA	NA
52	2	487.273	24.1822	4.25147e+06	4.65982e+06	4.16869e+06	1.01548e+06	1.2419e+06	909001	5.268e-05	GQXEQXTGK	8.4	487.273	2	24.74		175	PREDICTED: heterochromatin protein 1-binding protein 3 isoform X2 [Felis catus]	gi|586994491	PREDICTED: heterochromatin protein 1-binding protein 3 isoform X3 [Felis catus]	gi|586994493	NA	NA	NA	NA	NA	NA	NA	NA	NA	NA	NA	NA	NA	NA	NA	NA	NA	NA	NA	NA	NA	NA	NA	NA	NA	NA	NA	NA
53	2	487.299	42.4652	186989	274036	244738	1.36839e+06	1.23861e+06	1.19809e+06	5.59258e-05	YXXXAGAPR	5.4	487.298	2	42.41		263	PREDICTED: integrin alpha-3 isoform 1 [Felis catus]	gi|587011249	PREDICTED: integrin alpha-3 isoform 2 [Felis catus]	gi|587011251	NA	NA	NA	NA	NA	NA	NA	NA	NA	NA	NA	NA	NA	NA	NA	NA	NA	NA	NA	NA	NA	NA	NA	NA	NA	NA	NA	NA
54	2	487.791	46.7022	0	0	0	1.49046e+06	1.51677e+06	1.46216e+06	7.52111e-08	XXEFSPXR	5.4	487.79	2	46.49		372	PREDICTED: N-acetylgalactosamine kinase isoform X3 [Felis catus]	gi|586988995	NA	NA	NA	NA	NA	NA	NA	NA	NA	NA	NA	NA	NA	NA	NA	NA	NA	NA	NA	NA	NA	NA	NA	NA	NA	NA	NA	NA	NA	NA
55	2	488.78	37.2799	9.70877e+06	9.91856e+06	9.76297e+06	5.90149e+06	6.15425e+06	5.27564e+06	0.000116159	QXFDQVVK	2.6	488.778	2	37.35		178	PREDICTED: radixin isoform X2 [Felis catus]	gi|587000881	NA	NA	NA	NA	NA	NA	NA	NA	NA	NA	NA	NA	NA	NA	NA	NA	NA	NA	NA	NA	NA	NA	NA	NA	NA	NA	NA	NA	NA	NA
56	2	489.266	16.3992	963162	853395	1.06339e+06	379661	290799	342326	0.000700328	FRADNXNK	3.5	489.264	2	16.04		124	PREDICTED: serine--tRNA ligase cytoplasmic partial [Felis catus]	gi|586996316	NA	NA	NA	NA	NA	NA	NA	NA	NA	NA	NA	NA	NA	NA	NA	NA	NA	NA	NA	NA	NA	NA	NA	NA	NA	NA	NA	NA	NA	NA
57	2	492.268	44.2483	1.75966e+06	1.67943e+06	1.69087e+06	3.97489e+06	3.95533e+06	3.80752e+06	2.96615e-06	XGFGSFVEK	4.3	492.265	2	44.2		240	PREDICTED: integrin beta-6 isoform X2 [Felis catus]	gi|586997217	PREDICTED: integrin beta-6 isoform X3 [Felis catus]	gi|586997219	PREDICTED: integrin beta-6 isoform X4 [Felis catus]	gi|586997222	PREDICTED: integrin beta-6 isoform X5 [Felis catus]	gi|586997224	PREDICTED: integrin beta-6 isoform X6 [Felis catus]	gi|586997226	PREDICTED: integrin beta-6 isoform X7 [Felis catus]	gi|586997228	PREDICTED: integrin beta-6 isoform X8 [Felis catus]	gi|586997230	NA	NA	NA	NA	NA	NA	NA	NA	NA	NA	NA	NA	NA	NA	NA	NA	NA	NA
58	2	492.29	22.5066	0	0	0	856434	770982	776181	8.45367e-06	VQGPXQSVR	6	492.288	2	22.92		260	ORF3 polypeptide partial [Feline calicivirus]	gi|16303636	ORF3 polypeptide partial [Feline calicivirus]	gi|16303639	ORF3 polypeptide partial [Feline calicivirus]	gi|16303642	Orf3 [Feline calicivirus]	gi|31872026	RecName: Full=Protein VP2; AltName: Full=Minor capsid protein	gi|139937	VP2 [Feline calicivirus]	gi|295315351	VP2 [Feline calicivirus]	gi|49458056	VP2 [Feline calicivirus]	gi|49458060	VP2 [Feline calicivirus]	gi|49458064	VP2 [Feline calicivirus]	gi|49458068	VP2 [Feline calicivirus]	gi|49458072	VP2 [Feline calicivirus]	gi|49458076	VP2 [Feline calicivirus]	gi|513038409	VP2 [Feline calicivirus]	gi|692348859	VP2 [Feline calicivirus]	gi|90019600	VP2 minor capsid protein [Feline calicivirus]	gi|357942672
59	2	493.797	47.7789	0	0	0	825599	773962	847289	3.01893e-06	XPXNNXFR	5.2	493.795	2	47.05		283	PREDICTED: lysosome-associated membrane glycoprotein 2 isoform X1 [Felis catus]	gi|587021718	PREDICTED: lysosome-associated membrane glycoprotein 2 isoform X2 [Felis catus]	gi|587021720	NA	NA	NA	NA	NA	NA	NA	NA	NA	NA	NA	NA	NA	NA	NA	NA	NA	NA	NA	NA	NA	NA	NA	NA	NA	NA	NA	NA
60	2	495.271	16.4336	19100000	20800000	19700000	8.83896e+06	7.27958e+06	8.11891e+06	6.53868e-05	XSKEDXER	8.1	495.271	2	15.99		48	PREDICTED: heat shock cognate 71 kDa protein isoform X2 [Felis catus]	gi|587001277	NA	NA	NA	NA	NA	NA	NA	NA	NA	NA	NA	NA	NA	NA	NA	NA	NA	NA	NA	NA	NA	NA	NA	NA	NA	NA	NA	NA	NA	NA
61	2	495.788	57.5504	7.94896e+06	7.7153e+06	7.73595e+06	3.6349e+06	3.55874e+06	3.61058e+06	7.12588e-07	DXDXFR	5.7	495.787	2	57.4		124	PREDICTED: serine--tRNA ligase cytoplasmic partial [Felis catus]	gi|586996316	NA	NA	NA	NA	NA	NA	NA	NA	NA	NA	NA	NA	NA	NA	NA	NA	NA	NA	NA	NA	NA	NA	NA	NA	NA	NA	NA	NA	NA	NA
62	2	496.777	39.0463	0	0	0	892203	924473	900070	7.93949e-08	EXEXVYAR	0.9	496.775	2	38.37		88	PREDICTED: lung resistance-related protein isoform X1 [Felis catus]	gi|587016362	PREDICTED: lung resistance-related protein isoform X2 [Felis catus]	gi|587016364	NA	NA	NA	NA	NA	NA	NA	NA	NA	NA	NA	NA	NA	NA	NA	NA	NA	NA	NA	NA	NA	NA	NA	NA	NA	NA	NA	NA
63	2	497.271	31.0744	5.3608e+06	5.70161e+06	5.3028e+06	2.8454e+06	2.65082e+06	2.4819e+06	6.74649e-05	EXAEAYXGK	5.1	497.269	2	31.39		48	PREDICTED: heat shock cognate 71 kDa protein isoform X2 [Felis catus]	gi|587001277	NA	NA	NA	NA	NA	NA	NA	NA	NA	NA	NA	NA	NA	NA	NA	NA	NA	NA	NA	NA	NA	NA	NA	NA	NA	NA	NA	NA	NA	NA
64	2	498.273	52.0714	0	0	0	399937	396937	465892	4.80819e-05	SWSXVTFR	5.1	498.272	2	51.91		130	PREDICTED: plectin-like partial [Felis catus]	gi|587022557	NA	NA	NA	NA	NA	NA	NA	NA	NA	NA	NA	NA	NA	NA	NA	NA	NA	NA	NA	NA	NA	NA	NA	NA	NA	NA	NA	NA	NA	NA
65	2	501.303	28.2712	42400000	46200000	39800000	15500000	13400000	12000000	0.000152164	AXKAWSVAR	7.8	501.302	2	28.33		1	Serum albumin precursor (Allergen Bos d 6) (BSA) cRAP	gi|1351907	NA	NA	NA	NA	NA	NA	NA	NA	NA	NA	NA	NA	NA	NA	NA	NA	NA	NA	NA	NA	NA	NA	NA	NA	NA	NA	NA	NA	NA	NA
66	2	504.26	31.9653	0	0	0	537778	533162	496644	2.2967e-06	SC(+57.02)NC(+57.02)XXXK	4.3	504.256	2	32.19	Carbamidomethylation	101	PREDICTED: alpha-enolase isoform X2 [Felis catus]	gi|586994136	NA	NA	NA	NA	NA	NA	NA	NA	NA	NA	NA	NA	NA	NA	NA	NA	NA	NA	NA	NA	NA	NA	NA	NA	NA	NA	NA	NA	NA	NA
67	2	504.806	22.0352	1.26687e+06	1.3678e+06	1.17737e+06	497960	427716	469356	0.000162866	VTVXGHVQR	8.1	504.805	2	22.4		244	PREDICTED: 6-phosphofructokinase muscle type [Felis catus]	gi|586992301	NA	NA	NA	NA	NA	NA	NA	NA	NA	NA	NA	NA	NA	NA	NA	NA	NA	NA	NA	NA	NA	NA	NA	NA	NA	NA	NA	NA	NA	NA
68	2	507.763	37.9725	6.83313e+06	6.56503e+06	6.54836e+06	4.78085e+06	4.67866e+06	4.3961e+06	0.000161385	F(+43.01)(+15.99)FEGSXAGK	30	507.763	2	38.6	Carbamylation; Oxidation or Hydroxylation	120	PREDICTED: coatomer subunit alpha [Felis catus]	gi|587019109	NA	NA	NA	NA	NA	NA	NA	NA	NA	NA	NA	NA	NA	NA	NA	NA	NA	NA	NA	NA	NA	NA	NA	NA	NA	NA	NA	NA	NA	NA
69	2	507.817	49.0989	1410000000	1500000000	1350000000	738000000	708000000	659000000	0.000142665	QTAXVEXXK	4.1	507.815	2	49.24		1	Serum albumin precursor (Allergen Bos d 6) (BSA) cRAP	gi|1351907	NA	NA	NA	NA	NA	NA	NA	NA	NA	NA	NA	NA	NA	NA	NA	NA	NA	NA	NA	NA	NA	NA	NA	NA	NA	NA	NA	NA	NA	NA
70	2	509.766	22.6772	0	0	0	985654	914252	1.00441e+06	3.86611e-06	SXQSVAEER	7.4	509.766	2	22.24		199	PREDICTED: 60S ribosomal protein L15 [Felis catus]	gi|587000438	NA	NA	NA	NA	NA	NA	NA	NA	NA	NA	NA	NA	NA	NA	NA	NA	NA	NA	NA	NA	NA	NA	NA	NA	NA	NA	NA	NA	NA	NA
71	2	514.328	51.5103	8.85816e+06	8.67644e+06	8.24687e+06	3.97856e+06	3.7656e+06	4.02505e+06	1.91665e-05	XXXDEAXXK	1.3	514.324	2	50.79		124	PREDICTED: serine--tRNA ligase cytoplasmic partial [Felis catus]	gi|586996316	NA	NA	NA	NA	NA	NA	NA	NA	NA	NA	NA	NA	NA	NA	NA	NA	NA	NA	NA	NA	NA	NA	NA	NA	NA	NA	NA	NA	NA	NA
72	2	514.794	36.0971	8.72323e+06	8.9819e+06	9.50921e+06	3.37191e+06	2.90704e+06	2.71505e+06	3.63234e-05	XADAXQEXR	4.6	514.793	2	37.96		149	PREDICTED: prelamin-A/C partial [Felis catus]	gi|587019174	NA	NA	NA	NA	NA	NA	NA	NA	NA	NA	NA	NA	NA	NA	NA	NA	NA	NA	NA	NA	NA	NA	NA	NA	NA	NA	NA	NA	NA	NA
73	2	515.299	36.8983	417865	333662	407270	1.92953e+06	1.74495e+06	1.63036e+06	0.00010998	AXK(+27.99)AWSVAR	2.7	515.297	2	37.19	FormylationKRPY	1	Serum albumin precursor (Allergen Bos d 6) (BSA) cRAP	gi|1351907	NA	NA	NA	NA	NA	NA	NA	NA	NA	NA	NA	NA	NA	NA	NA	NA	NA	NA	NA	NA	NA	NA	NA	NA	NA	NA	NA	NA	NA	NA
74	2	515.304	40.5657	3.30749e+06	3.19661e+06	3.23524e+06	0	0	0	6.0188e-08	VXDEXTXAR	4.7	515.303	2	40.65		122	PREDICTED: keratin type I cytoskeletal 16 [Felis catus]	gi|587011625	NA	NA	NA	NA	NA	NA	NA	NA	NA	NA	NA	NA	NA	NA	NA	NA	NA	NA	NA	NA	NA	NA	NA	NA	NA	NA	NA	NA	NA	NA
75	2	516.8	42.8732	0	0	0	488544	425411	470077	1.61605e-05	XFEGNAXXR	-1.2	516.795	2	42.15		161	PREDICTED: 40S ribosomal protein S9 [Felis catus]	gi|587013116	NA	NA	NA	NA	NA	NA	NA	NA	NA	NA	NA	NA	NA	NA	NA	NA	NA	NA	NA	NA	NA	NA	NA	NA	NA	NA	NA	NA	NA	NA
76	2	517.308	38.0049	5.50935e+06	6.26055e+06	5.03265e+06	1.47292e+06	1.12385e+06	1.10739e+06	0.000316766	KXFEEXVR	0	517.306	2	37.58		6	PREDICTED: pyruvate kinase muscle isoform X1 [Felis catus]	gi|586988591	NA	NA	NA	NA	NA	NA	NA	NA	NA	NA	NA	NA	NA	NA	NA	NA	NA	NA	NA	NA	NA	NA	NA	NA	NA	NA	NA	NA	NA	NA
77	2	520.304	51.3949	15900000	17000000	15700000	28400000	25800000	25700000	0.000423868	YXTVAAVFR	0.4	520.301	2	50.96		80	PREDICTED: tubulin beta-4B chain [Felis catus]	gi|587009813	NA	NA	NA	NA	NA	NA	NA	NA	NA	NA	NA	NA	NA	NA	NA	NA	NA	NA	NA	NA	NA	NA	NA	NA	NA	NA	NA	NA	NA	NA
78	2	522.306	37.6743	11100000	10700000	10100000	3.08126e+06	3.04859e+06	2.78275e+06	1.61299e-05	A(+42.01)XKAWSVAR	0.4	522.304	2	37.14	Acetylation (N-term)	1	Serum albumin precursor (Allergen Bos d 6) (BSA) cRAP	gi|1351907	NA	NA	NA	NA	NA	NA	NA	NA	NA	NA	NA	NA	NA	NA	NA	NA	NA	NA	NA	NA	NA	NA	NA	NA	NA	NA	NA	NA	NA	NA
79	2	522.805	36.038	1.76634e+06	1.58925e+06	1.60452e+06	4.44956e+06	4.01892e+06	3.88938e+06	0.000159288	XXGVEGSTXR	4.1	522.808	2	35.55		117	PREDICTED: unconventional myosin-Ic isoform X2 [Felis catus]	gi|587010586	NA	NA	NA	NA	NA	NA	NA	NA	NA	NA	NA	NA	NA	NA	NA	NA	NA	NA	NA	NA	NA	NA	NA	NA	NA	NA	NA	NA	NA	NA
80	2	522.811	42.881	3.59859e+06	3.93485e+06	3.67558e+06	1.95698e+06	2.01502e+06	1.90994e+06	7.48487e-05	VSAASXDXXR	3.8	522.808	2	42.82		142	non-structural polyprotein [Feline calicivirus]	gi|49458074	non-structural protein [Feline calicivirus]	gi|21359682	polyprotein precursor partial [Feline calicivirus]	gi|692348857	polyprotein precursor partial [Feline calicivirus]	gi|692348861	NA	NA	NA	NA	NA	NA	NA	NA	NA	NA	NA	NA	NA	NA	NA	NA	NA	NA	NA	NA	NA	NA	NA	NA
81	2	523.794	17.4194	837058	934215	833646	282001	225993	237744	7.5397e-05	VXEDSDXKK	5.9	523.793	2	17.08		83	PREDICTED: 78 kDa glucose-regulated protein isoform X1 [Felis catus]	gi|587009145	PREDICTED: 78 kDa glucose-regulated protein isoform X2 [Felis catus]	gi|587009147	NA	NA	NA	NA	NA	NA	NA	NA	NA	NA	NA	NA	NA	NA	NA	NA	NA	NA	NA	NA	NA	NA	NA	NA	NA	NA	NA	NA
82	2	525.284	50.3926	1.1283e+06	1.00479e+06	965974	2.67194e+06	2.44412e+06	2.43614e+06	8.445e-05	DVDXEFXAK	2.9	525.281	2	49.65		140	PREDICTED: transitional endoplasmic reticulum ATPase [Felis catus]	gi|587008555	NA	NA	NA	NA	NA	NA	NA	NA	NA	NA	NA	NA	NA	NA	NA	NA	NA	NA	NA	NA	NA	NA	NA	NA	NA	NA	NA	NA	NA	NA
83	2	530.788	36.5898	50500000	53400000	47400000	20200000	17800000	16900000	8.878e-05	TXXDXDNTR	0.6	530.786	2	36.62		114	Keratin type I cytoskeletal 9 (Cytokeratin-9) (CK-9) (Keratin-9) (K9) cRAP	gi|81175178	NA	NA	NA	NA	NA	NA	NA	NA	NA	NA	NA	NA	NA	NA	NA	NA	NA	NA	NA	NA	NA	NA	NA	NA	NA	NA	NA	NA	NA	NA
84	2	531.782	30.9064	457663	460804	419717	878520	839089	795990	0.000135879	XNPEDAYXK	5.2	531.78	2	31.24		216	PREDICTED: interferon-induced protein with tetratricopeptide repeats 1B isoform X2 [Felis catus]	gi|587004075	PREDICTED: interferon-induced protein with tetratricopeptide repeats 1B isoform X3 [Felis catus]	gi|587004077	PREDICTED: interferon-induced protein with tetratricopeptide repeats 1B isoform X4 [Felis catus]	gi|587004080	PREDICTED: interferon-induced protein with tetratricopeptide repeats 1B isoform X5 [Felis catus]	gi|587004082	NA	NA	NA	NA	NA	NA	NA	NA	NA	NA	NA	NA	NA	NA	NA	NA	NA	NA	NA	NA	NA	NA	NA	NA
85	2	532.244	18.5556	507955	474901	495026	260638	218862	214012	0.000120908	SHC(+47.98)XAEVEK	10.1	532.245	2	18.92	Cysteine oxidation to cysteic acid	1	Serum albumin precursor (Allergen Bos d 6) (BSA) cRAP	gi|1351907	NA	NA	NA	NA	NA	NA	NA	NA	NA	NA	NA	NA	NA	NA	NA	NA	NA	NA	NA	NA	NA	NA	NA	NA	NA	NA	NA	NA	NA	NA
86	2	537.766	29.8979	3.77251e+06	4.24421e+06	4.12188e+06	548257	217614	356651	2.76622e-05	QFSSSYXSR	-0.4	537.764	2	30.24		114	Keratin type I cytoskeletal 9 (Cytokeratin-9) (CK-9) (Keratin-9) (K9) cRAP	gi|81175178	NA	NA	NA	NA	NA	NA	NA	NA	NA	NA	NA	NA	NA	NA	NA	NA	NA	NA	NA	NA	NA	NA	NA	NA	NA	NA	NA	NA	NA	NA
87	2	537.785	18.1714	5.09658e+06	5.57238e+06	4.76784e+06	1.58091e+06	1.41437e+06	1.37707e+06	0.000107748	XTXTNDQNR	8.3	537.785	2	18.46		83	PREDICTED: 78 kDa glucose-regulated protein isoform X1 [Felis catus]	gi|587009145	PREDICTED: 78 kDa glucose-regulated protein isoform X2 [Felis catus]	gi|587009147	NA	NA	NA	NA	NA	NA	NA	NA	NA	NA	NA	NA	NA	NA	NA	NA	NA	NA	NA	NA	NA	NA	NA	NA	NA	NA	NA	NA
88	2	543.319	54.1282	2.15995e+06	1.89547e+06	2.0576e+06	4.84996e+06	4.37139e+06	4.48626e+06	0.000101574	EXXDXVXDR	4.7	543.316	2	53.86		93	PREDICTED: tubulin alpha chain [Felis catus]	gi|586992360	NA	NA	NA	NA	NA	NA	NA	NA	NA	NA	NA	NA	NA	NA	NA	NA	NA	NA	NA	NA	NA	NA	NA	NA	NA	NA	NA	NA	NA	NA
89	2	545.821	54.9614	1.72986e+06	1.59089e+06	1.66776e+06	1.07233e+06	1.08563e+06	1.06087e+06	0.000133365	GXAVFXSDXR	4.8	545.819	2	54.87		213	PREDICTED: AP-2 complex subunit alpha-1 [Felis catus]	gi|587013355	PREDICTED: AP-2 complex subunit alpha-2 isoform X1 [Felis catus]	gi|587003911	PREDICTED: AP-2 complex subunit alpha-2 isoform X2 [Felis catus]	gi|587003913	NA	NA	NA	NA	NA	NA	NA	NA	NA	NA	NA	NA	NA	NA	NA	NA	NA	NA	NA	NA	NA	NA	NA	NA	NA	NA
90	2	546.298	43.7523	1.01278e+06	942996	901428	4.27591e+06	4.00434e+06	3.57015e+06	0.000134924	SSATWXAXSR	0	546.296	2	43.67		110	PREDICTED: sodium/potassium-transporting ATPase subunit alpha-1 isoform X1 [Felis catus]	gi|586996410	PREDICTED: sodium/potassium-transporting ATPase subunit alpha-1 isoform X2 [Felis catus]	gi|586996412	NA	NA	NA	NA	NA	NA	NA	NA	NA	NA	NA	NA	NA	NA	NA	NA	NA	NA	NA	NA	NA	NA	NA	NA	NA	NA	NA	NA
91	2	547.271	20.8821	1.59994e+06	1.44064e+06	1.46326e+06	520524	377600	451031	8.3565e-05	AQYEEXANR	14.2	547.275	2	21.34		144	PREDICTED: LOW QUALITY PROTEIN: keratin type II cytoskeletal 5 [Felis catus]	gi|586992525	NA	NA	NA	NA	NA	NA	NA	NA	NA	NA	NA	NA	NA	NA	NA	NA	NA	NA	NA	NA	NA	NA	NA	NA	NA	NA	NA	NA	NA	NA
92	2	548.773	48.5475	843639	807755	862416	0	0	0	8.02599e-07	DAEAW(+29.97)FXSK	33.9	548.769	2	48	TryptophanDione	122	PREDICTED: keratin type I cytoskeletal 16 [Felis catus]	gi|587011625	NA	NA	NA	NA	NA	NA	NA	NA	NA	NA	NA	NA	NA	NA	NA	NA	NA	NA	NA	NA	NA	NA	NA	NA	NA	NA	NA	NA	NA	NA
93	2	550.312	36.0945	14400000	15300000	14600000	4.91964e+06	4.31414e+06	4.39304e+06	6.70956e-06	AVXQHFQEK	24.8	550.312	2	35.08		395	PREDICTED: amyloid beta A4 protein isoform X3 [Felis catus]	gi|586998954	PREDICTED: amyloid beta A4 protein isoform X5 [Felis catus]	gi|586998958	NA	NA	NA	NA	NA	NA	NA	NA	NA	NA	NA	NA	NA	NA	NA	NA	NA	NA	NA	NA	NA	NA	NA	NA	NA	NA	NA	NA
94	2	550.789	41.53	5.20514e+06	5.08324e+06	4.90789e+06	2.26033e+06	2.04356e+06	2.01609e+06	1.39333e-05	FDVSSTAVFK	2.8	550.786	2	41.64		158	PREDICTED: family with sequence similarity 129 member B [Felis catus]	gi|587009238	NA	NA	NA	NA	NA	NA	NA	NA	NA	NA	NA	NA	NA	NA	NA	NA	NA	NA	NA	NA	NA	NA	NA	NA	NA	NA	NA	NA	NA	NA
95	2	552.8	56.6297	25300000	26100000	25200000	17500000	16800000	16700000	3.00191e-05	XGFPWSEXR	1.2	552.796	2	56.68		178	PREDICTED: radixin isoform X2 [Felis catus]	gi|587000881	NA	NA	NA	NA	NA	NA	NA	NA	NA	NA	NA	NA	NA	NA	NA	NA	NA	NA	NA	NA	NA	NA	NA	NA	NA	NA	NA	NA	NA	NA
96	2	554.28	21.3441	10200000	11100000	9.98081e+06	2.4317e+06	2.08963e+06	2.25556e+06	1.97533e-05	AQYEEXAQR	0.9	554.276	2	21.75		100	Keratin type II cytoskeletal 2 epidermal (Cytokeratin-2e) (K2e) (CK 2e) (keratin-2) cRAP	gi|547754	NA	NA	NA	NA	NA	NA	NA	NA	NA	NA	NA	NA	NA	NA	NA	NA	NA	NA	NA	NA	NA	NA	NA	NA	NA	NA	NA	NA	NA	NA
97	2	554.782	43.3383	0	0	0	171650	162930	171802	5.45413e-07	NXFNVVDC(+57.02)K	3.5	554.778	2	43.41	Carbamidomethylation	221	PREDICTED: eukaryotic translation initiation factor 3 subunit B [Felis catus]	gi|587015775	NA	NA	NA	NA	NA	NA	NA	NA	NA	NA	NA	NA	NA	NA	NA	NA	NA	NA	NA	NA	NA	NA	NA	NA	NA	NA	NA	NA	NA	NA
98	2	555.252	38.7079	19500000	19700000	19400000	6.56142e+06	5.72439e+06	5.18176e+06	4.78681e-06	DAEAWFNEK	1	555.249	2	38.85		95	Keratin type I cytoskeletal 10 (Cytokeratin-10) (CK-10) (Keratin-10) (K10) cRAP	gi|147744568	NA	NA	NA	NA	NA	NA	NA	NA	NA	NA	NA	NA	NA	NA	NA	NA	NA	NA	NA	NA	NA	NA	NA	NA	NA	NA	NA	NA	NA	NA
99	2	556.285	33.5031	2.96389e+06	2.99561e+06	2.89883e+06	7.34349e+06	7.42902e+06	6.7203e+06	4.81038e-05	QDXAFAYQR	4.4	556.283	2	33.71		20	PREDICTED: annexin A2 isoform X2 [Felis catus]	gi|586988813	PREDICTED: annexin A2 isoform X3 [Felis catus]	gi|586988815	NA	NA	NA	NA	NA	NA	NA	NA	NA	NA	NA	NA	NA	NA	NA	NA	NA	NA	NA	NA	NA	NA	NA	NA	NA	NA	NA	NA
100	2	556.814	31.9392	0	0	0	1.78439e+06	1.85895e+06	1.70159e+06	2.5298e-06	GKYXYEXAR	3.9	556.811	2	32.15		1	Serum albumin precursor (Allergen Bos d 6) (BSA) cRAP	gi|1351907	NA	NA	NA	NA	NA	NA	NA	NA	NA	NA	NA	NA	NA	NA	NA	NA	NA	NA	NA	NA	NA	NA	NA	NA	NA	NA	NA	NA	NA	NA
101	2	559.797	33.4637	133871	0	0	878993	971487	935623	7.08122e-05	XXC(+57.02)DXVEEK	5	559.794	2	33.76	Carbamidomethylation	117	PREDICTED: unconventional myosin-Ic isoform X2 [Felis catus]	gi|587010586	NA	NA	NA	NA	NA	NA	NA	NA	NA	NA	NA	NA	NA	NA	NA	NA	NA	NA	NA	NA	NA	NA	NA	NA	NA	NA	NA	NA	NA	NA
102	2	560.814	15.8292	3.03606e+06	3.30123e+06	3.01935e+06	1.29042e+06	944465	1.06287e+06	0.000121585	EXQ(sub E)VQHPAAK	0.6	560.809	2	15.98	Mutation	119	PREDICTED: T-complex protein 1 subunit theta isoform X2 [Felis catus]	gi|586998936	NA	NA	NA	NA	NA	NA	NA	NA	NA	NA	NA	NA	NA	NA	NA	NA	NA	NA	NA	NA	NA	NA	NA	NA	NA	NA	NA	NA	NA	NA
103	2	560.815	56.129	2.66e+06	2.67285e+06	2.4414e+06	4.0109e+06	3.73981e+06	3.79464e+06	0.000355826	DXVQFVPFR	17.2	560.821	2	55.38		285	PREDICTED: copine-6 [Felis catus]	gi|586989658	NA	NA	NA	NA	NA	NA	NA	NA	NA	NA	NA	NA	NA	NA	NA	NA	NA	NA	NA	NA	NA	NA	NA	NA	NA	NA	NA	NA	NA	NA
104	2	563.279	20.5965	2.50102e+06	2.64771e+06	2.28172e+06	785488	638805	655266	0.000104462	AEAESXYQSK	5.2	563.278	2	20.96		71	Keratin type II cytoskeletal 1 (Cytokeratin-1) (CK-1) (Keratin-1) (K1) (67 kDa cytokeratin) (Hair alpha protein) cRAP	gi|1346343	NA	NA	NA	NA	NA	NA	NA	NA	NA	NA	NA	NA	NA	NA	NA	NA	NA	NA	NA	NA	NA	NA	NA	NA	NA	NA	NA	NA	NA	NA
105	2	563.814	42.8992	1.71518e+06	1.90487e+06	1.69884e+06	2.9138e+06	2.88378e+06	2.75621e+06	0.000192131	DXXPAEEAXR	0.8	563.809	2	42.4		112	PREDICTED: plectin-like partial [Felis catus]	gi|587020389	NA	NA	NA	NA	NA	NA	NA	NA	NA	NA	NA	NA	NA	NA	NA	NA	NA	NA	NA	NA	NA	NA	NA	NA	NA	NA	NA	NA	NA	NA
106	2	565.239	25.5103	5.44717e+06	6.1679e+06	5.51049e+06	1.8312e+06	2.02092e+06	1.73283e+06	9.67801e-05	C(+57.02)C(+47.98)TESXVNR	6.6	565.238	2	25.91	Carbamidomethylation; Cysteine oxidation to cysteic acid	1	Serum albumin precursor (Allergen Bos d 6) (BSA) cRAP	gi|1351907	NA	NA	NA	NA	NA	NA	NA	NA	NA	NA	NA	NA	NA	NA	NA	NA	NA	NA	NA	NA	NA	NA	NA	NA	NA	NA	NA	NA	NA	NA
107	2	565.855	54.3933	1.7849e+06	1.74592e+06	1.65068e+06	535038	533406	602518	1.40693e-05	VVXXPYXASR	3.7	565.852	2	53.57		274	PREDICTED: acetoacetyl-CoA synthetase [Felis catus]	gi|587006057	NA	NA	NA	NA	NA	NA	NA	NA	NA	NA	NA	NA	NA	NA	NA	NA	NA	NA	NA	NA	NA	NA	NA	NA	NA	NA	NA	NA	NA	NA
108	2	566.293	54.1051	848068	831369	766984	107908	104128	0	6.60534e-05	SXHTXFGDEX	3.8	566.29	2	53.91		1	Serum albumin precursor (Allergen Bos d 6) (BSA) cRAP	gi|1351907	NA	NA	NA	NA	NA	NA	NA	NA	NA	NA	NA	NA	NA	NA	NA	NA	NA	NA	NA	NA	NA	NA	NA	NA	NA	NA	NA	NA	NA	NA
109	2	569.282	33.5267	2.15951e+06	2.55441e+06	2.55722e+06	6.1962e+06	5.71908e+06	5.07421e+06	0.000765289	ESYSVYVYK	10	569.282	2	32.83		97	PREDICTED: histone H2B type 2-F-like [Felis catus]	gi|586996552	NA	NA	NA	NA	NA	NA	NA	NA	NA	NA	NA	NA	NA	NA	NA	NA	NA	NA	NA	NA	NA	NA	NA	NA	NA	NA	NA	NA	NA	NA
110	2	569.758	20.3393	203000000	220000000	189000000	112000000	97400000	103000000	0.00054479	C(+57.02)C(+57.02)TESXVNR	9.1	569.758	2	19.83	Carbamidomethylation	1	Serum albumin precursor (Allergen Bos d 6) (BSA) cRAP	gi|1351907	NA	NA	NA	NA	NA	NA	NA	NA	NA	NA	NA	NA	NA	NA	NA	NA	NA	NA	NA	NA	NA	NA	NA	NA	NA	NA	NA	NA	NA	NA
111	2	574.824	44.7998	0	0	0	752691	754105	792603	5.07049e-07	YXXEEXNVR	2.6	574.821	2	44.75		176	PREDICTED: isoleucine--tRNA ligase cytoplasmic [Felis catus]	gi|587007801	NA	NA	NA	NA	NA	NA	NA	NA	NA	NA	NA	NA	NA	NA	NA	NA	NA	NA	NA	NA	NA	NA	NA	NA	NA	NA	NA	NA	NA	NA
112	2	575.801	43.7873	22100000	23600000	21100000	11400000	8.82295e+06	7.64683e+06	0.000605773	FAEAFEAXPR	2.2	575.799	2	43.3		119	PREDICTED: T-complex protein 1 subunit theta isoform X2 [Felis catus]	gi|586998936	NA	NA	NA	NA	NA	NA	NA	NA	NA	NA	NA	NA	NA	NA	NA	NA	NA	NA	NA	NA	NA	NA	NA	NA	NA	NA	NA	NA	NA	NA
113	2	576.289	37.3696	0	0	0	1.35242e+06	1.33452e+06	1.0445e+06	0.000238295	ESYSXYVYK	-0.1	576.284	2	36.74		89	PREDICTED: histone H2B type 1-O-like partial [Felis catus]	gi|586996632	NA	NA	NA	NA	NA	NA	NA	NA	NA	NA	NA	NA	NA	NA	NA	NA	NA	NA	NA	NA	NA	NA	NA	NA	NA	NA	NA	NA	NA	NA
114	2	577.817	20.6664	274000000	278000000	253000000	148000000	129000000	137000000	0.000172585	HTXNQXDS(sub K)VK	8.2	577.817	2	20.05	Mutation	102	PREDICTED: alpha-2-HS-glycoprotein [Felis catus]	gi|586999703	NA	NA	NA	NA	NA	NA	NA	NA	NA	NA	NA	NA	NA	NA	NA	NA	NA	NA	NA	NA	NA	NA	NA	NA	NA	NA	NA	NA	NA	NA
115	2	579.282	36.6651	0	0	0	3.0578e+06	2.7911e+06	2.63601e+06	2.13125e-05	SXM(+15.99)DHTXP	-0.1	579.279	2	36.43	Oxidation (M)	111	PREDICTED: syntenin-1 [Felis catus]	gi|587019472	NA	NA	NA	NA	NA	NA	NA	NA	NA	NA	NA	NA	NA	NA	NA	NA	NA	NA	NA	NA	NA	NA	NA	NA	NA	NA	NA	NA	NA	NA
116	2	579.305	31.8445	22600000	23500000	21900000	9.21293e+06	8.74524e+06	8.06553e+06	1.62586e-05	QGVDADXNGXR	5.6	579.302	2	32.06		114	Keratin type I cytoskeletal 9 (Cytokeratin-9) (CK-9) (Keratin-9) (K9) cRAP	gi|81175178	NA	NA	NA	NA	NA	NA	NA	NA	NA	NA	NA	NA	NA	NA	NA	NA	NA	NA	NA	NA	NA	NA	NA	NA	NA	NA	NA	NA	NA	NA
117	2	579.796	29.2893	7.77765e+06	8.28266e+06	7.26173e+06	2.35841e+06	2.03846e+06	1.89033e+06	6.33802e-05	QGVDADXN(+.98)GXR	1.6	579.792	2	29.75	Deamidation (NQ)	114	Keratin type I cytoskeletal 9 (Cytokeratin-9) (CK-9) (Keratin-9) (K9) cRAP	gi|81175178	NA	NA	NA	NA	NA	NA	NA	NA	NA	NA	NA	NA	NA	NA	NA	NA	NA	NA	NA	NA	NA	NA	NA	NA	NA	NA	NA	NA	NA	NA
118	2	579.796	21.4537	0	0	0	201251	167284	180591	4.9991e-05	XANPVEGSTDR	9.3	579.796	2	21.81		391	PREDICTED: poly(rC)-binding protein 2 isoform X10 [Felis catus]	gi|586992610	PREDICTED: poly(rC)-binding protein 2 isoform X11 [Felis catus]	gi|586992612	PREDICTED: poly(rC)-binding protein 2 isoform X3 [Felis catus]	gi|586992594	PREDICTED: poly(rC)-binding protein 2 isoform X4 [Felis catus]	gi|586992597	PREDICTED: poly(rC)-binding protein 2 isoform X5 [Felis catus]	gi|586992599	PREDICTED: poly(rC)-binding protein 2 isoform X6 [Felis catus]	gi|586992601	PREDICTED: poly(rC)-binding protein 2 isoform X7 [Felis catus]	gi|586992604	PREDICTED: poly(rC)-binding protein 2 isoform X8 [Felis catus]	gi|586992606	PREDICTED: poly(rC)-binding protein 2 isoform X9 [Felis catus]	gi|586992608	NA	NA	NA	NA	NA	NA	NA	NA	NA	NA	NA	NA	NA	NA
119	2	582.322	43.6411	2000000000	2080000000	1960000000	1080000000	978000000	863000000	0.00013122	XVNEXTEFAK	0	582.319	2	43.87		1	Serum albumin precursor (Allergen Bos d 6) (BSA) cRAP	gi|1351907	NA	NA	NA	NA	NA	NA	NA	NA	NA	NA	NA	NA	NA	NA	NA	NA	NA	NA	NA	NA	NA	NA	NA	NA	NA	NA	NA	NA	NA	NA
120	2	582.794	28.4011	0	0	0	2.04022e+06	1.52241e+06	1.41856e+06	0.000988678	GVFNVQM(+15.99)EPK	5.5	582.793	2	29.52	Oxidation (M)	148	PREDICTED: eukaryotic translation initiation factor 2 subunit 1 [Felis catus]	gi|586990198	NA	NA	NA	NA	NA	NA	NA	NA	NA	NA	NA	NA	NA	NA	NA	NA	NA	NA	NA	NA	NA	NA	NA	NA	NA	NA	NA	NA	NA	NA
121	2	582.816	45.2116	7.39885e+06	7.51421e+06	6.90137e+06	4.37766e+06	4.38463e+06	4.25294e+06	0.000108938	XVN(+.98)EXTEFAK	4.5	582.814	2	45.06	Deamidation (NQ)	1	Serum albumin precursor (Allergen Bos d 6) (BSA) cRAP	gi|1351907	NA	NA	NA	NA	NA	NA	NA	NA	NA	NA	NA	NA	NA	NA	NA	NA	NA	NA	NA	NA	NA	NA	NA	NA	NA	NA	NA	NA	NA	NA
122	2	583.301	26.0835	2.08892e+06	2.10678e+06	2.22028e+06	789938	870553	717741	2.39029e-05	XENEXQTYR	6.3	583.3	2	26.47		95	Keratin type I cytoskeletal 10 (Cytokeratin-10) (CK-10) (Keratin-10) (K10) cRAP	gi|147744568	NA	NA	NA	NA	NA	NA	NA	NA	NA	NA	NA	NA	NA	NA	NA	NA	NA	NA	NA	NA	NA	NA	NA	NA	NA	NA	NA	NA	NA	NA
123	2	585.764	20.017	271152	253594	215208	0	0	0	0.000117173	NXC(+57.02)SQYEEK	15.3	585.767	2	20.55	Carbamidomethylation	180	PREDICTED: LOW QUALITY PROTEIN: interferon-induced GTP-binding protein Mx1 [Felis catus]	gi|586998706	NA	NA	NA	NA	NA	NA	NA	NA	NA	NA	NA	NA	NA	NA	NA	NA	NA	NA	NA	NA	NA	NA	NA	NA	NA	NA	NA	NA	NA	NA
124	2	585.864	50.4699	2.44737e+06	2.58464e+06	2.43025e+06	8.9317e+06	8.49551e+06	8.48978e+06	2.36509e-06	K(+27.99)QTAXVEXXK	-1.3	585.857	2	49.53	FormylationKRPY	1	Serum albumin precursor (Allergen Bos d 6) (BSA) cRAP	gi|1351907	NA	NA	NA	NA	NA	NA	NA	NA	NA	NA	NA	NA	NA	NA	NA	NA	NA	NA	NA	NA	NA	NA	NA	NA	NA	NA	NA	NA	NA	NA
125	2	587.32	35.7899	8.43747e+06	9.60337e+06	8.27746e+06	989260	1.01653e+06	1.26211e+06	5.59551e-05	AXASQXQDSXK	-13.3	587.319	2	36.1		135	PREDICTED: vinculin isoform X3 [Felis catus]	gi|587004570	PREDICTED: vinculin isoform X4 [Felis catus]	gi|587004573	NA	NA	NA	NA	NA	NA	NA	NA	NA	NA	NA	NA	NA	NA	NA	NA	NA	NA	NA	NA	NA	NA	NA	NA	NA	NA	NA	NA
126	2	587.357	46.3364	0	183023	0	1.18996e+06	1.17095e+06	1.05914e+06	0.000124595	XYXXNSPVVR	1.7	587.354	2	45.79		176	PREDICTED: isoleucine--tRNA ligase cytoplasmic [Felis catus]	gi|587007801	NA	NA	NA	NA	NA	NA	NA	NA	NA	NA	NA	NA	NA	NA	NA	NA	NA	NA	NA	NA	NA	NA	NA	NA	NA	NA	NA	NA	NA	NA
127	2	587.81	51.5089	656651	735924	586722	2.22318e+06	2.06293e+06	2.08941e+06	2.39319e-05	EGXXXWC(+57.02)QR	1.9	587.807	2	51.27	Carbamidomethylation	86	PREDICTED: alpha-actinin-4 [Felis catus]	gi|587014338	NA	NA	NA	NA	NA	NA	NA	NA	NA	NA	NA	NA	NA	NA	NA	NA	NA	NA	NA	NA	NA	NA	NA	NA	NA	NA	NA	NA	NA	NA
128	2	588.858	57.7626	649299	633631	656581	0	52143.5	76927.2	1.40317e-05	AXVGXFSXATGK	9.5	588.859	2	57.61		235	PREDICTED: LOW QUALITY PROTEIN: glutamine-dependent NAD(+) synthetase [Felis catus]	gi|587003875	NA	NA	NA	NA	NA	NA	NA	NA	NA	NA	NA	NA	NA	NA	NA	NA	NA	NA	NA	NA	NA	NA	NA	NA	NA	NA	NA	NA	NA	NA
129	2	590.308	32.9097	37300000	38700000	34800000	12800000	12600000	11400000	3.50987e-05	YEEXQXTAGR	2.3	590.305	2	33.19		71	Keratin type II cytoskeletal 1 (Cytokeratin-1) (CK-1) (Keratin-1) (K1) (67 kDa cytokeratin) (Hair alpha protein) cRAP	gi|1346343	NA	NA	NA	NA	NA	NA	NA	NA	NA	NA	NA	NA	NA	NA	NA	NA	NA	NA	NA	NA	NA	NA	NA	NA	NA	NA	NA	NA	NA	NA
130	2	590.322	47.0775	0	0	0	940738	1.00704e+06	983953	9.35555e-07	XVNEXTEF(+15.99)AK	3.5	590.318	2	47.08	Oxidation or Hydroxylation	1	Serum albumin precursor (Allergen Bos d 6) (BSA) cRAP	gi|1351907	NA	NA	NA	NA	NA	NA	NA	NA	NA	NA	NA	NA	NA	NA	NA	NA	NA	NA	NA	NA	NA	NA	NA	NA	NA	NA	NA	NA	NA	NA
131	2	590.817	35.9991	9.221e+06	9.33808e+06	8.69581e+06	33800000	30600000	29500000	7.17458e-05	XSGXXYEETR	-1.3	590.813	2	36.07		99	PREDICTED: histone H4-like [Felis catus]	gi|586991945	PREDICTED: histone H4-like [Felis catus]	gi|586996550	NA	NA	NA	NA	NA	NA	NA	NA	NA	NA	NA	NA	NA	NA	NA	NA	NA	NA	NA	NA	NA	NA	NA	NA	NA	NA	NA	NA
132	2	592.871	51.0179	16000000	16600000	16100000	8.7878e+06	7.59277e+06	7.89135e+06	3.49862e-05	K(+42.01)QTAXVEXXK	5.4	592.869	2	50.82	Acetylation (N-term)	1	Serum albumin precursor (Allergen Bos d 6) (BSA) cRAP	gi|1351907	NA	NA	NA	NA	NA	NA	NA	NA	NA	NA	NA	NA	NA	NA	NA	NA	NA	NA	NA	NA	NA	NA	NA	NA	NA	NA	NA	NA	NA	NA
133	2	593.368	49.8172	35100000	35800000	33300000	19600000	18300000	18400000	4.74895e-05	K(+43.01)QTAXVEXXK	4.5	593.366	2	49.53	Carbamylation	1	Serum albumin precursor (Allergen Bos d 6) (BSA) cRAP	gi|1351907	NA	NA	NA	NA	NA	NA	NA	NA	NA	NA	NA	NA	NA	NA	NA	NA	NA	NA	NA	NA	NA	NA	NA	NA	NA	NA	NA	NA	NA	NA
134	2	595.307	55.4093	815612	677607	765259	0	0	0	4.84429e-05	GXADVPEWFR	-0.6	595.303	2	55.28		274	PREDICTED: acetoacetyl-CoA synthetase [Felis catus]	gi|587006057	NA	NA	NA	NA	NA	NA	NA	NA	NA	NA	NA	NA	NA	NA	NA	NA	NA	NA	NA	NA	NA	NA	NA	NA	NA	NA	NA	NA	NA	NA
135	2	595.325	29.2523	675371	741179	665897	230083	161329	138715	0.000140162	VQVTQATWTR	1.8	595.321	2	28.79		233	PREDICTED: poliovirus receptor homolog isoform X2 [Felis catus]	gi|587013834	NA	NA	NA	NA	NA	NA	NA	NA	NA	NA	NA	NA	NA	NA	NA	NA	NA	NA	NA	NA	NA	NA	NA	NA	NA	NA	NA	NA	NA	NA
136	2	595.848	51.5231	2.40036e+06	2.43056e+06	2.23313e+06	3.30771e+06	3.08881e+06	3.18711e+06	0.000678645	TXDXPXYVTR	2	595.844	2	50.83		120	PREDICTED: coatomer subunit alpha [Felis catus]	gi|587019109	NA	NA	NA	NA	NA	NA	NA	NA	NA	NA	NA	NA	NA	NA	NA	NA	NA	NA	NA	NA	NA	NA	NA	NA	NA	NA	NA	NA	NA	NA
137	2	597.316	40.5605	2.6514e+06	2.55582e+06	2.36704e+06	4.67855e+06	4.30183e+06	4.44974e+06	0.0001442	AXEXDSNXYR	4.5	597.314	2	40.74		92	PREDICTED: myosin-9 [Felis catus]	gi|586993676	NA	NA	NA	NA	NA	NA	NA	NA	NA	NA	NA	NA	NA	NA	NA	NA	NA	NA	NA	NA	NA	NA	NA	NA	NA	NA	NA	NA	NA	NA
138	2	600.345	47.2302	152000000	157000000	147000000	81800000	80000000	75000000	3.6617e-05	DAGTXAGXNVXR	2.5	600.342	2	47.48		48	PREDICTED: heat shock cognate 71 kDa protein isoform X2 [Felis catus]	gi|587001277	NA	NA	NA	NA	NA	NA	NA	NA	NA	NA	NA	NA	NA	NA	NA	NA	NA	NA	NA	NA	NA	NA	NA	NA	NA	NA	NA	NA	NA	NA
139	2	602.327	40.0213	7.16264e+06	7.26243e+06	6.26784e+06	1.21447e+06	1.33047e+06	1.39238e+06	6.36423e-05	WTXXQEQGTK	0	602.322	2	39.62		144	PREDICTED: LOW QUALITY PROTEIN: keratin type II cytoskeletal 5 [Felis catus]	gi|586992525	NA	NA	NA	NA	NA	NA	NA	NA	NA	NA	NA	NA	NA	NA	NA	NA	NA	NA	NA	NA	NA	NA	NA	NA	NA	NA	NA	NA	NA	NA
140	2	602.327	42.9239	9.48955e+06	10500000	9.28472e+06	16900000	16500000	15800000	0.000199935	EYGXXPAVGER	2.7	602.324	2	42.79		87	PREDICTED: melanotransferrin [Felis catus]	gi|586999583	NA	NA	NA	NA	NA	NA	NA	NA	NA	NA	NA	NA	NA	NA	NA	NA	NA	NA	NA	NA	NA	NA	NA	NA	NA	NA	NA	NA	NA	NA
141	2	603.329	41.894	208297	0	0	1.91945e+06	1.76306e+06	1.66172e+06	7.43578e-05	TDXXXEPYNK	-0.7	603.324	2	41.52		92	PREDICTED: myosin-9 [Felis catus]	gi|586993676	NA	NA	NA	NA	NA	NA	NA	NA	NA	NA	NA	NA	NA	NA	NA	NA	NA	NA	NA	NA	NA	NA	NA	NA	NA	NA	NA	NA	NA	NA
142	2	607.811	34.6797	0	0	0	530925	615032	594861	2.15846e-05	NXQYYDXSAK	1.8	607.807	2	35.05		191	PREDICTED: GTP-binding nuclear protein Ran [Felis catus]	gi|587006044	NA	NA	NA	NA	NA	NA	NA	NA	NA	NA	NA	NA	NA	NA	NA	NA	NA	NA	NA	NA	NA	NA	NA	NA	NA	NA	NA	NA	NA	NA
143	2	608.344	63.3958	1.19261e+06	1.0708e+06	1.02487e+06	3.35839e+06	3.06595e+06	3.13107e+06	3.32985e-05	XASDXXEWXR	7.7	608.345	2	62.96		86	PREDICTED: alpha-actinin-4 [Felis catus]	gi|587014338	NA	NA	NA	NA	NA	NA	NA	NA	NA	NA	NA	NA	NA	NA	NA	NA	NA	NA	NA	NA	NA	NA	NA	NA	NA	NA	NA	NA	NA	NA
144	2	608.819	53.4592	6.07137e+06	6.03248e+06	5.93116e+06	3.27704e+06	3.07711e+06	2.9266e+06	1.19002e-05	EAEDXVNWXK	2.5	608.816	2	52.81		121	PREDICTED: protein disulfide-isomerase [Felis catus]	gi|587012653	NA	NA	NA	NA	NA	NA	NA	NA	NA	NA	NA	NA	NA	NA	NA	NA	NA	NA	NA	NA	NA	NA	NA	NA	NA	NA	NA	NA	NA	NA
145	2	610.287	17.1933	651146	727748	697397	179814	78277.9	160328	0.000133564	KYDYDSSSVR	5.2	610.286	2	16.87		158	PREDICTED: family with sequence similarity 129 member B [Felis catus]	gi|587009238	NA	NA	NA	NA	NA	NA	NA	NA	NA	NA	NA	NA	NA	NA	NA	NA	NA	NA	NA	NA	NA	NA	NA	NA	NA	NA	NA	NA	NA	NA
146	2	611.311	48.1841	0	0	0	305151	283832	261593	2.29165e-05	TTDXXTDWEK	7.2	611.308	2	48.07		151	PREDICTED: cytoplasmic dynein 1 heavy chain 1 [Felis catus]	gi|586990938	NA	NA	NA	NA	NA	NA	NA	NA	NA	NA	NA	NA	NA	NA	NA	NA	NA	NA	NA	NA	NA	NA	NA	NA	NA	NA	NA	NA	NA	NA
147	2	611.323	38.2789	147000000	162000000	141000000	44300000	41600000	41000000	6.62716e-05	C(+57.02)C(+57.02)SGAXXVXTK	3.5	611.322	2	38.37	Carbamidomethylation	5	PREDICTED: pyruvate kinase muscle isoform X2 [Felis catus]	gi|586988593	NA	NA	NA	NA	NA	NA	NA	NA	NA	NA	NA	NA	NA	NA	NA	NA	NA	NA	NA	NA	NA	NA	NA	NA	NA	NA	NA	NA	NA	NA
148	2	611.329	47.7687	0	0	0	811004	922626	837090	1.42256e-05	XQSGXC(+57.02)QXFR	0.7	611.324	2	47.76	Carbamidomethylation	153	PREDICTED: aspartate--tRNA ligase cytoplasmic [Felis catus]	gi|586997074	NA	NA	NA	NA	NA	NA	NA	NA	NA	NA	NA	NA	NA	NA	NA	NA	NA	NA	NA	NA	NA	NA	NA	NA	NA	NA	NA	NA	NA	NA
149	2	611.339	44.2223	0	0	0	467905	477262	413516	2.19636e-05	VPSPGVVFTYR	-1.1	611.334	2	44.15		257	PREDICTED: plexin-B2 [Felis catus]	gi|586993984	NA	NA	NA	NA	NA	NA	NA	NA	NA	NA	NA	NA	NA	NA	NA	NA	NA	NA	NA	NA	NA	NA	NA	NA	NA	NA	NA	NA	NA	NA
150	2	615.819	16.3963	73866.8	76079	56261.3	0	0	0	0.000393301	HSTPPSAYGSVK	8.8	615.815	2	15.93		20	PREDICTED: annexin A2 isoform X2 [Felis catus]	gi|586988813	PREDICTED: annexin A2 isoform X3 [Felis catus]	gi|586988815	NA	NA	NA	NA	NA	NA	NA	NA	NA	NA	NA	NA	NA	NA	NA	NA	NA	NA	NA	NA	NA	NA	NA	NA	NA	NA	NA	NA
151	2	616.298	36.7156	0	0	0	405162	396881	442591	7.8566e-06	XSEQFSAM(+15.99)FR	8.1	616.297	2	37.13	Oxidation (M)	113	PREDICTED: tubulin beta-5 chain-like isoform X2 [Felis catus]	gi|587007087	NA	NA	NA	NA	NA	NA	NA	NA	NA	NA	NA	NA	NA	NA	NA	NA	NA	NA	NA	NA	NA	NA	NA	NA	NA	NA	NA	NA	NA	NA
152	2	616.335	30.8541	3.06707e+06	3.19866e+06	2.92943e+06	5.18986e+06	4.82367e+06	4.65341e+06	0.000492911	DTSFEQHVXR	30.6	616.326	2	30.41		85	PREDICTED: fatty acid synthase [Felis catus]	gi|587012663	NA	NA	NA	NA	NA	NA	NA	NA	NA	NA	NA	NA	NA	NA	NA	NA	NA	NA	NA	NA	NA	NA	NA	NA	NA	NA	NA	NA	NA	NA
153	2	616.808	18.9006	16800000	18300000	14800000	6.91106e+06	5.62213e+06	5.67383e+06	0.00061108	SGGGGGGGXGSGGSXR	9.2	616.808	2	18.41		114	Keratin type I cytoskeletal 9 (Cytokeratin-9) (CK-9) (Keratin-9) (K9) cRAP	gi|81175178	NA	NA	NA	NA	NA	NA	NA	NA	NA	NA	NA	NA	NA	NA	NA	NA	NA	NA	NA	NA	NA	NA	NA	NA	NA	NA	NA	NA	NA	NA
154	2	618.273	15.8092	13600000	14300000	13500000	4.32212e+06	3.11378e+06	3.54908e+06	2.02397e-05	FSSSSGYGGGSSR	7.9	618.273	2	16.03		114	Keratin type I cytoskeletal 9 (Cytokeratin-9) (CK-9) (Keratin-9) (K9) cRAP	gi|81175178	NA	NA	NA	NA	NA	NA	NA	NA	NA	NA	NA	NA	NA	NA	NA	NA	NA	NA	NA	NA	NA	NA	NA	NA	NA	NA	NA	NA	NA	NA
155	2	618.306	30.639	5.55714e+06	6.24304e+06	5.7789e+06	3.33533e+06	3.04234e+06	2.72064e+06	0.000463412	NSXDC(+57.02)EXVSAK	10.9	618.307	2	30.15	Carbamidomethylation	237	PREDICTED: adenylyl cyclase-associated protein 1 isoform X2 [Felis catus]	gi|586995133	NA	NA	NA	NA	NA	NA	NA	NA	NA	NA	NA	NA	NA	NA	NA	NA	NA	NA	NA	NA	NA	NA	NA	NA	NA	NA	NA	NA	NA	NA
156	2	618.858	58.1444	5.41784e+06	5.51456e+06	5.22247e+06	1.80509e+06	1.72361e+06	1.73875e+06	2.20813e-06	YXESPVXFXR	5.4	618.856	2	57.74		123	PREDICTED: tubulin tyrosine ligase-like family member 12 [Felis catus]	gi|586993841	NA	NA	NA	NA	NA	NA	NA	NA	NA	NA	NA	NA	NA	NA	NA	NA	NA	NA	NA	NA	NA	NA	NA	NA	NA	NA	NA	NA	NA	NA
157	2	621.824	38.4939	0	0	0	1.1781e+06	916422	919387	0.000317437	EVDXGXPDATGR	4.4	621.823	2	38.06		140	PREDICTED: transitional endoplasmic reticulum ATPase [Felis catus]	gi|587008555	NA	NA	NA	NA	NA	NA	NA	NA	NA	NA	NA	NA	NA	NA	NA	NA	NA	NA	NA	NA	NA	NA	NA	NA	NA	NA	NA	NA	NA	NA
158	2	623.843	57.4123	28600000	28100000	26800000	15700000	15200000	15400000	2.20875e-05	GXDPFSXDAXAK	6.3	623.841	2	57.16		125	PREDICTED: T-complex protein 1 subunit zeta-2 isoform X2 [Felis catus]	gi|587010865	NA	NA	NA	NA	NA	NA	NA	NA	NA	NA	NA	NA	NA	NA	NA	NA	NA	NA	NA	NA	NA	NA	NA	NA	NA	NA	NA	NA	NA	NA
159	2	626.32	31.977	1.84023e+06	1.72996e+06	1.75509e+06	1.3099e+06	1.24117e+06	1.14243e+06	0.000766977	YXQEEVSXDR	4.8	626.317	2	31.48		188	PREDICTED: septin-9-like [Felis catus]	gi|587012462	NA	NA	NA	NA	NA	NA	NA	NA	NA	NA	NA	NA	NA	NA	NA	NA	NA	NA	NA	NA	NA	NA	NA	NA	NA	NA	NA	NA	NA	NA
160	2	627.813	22.7215	4.62778e+06	5.28036e+06	4.08239e+06	1.05544e+06	821686	981664	0.000463609	GFSSGSAVVSGGSR	9.2	627.813	2	23.08		100	Keratin type II cytoskeletal 2 epidermal (Cytokeratin-2e) (K2e) (CK 2e) (keratin-2) cRAP	gi|547754	NA	NA	NA	NA	NA	NA	NA	NA	NA	NA	NA	NA	NA	NA	NA	NA	NA	NA	NA	NA	NA	NA	NA	NA	NA	NA	NA	NA	NA	NA
161	2	628.316	44.2302	0	0	0	1.42564e+06	1.39149e+06	1.25789e+06	1.19822e-05	FDGXXGM(+15.99)AYPR	1.3	628.312	2	43.72	Oxidation (M)	138	PREDICTED: cathepsin D [Felis catus]	gi|587003895	NA	NA	NA	NA	NA	NA	NA	NA	NA	NA	NA	NA	NA	NA	NA	NA	NA	NA	NA	NA	NA	NA	NA	NA	NA	NA	NA	NA	NA	NA
162	2	630.372	41.254	2.40503e+06	2.30817e+06	2.57429e+06	5.34144e+06	5.12683e+06	4.97627e+06	3.22514e-05	XQTSSVXVSGXR	-1.4	630.369	2	40.61		118	PREDICTED: ubiquitin-like modifier activating enzyme 1 isoform X3 [Felis catus]	gi|587020864	NA	NA	NA	NA	NA	NA	NA	NA	NA	NA	NA	NA	NA	NA	NA	NA	NA	NA	NA	NA	NA	NA	NA	NA	NA	NA	NA	NA	NA	NA
163	2	631.371	33.6663	3.07913e+06	3.14767e+06	2.97852e+06	1.45899e+06	1.33213e+06	1.16432e+06	5.88918e-05	HXVA(sub D)EPQNXXK	2.8	631.369	2	33.95	Mutation	1	Serum albumin precursor (Allergen Bos d 6) (BSA) cRAP	gi|1351907	NA	NA	NA	NA	NA	NA	NA	NA	NA	NA	NA	NA	NA	NA	NA	NA	NA	NA	NA	NA	NA	NA	NA	NA	NA	NA	NA	NA	NA	NA
164	2	631.808	22.2499	4.01937e+06	4.50019e+06	3.89246e+06	1.28532e+06	1.06937e+06	1.18821e+06	0.000111101	SXXEGEGSSGGGGR	10.7	631.809	2	22.5		95	Keratin type I cytoskeletal 10 (Cytokeratin-10) (CK-10) (Keratin-10) (K10) cRAP	gi|147744568	NA	NA	NA	NA	NA	NA	NA	NA	NA	NA	NA	NA	NA	NA	NA	NA	NA	NA	NA	NA	NA	NA	NA	NA	NA	NA	NA	NA	NA	NA
165	2	633.325	35.1232	15400000	15300000	14500000	707562	587671	719959	1.16963e-06	TNAENEFVTXK	0.7	633.323	2	35.4		71	Keratin type II cytoskeletal 1 (Cytokeratin-1) (CK-1) (Keratin-1) (K1) (67 kDa cytokeratin) (Hair alpha protein) cRAP	gi|1346343	NA	NA	NA	NA	NA	NA	NA	NA	NA	NA	NA	NA	NA	NA	NA	NA	NA	NA	NA	NA	NA	NA	NA	NA	NA	NA	NA	NA	NA	NA
166	2	634.888	53.2922	2.34552e+06	2.41373e+06	2.17817e+06	3.85233e+06	3.66448e+06	3.71462e+06	9.0279e-05	NXPGXTXXNVSK	5.5	634.886	2	53.16		104	PREDICTED: 60S ribosomal protein L4 [Felis catus]	gi|586988825	NA	NA	NA	NA	NA	NA	NA	NA	NA	NA	NA	NA	NA	NA	NA	NA	NA	NA	NA	NA	NA	NA	NA	NA	NA	NA	NA	NA	NA	NA
167	2	635.333	47.789	380000000	399000000	365000000	221000000	215000000	203000000	0.000123183	QDGQFS(sub T)VXFT(sub A)K	3.8	635.33	2	47.54	Mutation	102	PREDICTED: alpha-2-HS-glycoprotein [Felis catus]	gi|586999703	NA	NA	NA	NA	NA	NA	NA	NA	NA	NA	NA	NA	NA	NA	NA	NA	NA	NA	NA	NA	NA	NA	NA	NA	NA	NA	NA	NA	NA	NA
168	2	636.383	54.8226	0	0	0	180085	162567	148274	5.86705e-05	QVVNXPSFXVR	5.2	636.38	2	54.1		161	PREDICTED: 40S ribosomal protein S9 [Felis catus]	gi|587013116	NA	NA	NA	NA	NA	NA	NA	NA	NA	NA	NA	NA	NA	NA	NA	NA	NA	NA	NA	NA	NA	NA	NA	NA	NA	NA	NA	NA	NA	NA
169	2	637.334	28.1631	0	0	0	836392	749021	686528	6.36721e-05	DXAVAGPEM(+15.99)QVK	4.1	637.329	2	28.53	Oxidation (M)	88	PREDICTED: lung resistance-related protein isoform X1 [Felis catus]	gi|587016362	PREDICTED: lung resistance-related protein isoform X2 [Felis catus]	gi|587016364	NA	NA	NA	NA	NA	NA	NA	NA	NA	NA	NA	NA	NA	NA	NA	NA	NA	NA	NA	NA	NA	NA	NA	NA	NA	NA	NA	NA
170	2	638.893	37.838	4.28633e+06	2.6867e+06	3.80212e+06	9.52248e+06	8.97143e+06	8.55372e+06	0.000594945	XQVVQQPXPVR	0.7	638.891	2	37.19		85	PREDICTED: fatty acid synthase [Felis catus]	gi|587012663	NA	NA	NA	NA	NA	NA	NA	NA	NA	NA	NA	NA	NA	NA	NA	NA	NA	NA	NA	NA	NA	NA	NA	NA	NA	NA	NA	NA	NA	NA
171	2	639.326	21.5909	1.76236e+06	1.7954e+06	1.66765e+06	631059	435734	500803	6.02957e-05	SDQSRXDSEXK	11.9	639.328	2	21.96		71	Keratin type II cytoskeletal 1 (Cytokeratin-1) (CK-1) (Keratin-1) (K1) (67 kDa cytokeratin) (Hair alpha protein) cRAP	gi|1346343	NA	NA	NA	NA	NA	NA	NA	NA	NA	NA	NA	NA	NA	NA	NA	NA	NA	NA	NA	NA	NA	NA	NA	NA	NA	NA	NA	NA	NA	NA
172	2	641.858	41.3348	0	0	0	4.71216e+06	5.01813e+06	4.50963e+06	5.60417e-06	N(sub H)XVDEPQNXXK	2.6	641.855	2	40.89	Mutation	1	Serum albumin precursor (Allergen Bos d 6) (BSA) cRAP	gi|1351907	NA	NA	NA	NA	NA	NA	NA	NA	NA	NA	NA	NA	NA	NA	NA	NA	NA	NA	NA	NA	NA	NA	NA	NA	NA	NA	NA	NA	NA	NA
173	2	643.368	32.7666	0	0	0	1.0065e+06	1.04274e+06	860931	6.3168e-05	AXNQGGXTSVAVR	0.1	643.365	2	33.13		204	PREDICTED: proteasome subunit alpha type-6 isoform X2 [Felis catus]	gi|586989809	NA	NA	NA	NA	NA	NA	NA	NA	NA	NA	NA	NA	NA	NA	NA	NA	NA	NA	NA	NA	NA	NA	NA	NA	NA	NA	NA	NA	NA	NA
174	2	645.383	55.2101	177292	87839.4	175207	780130	643117	646101	0.000547968	FRXPXNNXFR	2.3	645.379	2	54.48		283	PREDICTED: lysosome-associated membrane glycoprotein 2 isoform X1 [Felis catus]	gi|587021718	PREDICTED: lysosome-associated membrane glycoprotein 2 isoform X2 [Felis catus]	gi|587021720	NA	NA	NA	NA	NA	NA	NA	NA	NA	NA	NA	NA	NA	NA	NA	NA	NA	NA	NA	NA	NA	NA	NA	NA	NA	NA	NA	NA
175	2	647.799	39.6789	2.88999e+06	3.05413e+06	2.73413e+06	1.84978e+06	1.79329e+06	1.7555e+06	0.000344172	FNVWDTAGQEK	1.5	647.808	2	38.77		191	PREDICTED: GTP-binding nuclear protein Ran [Felis catus]	gi|587006044	NA	NA	NA	NA	NA	NA	NA	NA	NA	NA	NA	NA	NA	NA	NA	NA	NA	NA	NA	NA	NA	NA	NA	NA	NA	NA	NA	NA	NA	NA
176	2	650.393	59.7554	1.40151e+06	1.32859e+06	1.38427e+06	666201	591708	568613	3.18924e-05	GAVXFGXDPAVXK	5.3	650.391	2	59.45		269	PREDICTED: heat shock 70 kDa protein 12A [Felis catus]	gi|587005575	NA	NA	NA	NA	NA	NA	NA	NA	NA	NA	NA	NA	NA	NA	NA	NA	NA	NA	NA	NA	NA	NA	NA	NA	NA	NA	NA	NA	NA	NA
177	2	651.859	29.1055	5.28465e+06	5.63458e+06	4.73646e+06	692293	596238	560300	6.3863e-05	NSKXEXSEXNR	4.3	651.857	2	29.43		71	Keratin type II cytoskeletal 1 (Cytokeratin-1) (CK-1) (Keratin-1) (K1) (67 kDa cytokeratin) (Hair alpha protein) cRAP	gi|1346343	NA	NA	NA	NA	NA	NA	NA	NA	NA	NA	NA	NA	NA	NA	NA	NA	NA	NA	NA	NA	NA	NA	NA	NA	NA	NA	NA	NA	NA	NA
178	2	653.317	52.0142	2.30176e+06	2.47929e+06	2.11439e+06	4.19798e+06	4.17863e+06	4.15935e+06	5.92171e-05	CXADP(sub G)AGDVAFVK	-25.5	653.312	2	51.85	Mutation	87	PREDICTED: melanotransferrin [Felis catus]	gi|586999583	NA	NA	NA	NA	NA	NA	NA	NA	NA	NA	NA	NA	NA	NA	NA	NA	NA	NA	NA	NA	NA	NA	NA	NA	NA	NA	NA	NA	NA	NA
179	2	653.343	47.5674	2.94314e+06	3.10394e+06	3.05379e+06	4.12145e+06	4.40065e+06	4.00168e+06	0.000859647	EQADFAXEAXAK	1.3	653.339	2	47.03		92	PREDICTED: myosin-9 [Felis catus]	gi|586993676	NA	NA	NA	NA	NA	NA	NA	NA	NA	NA	NA	NA	NA	NA	NA	NA	NA	NA	NA	NA	NA	NA	NA	NA	NA	NA	NA	NA	NA	NA
180	2	653.366	33.793	2410000000	2470000000	2250000000	1240000000	1150000000	1060000000	0.000126828	HXVDEPQNXXK	4.8	653.365	2	34.33		1	Serum albumin precursor (Allergen Bos d 6) (BSA) cRAP	gi|1351907	NA	NA	NA	NA	NA	NA	NA	NA	NA	NA	NA	NA	NA	NA	NA	NA	NA	NA	NA	NA	NA	NA	NA	NA	NA	NA	NA	NA	NA	NA
181	2	654.327	34.8022	8.73305e+06	9.55111e+06	8.57912e+06	3.59625e+06	3.42417e+06	3.20178e+06	6.70524e-05	HFSGXEEAVYR	0.7	654.323	2	34.44		119	PREDICTED: T-complex protein 1 subunit theta isoform X2 [Felis catus]	gi|586998936	NA	NA	NA	NA	NA	NA	NA	NA	NA	NA	NA	NA	NA	NA	NA	NA	NA	NA	NA	NA	NA	NA	NA	NA	NA	NA	NA	NA	NA	NA
182	2	654.838	51.5969	679515	754782	655338	168196	117863	124659	7.8302e-05	EGAXTFTWVER	4.1	654.835	2	51.56		146	PREDICTED: signal transducer and activator of transcription 1-like isoform X2 [Felis catus]	gi|586997617	NA	NA	NA	NA	NA	NA	NA	NA	NA	NA	NA	NA	NA	NA	NA	NA	NA	NA	NA	NA	NA	NA	NA	NA	NA	NA	NA	NA	NA	NA
183	2	656.336	31.926	1.27584e+06	1.1515e+06	1.24959e+06	697343	706444	638470	0.000232085	TGYTXDVTTGQR	7.9	656.336	2	31.39		259	PREDICTED: heterogeneous nuclear ribonucleoprotein R [Felis catus]	gi|586994540	NA	NA	NA	NA	NA	NA	NA	NA	NA	NA	NA	NA	NA	NA	NA	NA	NA	NA	NA	NA	NA	NA	NA	NA	NA	NA	NA	NA	NA	NA
184	2	658.804	12.6161	756751	620776	666887	220708	201580	198032	0.000304237	NHEEEM(+15.99)KDXR	7.6	658.804	2	12.53	Oxidation (M)	95	Keratin type I cytoskeletal 10 (Cytokeratin-10) (CK-10) (Keratin-10) (K10) cRAP	gi|147744568	NA	NA	NA	NA	NA	NA	NA	NA	NA	NA	NA	NA	NA	NA	NA	NA	NA	NA	NA	NA	NA	NA	NA	NA	NA	NA	NA	NA	NA	NA
185	2	658.813	54.4439	827547	839860	808954	1.33937e+06	1.22418e+06	1.22942e+06	0.000341738	FC(+57.02)XWTESAFR	3.2	658.81	2	53.7	Carbamidomethylation	104	PREDICTED: 60S ribosomal protein L4 [Felis catus]	gi|586988825	NA	NA	NA	NA	NA	NA	NA	NA	NA	NA	NA	NA	NA	NA	NA	NA	NA	NA	NA	NA	NA	NA	NA	NA	NA	NA	NA	NA	NA	NA
186	2	659.884	49.5093	0	0	0	666284	584935	636104	1.20573e-05	XDPHXVXDQXR	6.2	659.882	2	49.44		92	PREDICTED: myosin-9 [Felis catus]	gi|586993676	NA	NA	NA	NA	NA	NA	NA	NA	NA	NA	NA	NA	NA	NA	NA	NA	NA	NA	NA	NA	NA	NA	NA	NA	NA	NA	NA	NA	NA	NA
187	2	665.86	39.8491	0	0	0	147504	172534	170951	3.52874e-05	YAT(sub V)TTGDYGXXR	37.4	665.86	2	40.55	Mutation	120	PREDICTED: coatomer subunit alpha [Felis catus]	gi|587019109	NA	NA	NA	NA	NA	NA	NA	NA	NA	NA	NA	NA	NA	NA	NA	NA	NA	NA	NA	NA	NA	NA	NA	NA	NA	NA	NA	NA	NA	NA
188	2	667.383	49.6644	21800000	22600000	21000000	11700000	11000000	11500000	3.66257e-05	XFVTNDAATXXR	6.6	667.382	2	48.77		119	PREDICTED: T-complex protein 1 subunit theta isoform X2 [Felis catus]	gi|586998936	NA	NA	NA	NA	NA	NA	NA	NA	NA	NA	NA	NA	NA	NA	NA	NA	NA	NA	NA	NA	NA	NA	NA	NA	NA	NA	NA	NA	NA	NA
189	2	668.354	33.0493	4.42808e+06	4.40242e+06	4.26878e+06	8.61897e+06	8.60455e+06	7.84511e+06	0.000105704	EXAQDFKTDXR	0.8	668.349	2	32.73		127	PREDICTED: uncharacterized protein LOC101101243 [Felis catus]	gi|586996630	NA	NA	NA	NA	NA	NA	NA	NA	NA	NA	NA	NA	NA	NA	NA	NA	NA	NA	NA	NA	NA	NA	NA	NA	NA	NA	NA	NA	NA	NA
190	2	668.353	41.0159	167000000	171000000	156000000	75900000	74300000	72300000	3.50475e-05	VXETGPFVSC(+57.02)VK	0.3	668.353	2	40.17	Carbamidomethylation	129	PREDICTED: serotransferrin [Felis catus]	gi|587000298	NA	NA	NA	NA	NA	NA	NA	NA	NA	NA	NA	NA	NA	NA	NA	NA	NA	NA	NA	NA	NA	NA	NA	NA	NA	NA	NA	NA	NA	NA
191	2	668.819	31.1838	423848	422508	394651	136693	128373	153281	2.17736e-05	FYEEVHDXER	3.5	668.814	2	30.74		227	PREDICTED: nucleosome assembly protein 1-like 1 isoform X2 [Felis catus]	gi|586993101	PREDICTED: nucleosome assembly protein 1-like 1 isoform X3 [Felis catus]	gi|586993103	NA	NA	NA	NA	NA	NA	NA	NA	NA	NA	NA	NA	NA	NA	NA	NA	NA	NA	NA	NA	NA	NA	NA	NA	NA	NA	NA	NA
192	2	668.865	29.2999	4.25435e+06	4.3836e+06	3.86945e+06	887849	679522	637600	3.77533e-05	TAAENDFVTXKK	4.4	668.862	2	29.55		100	Keratin type II cytoskeletal 2 epidermal (Cytokeratin-2e) (K2e) (CK 2e) (keratin-2) cRAP	gi|547754	NA	NA	NA	NA	NA	NA	NA	NA	NA	NA	NA	NA	NA	NA	NA	NA	NA	NA	NA	NA	NA	NA	NA	NA	NA	NA	NA	NA	NA	NA
193	2	669.273	15.6552	35000000	37900000	34100000	16900000	9.89202e+06	14700000	0.000781579	C(+57.02)DSSPDSAEDVR	9	669.273	2	15.38	Carbamidomethylation	102	PREDICTED: alpha-2-HS-glycoprotein [Felis catus]	gi|586999703	NA	NA	NA	NA	NA	NA	NA	NA	NA	NA	NA	NA	NA	NA	NA	NA	NA	NA	NA	NA	NA	NA	NA	NA	NA	NA	NA	NA	NA	NA
194	2	670.368	34.4408	4.52465e+06	4.12923e+06	4.58024e+06	813125	770666	655171	1.64807e-05	SVPVDTDXAPV(sub X)AR	-3.6	670.362	2	34.68	Mutation	84	PREDICTED: alpha-2-macroglobulin [Felis catus]	gi|586991840	NA	NA	NA	NA	NA	NA	NA	NA	NA	NA	NA	NA	NA	NA	NA	NA	NA	NA	NA	NA	NA	NA	NA	NA	NA	NA	NA	NA	NA	NA
195	2	672.333	50.1646	8.09195e+06	8.44136e+06	7.8099e+06	4.89471e+06	4.71505e+06	4.55589e+06	8.14538e-05	GXFGFTDSDSXGK	3.7	672.33	2	50.07		131	PREDICTED: tryptophan--tRNA ligase cytoplasmic isoform X2 [Felis catus]	gi|586990783	NA	NA	NA	NA	NA	NA	NA	NA	NA	NA	NA	NA	NA	NA	NA	NA	NA	NA	NA	NA	NA	NA	NA	NA	NA	NA	NA	NA	NA	NA
196	2	674.846	58.7729	180807	134215	128832	1.03834e+06	1.10008e+06	1.08778e+06	3.18531e-06	SFYGSVXFXC(+57.02)R	4.8	674.843	2	58.53	Carbamidomethylation	85	PREDICTED: fatty acid synthase [Felis catus]	gi|587012663	NA	NA	NA	NA	NA	NA	NA	NA	NA	NA	NA	NA	NA	NA	NA	NA	NA	NA	NA	NA	NA	NA	NA	NA	NA	NA	NA	NA	NA	NA
197	2	675.364	33.4231	238472	145919	173724	1.12151e+06	1.09628e+06	1.016e+06	2.90578e-05	EXAQDFKTE(sub D)XR	9.9	675.363	2	33.14	Mutation	127	PREDICTED: uncharacterized protein LOC101101243 [Felis catus]	gi|586996630	NA	NA	NA	NA	NA	NA	NA	NA	NA	NA	NA	NA	NA	NA	NA	NA	NA	NA	NA	NA	NA	NA	NA	NA	NA	NA	NA	NA	NA	NA
198	2	677.432	65.5123	1.04388e+06	996711	939444	3.02831e+06	2.72242e+06	2.7961e+06	4.39813e-05	NXQNXXXXTAXK	5.9	677.431	2	65.02		94	PREDICTED: clathrin heavy chain 1 [Felis catus]	gi|587011029	NA	NA	NA	NA	NA	NA	NA	NA	NA	NA	NA	NA	NA	NA	NA	NA	NA	NA	NA	NA	NA	NA	NA	NA	NA	NA	NA	NA	NA	NA
199	2	677.886	37.7445	47600000	48100000	45500000	21600000	20300000	19400000	1.28666e-05	XVPGGGATEXEXAK	3.3	677.885	2	37.75		119	PREDICTED: T-complex protein 1 subunit theta isoform X2 [Felis catus]	gi|586998936	NA	NA	NA	NA	NA	NA	NA	NA	NA	NA	NA	NA	NA	NA	NA	NA	NA	NA	NA	NA	NA	NA	NA	NA	NA	NA	NA	NA	NA	NA
200	2	679.396	60.081	0	0	0	179718	166014	184898	6.13218e-06	XXFPAVDDNXXK	5.9	679.394	2	59.81		301	PREDICTED: DNA topoisomerase 2-beta [Felis catus]	gi|587000492	NA	NA	NA	NA	NA	NA	NA	NA	NA	NA	NA	NA	NA	NA	NA	NA	NA	NA	NA	NA	NA	NA	NA	NA	NA	NA	NA	NA	NA	NA
201	2	680.882	56.9872	5.0323e+06	5.27903e+06	5.18783e+06	1.94838e+06	1.8758e+06	1.89437e+06	1.69647e-06	EXSAVTFPDXXR	3.5	680.88	2	56.75		146	PREDICTED: signal transducer and activator of transcription 1-like isoform X2 [Felis catus]	gi|586997617	NA	NA	NA	NA	NA	NA	NA	NA	NA	NA	NA	NA	NA	NA	NA	NA	NA	NA	NA	NA	NA	NA	NA	NA	NA	NA	NA	NA	NA	NA
202	2	681.873	35.3479	8.77132e+06	8.15286e+06	8776489	3.8625e+06	3.60171e+06	3.0415e+06	9.15271e-05	H(+43.01)(+13.98)XVDEPQNXXK	25.3	681.871	2	35.44	Carbamylation; HisImidazolone	1	Serum albumin precursor (Allergen Bos d 6) (BSA) cRAP	gi|1351907	NA	NA	NA	NA	NA	NA	NA	NA	NA	NA	NA	NA	NA	NA	NA	NA	NA	NA	NA	NA	NA	NA	NA	NA	NA	NA	NA	NA	NA	NA
203	2	683.329	22.7539	1.60903e+06	1.78555e+06	1.55562e+06	449573	398599	432296	6.68454e-05	SQYEQXAEQNR	6	683.327	2	23.49		95	Keratin type I cytoskeletal 10 (Cytokeratin-10) (CK-10) (Keratin-10) (K10) cRAP	gi|147744568	NA	NA	NA	NA	NA	NA	NA	NA	NA	NA	NA	NA	NA	NA	NA	NA	NA	NA	NA	NA	NA	NA	NA	NA	NA	NA	NA	NA	NA	NA
204	2	684.819	22.8283	178576	0	362022	1.25213e+06	1.19197e+06	1.1841e+06	0.000646013	GXSQEQM(+15.99)QEFR	8	684.82	2	22.27	Oxidation (M)	86	PREDICTED: alpha-actinin-4 [Felis catus]	gi|587014338	NA	NA	NA	NA	NA	NA	NA	NA	NA	NA	NA	NA	NA	NA	NA	NA	NA	NA	NA	NA	NA	NA	NA	NA	NA	NA	NA	NA	NA	NA
205	2	684.858	17.108	0	0	0	216873	203579	208467	7.03907e-07	NNRPSEGPXQTR	7	684.857	2	17.38		94	PREDICTED: clathrin heavy chain 1 [Felis catus]	gi|587011029	NA	NA	NA	NA	NA	NA	NA	NA	NA	NA	NA	NA	NA	NA	NA	NA	NA	NA	NA	NA	NA	NA	NA	NA	NA	NA	NA	NA	NA	NA
206	2	686.397	57.3334	260480	194911	145636	763706	707109	750326	0.000133597	XASDXXEWXRR	-0.6	686.39	2	57.1		86	PREDICTED: alpha-actinin-4 [Felis catus]	gi|587014338	NA	NA	NA	NA	NA	NA	NA	NA	NA	NA	NA	NA	NA	NA	NA	NA	NA	NA	NA	NA	NA	NA	NA	NA	NA	NA	NA	NA	NA	NA
207	2	692.355	49.7342	17300000	20700000	17000000	5.19066e+06	4.62194e+06	5.84217e+06	0.000456289	SXNNQFASFXDK	1.7	692.35	2	49.68		71	Keratin type II cytoskeletal 1 (Cytokeratin-1) (CK-1) (Keratin-1) (K1) (67 kDa cytokeratin) (Hair alpha protein) cRAP	gi|1346343	NA	NA	NA	NA	NA	NA	NA	NA	NA	NA	NA	NA	NA	NA	NA	NA	NA	NA	NA	NA	NA	NA	NA	NA	NA	NA	NA	NA	NA	NA
208	2	693.364	28.7258	994203	1.00359e+06	885471	0	0	0	1.4368e-05	XVXNN(+.98)GNGAVEER	14.2	693.364	2	27.42	Deamidation (NQ)	229	PREDICTED: CD44 antigen [Felis catus]	gi|587002618	NA	NA	NA	NA	NA	NA	NA	NA	NA	NA	NA	NA	NA	NA	NA	NA	NA	NA	NA	NA	NA	NA	NA	NA	NA	NA	NA	NA	NA	NA
209	2	693.887	32.8347	26400000	25400000	25100000	12500000	11600000	10600000	3.34713e-05	AXADTGANVXVTGGK	0.9	693.884	2	33.02		119	PREDICTED: T-complex protein 1 subunit theta isoform X2 [Felis catus]	gi|586998936	NA	NA	NA	NA	NA	NA	NA	NA	NA	NA	NA	NA	NA	NA	NA	NA	NA	NA	NA	NA	NA	NA	NA	NA	NA	NA	NA	NA	NA	NA
210	2	693.895	68.4687	8.94983e+06	8.92467e+06	8.4045e+06	12800000	12000000	11900000	0.000525034	VGWEQXXTTXAR	9.3	693.897	2	68.16		86	PREDICTED: alpha-actinin-4 [Felis catus]	gi|587014338	NA	NA	NA	NA	NA	NA	NA	NA	NA	NA	NA	NA	NA	NA	NA	NA	NA	NA	NA	NA	NA	NA	NA	NA	NA	NA	NA	NA	NA	NA
211	2	695.847	35.7738	5.93131e+06	4.4895e+06	5.40817e+06	0	0	0	0.000234084	QSXEASXAETEGR	1.5	695.845	2	36.13		95	Keratin type I cytoskeletal 10 (Cytokeratin-10) (CK-10) (Keratin-10) (K10) cRAP	gi|147744568	NA	NA	NA	NA	NA	NA	NA	NA	NA	NA	NA	NA	NA	NA	NA	NA	NA	NA	NA	NA	NA	NA	NA	NA	NA	NA	NA	NA	NA	NA
212	2	698.85	50.8737	0	0	0	1.04647e+06	960395	1.17246e+06	6.68781e-05	SXN(sub H)TXFGDEXC(+57.02)K	3.7	698.845	2	50.77	Carbamidomethylation; Mutation	1	Serum albumin precursor (Allergen Bos d 6) (BSA) cRAP	gi|1351907	NA	NA	NA	NA	NA	NA	NA	NA	NA	NA	NA	NA	NA	NA	NA	NA	NA	NA	NA	NA	NA	NA	NA	NA	NA	NA	NA	NA	NA	NA
213	2	699.341	48.6469	0	0	0	3.25564e+06	3.17063e+06	3.08331e+06	3.63408e-07	SXD(sub H)TXFGDEXC(+57.02)K	6.4	699.339	2	48.5	Carbamidomethylation; Mutation	1	Serum albumin precursor (Allergen Bos d 6) (BSA) cRAP	gi|1351907	NA	NA	NA	NA	NA	NA	NA	NA	NA	NA	NA	NA	NA	NA	NA	NA	NA	NA	NA	NA	NA	NA	NA	NA	NA	NA	NA	NA	NA	NA
214	2	700.336	24.7649	1.84244e+06	2.02014e+06	1.74501e+06	0	0	0	2.04308e-05	HADXC(+57.02)TXPDTEK	7.5	700.335	2	25.12	Carbamidomethylation	1	Serum albumin precursor (Allergen Bos d 6) (BSA) cRAP	gi|1351907	NA	NA	NA	NA	NA	NA	NA	NA	NA	NA	NA	NA	NA	NA	NA	NA	NA	NA	NA	NA	NA	NA	NA	NA	NA	NA	NA	NA	NA	NA
215	2	701.907	43.4494	1.14306e+06	1.12294e+06	1.17426e+06	229958	223569	283119	3.03638e-06	VVPXASXTPYQSK	4.3	701.904	2	43.45		343	PREDICTED: replication protein A 70 kDa DNA-binding subunit [Felis catus]	gi|587010560	NA	NA	NA	NA	NA	NA	NA	NA	NA	NA	NA	NA	NA	NA	NA	NA	NA	NA	NA	NA	NA	NA	NA	NA	NA	NA	NA	NA	NA	NA
216	2	703.381	67.2739	10200000	9.60078e+06	10400000	20900000	22400000	21800000	2.18283e-05	EXVFYYXXM(+15.99)AK	6.4	703.38	2	67.13	Oxidation (M)	84	PREDICTED: alpha-2-macroglobulin [Felis catus]	gi|586991840	NA	NA	NA	NA	NA	NA	NA	NA	NA	NA	NA	NA	NA	NA	NA	NA	NA	NA	NA	NA	NA	NA	NA	NA	NA	NA	NA	NA	NA	NA
217	2	706.893	37.8653	11900000	13300000	11700000	6.32654e+06	5.7778e+06	5.44273e+06	0.000301655	XATQXTGPVM(+15.99)PXR	1.5	706.901	2	38.02	Oxidation (M)	185	PREDICTED: paraplegin isoform X2 [Felis catus]	gi|587015587	PREDICTED: paraplegin isoform X3 [Felis catus]	gi|587015589	NA	NA	NA	NA	NA	NA	NA	NA	NA	NA	NA	NA	NA	NA	NA	NA	NA	NA	NA	NA	NA	NA	NA	NA	NA	NA	NA	NA
218	2	707.859	60.2465	7.47107e+06	7.32898e+06	8.01672e+06	4.0512e+06	4.09851e+06	4.15906e+06	7.84853e-05	FQEXXFEDFAR	7.8	707.859	2	59.84		158	PREDICTED: family with sequence similarity 129 member B [Felis catus]	gi|587009238	NA	NA	NA	NA	NA	NA	NA	NA	NA	NA	NA	NA	NA	NA	NA	NA	NA	NA	NA	NA	NA	NA	NA	NA	NA	NA	NA	NA	NA	NA
219	2	710.354	43.7836	807000000	893000000	768000000	420000000	383000000	343000000	0.000511635	SXHTXFGDEXC(+57.02)K	4.5	710.354	2	43.44	Carbamidomethylation	1	Serum albumin precursor (Allergen Bos d 6) (BSA) cRAP	gi|1351907	NA	NA	NA	NA	NA	NA	NA	NA	NA	NA	NA	NA	NA	NA	NA	NA	NA	NA	NA	NA	NA	NA	NA	NA	NA	NA	NA	NA	NA	NA
220	2	711.866	37.1679	0	0	0	1.49762e+06	1.45946e+06	1.3755e+06	2.32555e-06	GNPTVEVDXYTSK	4.1	711.862	2	36.51		101	PREDICTED: alpha-enolase isoform X2 [Felis catus]	gi|586994136	NA	NA	NA	NA	NA	NA	NA	NA	NA	NA	NA	NA	NA	NA	NA	NA	NA	NA	NA	NA	NA	NA	NA	NA	NA	NA	NA	NA	NA	NA
221	2	711.956	60.7277	1.57639e+06	1.52559e+06	1.50281e+06	896507	742064	779747	0.000142818	XXXPQDVGXTXXK	4.6	711.953	2	60.31		269	PREDICTED: heat shock 70 kDa protein 12A [Felis catus]	gi|587005575	NA	NA	NA	NA	NA	NA	NA	NA	NA	NA	NA	NA	NA	NA	NA	NA	NA	NA	NA	NA	NA	NA	NA	NA	NA	NA	NA	NA	NA	NA
222	2	715.853	32.3774	19900000	18700000	20100000	4.75956e+06	4.40145e+06	4.04884e+06	5.23626e-06	TWNDPSVQQDXK	6.3	715.854	2	31.94		83	PREDICTED: 78 kDa glucose-regulated protein isoform X1 [Felis catus]	gi|587009145	PREDICTED: 78 kDa glucose-regulated protein isoform X2 [Felis catus]	gi|587009147	NA	NA	NA	NA	NA	NA	NA	NA	NA	NA	NA	NA	NA	NA	NA	NA	NA	NA	NA	NA	NA	NA	NA	NA	NA	NA	NA	NA
223	2	716.398	37.767	0	0	0	811024	880538	870140	2.46775e-06	VPGTSASATXTGXTR	-1.7	716.393	2	37.96		211	PREDICTED: fibronectin isoform X10 [Felis catus]	gi|586997898	PREDICTED: fibronectin isoform X5 [Felis catus]	gi|586997887	PREDICTED: fibronectin isoform X6 [Felis catus]	gi|586997889	PREDICTED: fibronectin isoform X7 [Felis catus]	gi|586997891	PREDICTED: fibronectin isoform X8 [Felis catus]	gi|586997893	PREDICTED: fibronectin isoform X9 [Felis catus]	gi|586997895	NA	NA	NA	NA	NA	NA	NA	NA	NA	NA	NA	NA	NA	NA	NA	NA	NA	NA	NA	NA
224	2	717.409	60.2141	1.05089e+06	1.23426e+06	961251	2.51666e+06	2.61847e+06	2.59315e+06	6.43775e-05	SVDPTXAXSVYXR	4.6	717.407	2	59.87		94	PREDICTED: clathrin heavy chain 1 [Felis catus]	gi|587011029	NA	NA	NA	NA	NA	NA	NA	NA	NA	NA	NA	NA	NA	NA	NA	NA	NA	NA	NA	NA	NA	NA	NA	NA	NA	NA	NA	NA	NA	NA
225	2	717.813	22.3811	11400000	12700000	11000000	3.72232e+06	3.12112e+06	3.38894e+06	0.000117784	YXC(+47.98)DNQDTXSSK	9.3	717.813	2	22.86	Cysteine oxidation to cysteic acid	1	Serum albumin precursor (Allergen Bos d 6) (BSA) cRAP	gi|1351907	NA	NA	NA	NA	NA	NA	NA	NA	NA	NA	NA	NA	NA	NA	NA	NA	NA	NA	NA	NA	NA	NA	NA	NA	NA	NA	NA	NA	NA	NA
226	2	718.367	55.7325	2.45103e+06	2.65823e+06	2.05458e+06	742033	603238	693660	0.000713288	NXSFFXNPPC(+57.02)AR	2.4	718.363	2	55.42	Carbamidomethylation	146	PREDICTED: signal transducer and activator of transcription 1-like isoform X2 [Felis catus]	gi|586997617	NA	NA	NA	NA	NA	NA	NA	NA	NA	NA	NA	NA	NA	NA	NA	NA	NA	NA	NA	NA	NA	NA	NA	NA	NA	NA	NA	NA	NA	NA
227	2	718.393	61.6794	105260	683940	0	4.83048e+06	4.68582e+06	5.0845e+06	4.53104e-05	NXFPSNXVSAAFR	3.8	718.391	2	61.44		203	solute carrier family 1 (neutral amino acid transporter) member 5 [Felis catus]	gi|589811489	NA	NA	NA	NA	NA	NA	NA	NA	NA	NA	NA	NA	NA	NA	NA	NA	NA	NA	NA	NA	NA	NA	NA	NA	NA	NA	NA	NA	NA	NA
228	2	719.384	63.7491	832780	859258	765232	268150	317154	341990	0.000135141	GGSASTWXTAFAXR	7	719.383	2	63.38		174	PREDICTED: complement C5 [Felis catus]	gi|587009030	NA	NA	NA	NA	NA	NA	NA	NA	NA	NA	NA	NA	NA	NA	NA	NA	NA	NA	NA	NA	NA	NA	NA	NA	NA	NA	NA	NA	NA	NA
229	2	720.381	52.9839	2.06588e+06	2.22376e+06	2.0202e+06	4.45915e+06	4.41821e+06	4.0647e+06	9.28575e-05	YXTPDEXANXYK	5.2	720.378	2	53.02		101	PREDICTED: alpha-enolase isoform X2 [Felis catus]	gi|586994136	NA	NA	NA	NA	NA	NA	NA	NA	NA	NA	NA	NA	NA	NA	NA	NA	NA	NA	NA	NA	NA	NA	NA	NA	NA	NA	NA	NA	NA	NA
230	2	723.922	53.51	1.12713e+06	745977	1.15532e+06	3.25644e+06	3.16911e+06	3.25447e+06	8.07095e-05	XVSQXXTXM(+15.99)DGXK	4.7	723.919	2	53.47	Oxidation (M)	140	PREDICTED: transitional endoplasmic reticulum ATPase [Felis catus]	gi|587008555	NA	NA	NA	NA	NA	NA	NA	NA	NA	NA	NA	NA	NA	NA	NA	NA	NA	NA	NA	NA	NA	NA	NA	NA	NA	NA	NA	NA	NA	NA
231	2	729.405	39.1987	614853	735619	449567	3.04656e+06	2.84041e+06	2.69613e+06	6.65287e-05	AQQVSQGXDVXTAK	-2.3	729.4	2	39.26		135	PREDICTED: vinculin isoform X3 [Felis catus]	gi|587004570	PREDICTED: vinculin isoform X4 [Felis catus]	gi|587004573	NA	NA	NA	NA	NA	NA	NA	NA	NA	NA	NA	NA	NA	NA	NA	NA	NA	NA	NA	NA	NA	NA	NA	NA	NA	NA	NA	NA
232	2	729.887	39.3206	2.49245e+06	2.40452e+06	2.27233e+06	493762	481920	480775	7.64669e-06	QFVTPADVVSGNPK	18	729.896	2	39.57		192	PREDICTED: plastin-3 isoform X2 [Felis catus]	gi|587021631	PREDICTED: plastin-3 isoform X3 [Felis catus]	gi|587021633	NA	NA	NA	NA	NA	NA	NA	NA	NA	NA	NA	NA	NA	NA	NA	NA	NA	NA	NA	NA	NA	NA	NA	NA	NA	NA	NA	NA
233	2	730.871	42.6708	4.3053e+06	5.17578e+06	4.47663e+06	9.25747e+06	9.05694e+06	9.0421e+06	8.42792e-05	NEEDATEXVTXAR	3	730.867	2	42.67		118	PREDICTED: ubiquitin-like modifier activating enzyme 1 isoform X3 [Felis catus]	gi|587020864	NA	NA	NA	NA	NA	NA	NA	NA	NA	NA	NA	NA	NA	NA	NA	NA	NA	NA	NA	NA	NA	NA	NA	NA	NA	NA	NA	NA	NA	NA
234	2	730.889	46.577	3.00031e+06	2.9484e+06	2.86086e+06	1.32467e+06	1.24815e+06	1.16085e+06	1.10088e-05	SDXDEXVXVGGSTR	5.8	730.887	2	46.51		83	PREDICTED: 78 kDa glucose-regulated protein isoform X1 [Felis catus]	gi|587009145	PREDICTED: 78 kDa glucose-regulated protein isoform X2 [Felis catus]	gi|587009147	NA	NA	NA	NA	NA	NA	NA	NA	NA	NA	NA	NA	NA	NA	NA	NA	NA	NA	NA	NA	NA	NA	NA	NA	NA	NA	NA	NA
235	2	730.91	60.7506	11000000	10700000	10600000	3.64466e+06	3.37455e+06	3.31477e+06	1.0574e-06	VDXXNQEXEFXK	6.1	730.908	2	60.55		100	Keratin type II cytoskeletal 2 epidermal (Cytokeratin-2e) (K2e) (CK 2e) (keratin-2) cRAP	gi|547754	NA	NA	NA	NA	NA	NA	NA	NA	NA	NA	NA	NA	NA	NA	NA	NA	NA	NA	NA	NA	NA	NA	NA	NA	NA	NA	NA	NA	NA	NA
236	2	731.362	53.9145	6.72866e+06	6.99058e+06	6.54218e+06	3.90993e+06	3.50135e+06	3.50629e+06	7.72968e-05	S(+42.01)XHTXFGDEXC(+57.02)K	6	731.36	2	53.65	Acetylation (N-term); Carbamidomethylation	1	Serum albumin precursor (Allergen Bos d 6) (BSA) cRAP	gi|1351907	NA	NA	NA	NA	NA	NA	NA	NA	NA	NA	NA	NA	NA	NA	NA	NA	NA	NA	NA	NA	NA	NA	NA	NA	NA	NA	NA	NA	NA	NA
237	2	732.305	13.2433	119000000	113000000	130000000	63000000	49600000	49200000	0.000566219	TC(+57.02)VADESHAGC(+57.02)EK	8.2	732.304	2	13.12	Carbamidomethylation	1	Serum albumin precursor (Allergen Bos d 6) (BSA) cRAP	gi|1351907	NA	NA	NA	NA	NA	NA	NA	NA	NA	NA	NA	NA	NA	NA	NA	NA	NA	NA	NA	NA	NA	NA	NA	NA	NA	NA	NA	NA	NA	NA
238	2	732.805	16.9929	3.72418e+06	4.08976e+06	4.08498e+06	1.47494e+06	1.12658e+06	1.22192e+06	7.23791e-05	C(+57.02)N(sub D)SSPDSAEDVRK	-24.1	732.805	2	17.23	Carbamidomethylation; Mutation	102	PREDICTED: alpha-2-HS-glycoprotein [Felis catus]	gi|586999703	NA	NA	NA	NA	NA	NA	NA	NA	NA	NA	NA	NA	NA	NA	NA	NA	NA	NA	NA	NA	NA	NA	NA	NA	NA	NA	NA	NA	NA	NA
239	2	738.384	48.1917	28900000	32200000	29000000	10500000	11000000	9.83709e+06	6.67782e-05	WEXXQQVDTSTR	1.6	738.379	2	48.14		71	Keratin type II cytoskeletal 1 (Cytokeratin-1) (CK-1) (Keratin-1) (K1) (67 kDa cytokeratin) (Hair alpha protein) cRAP	gi|1346343	NA	NA	NA	NA	NA	NA	NA	NA	NA	NA	NA	NA	NA	NA	NA	NA	NA	NA	NA	NA	NA	NA	NA	NA	NA	NA	NA	NA	NA	NA
240	2	738.421	40.4351	3.51649e+06	3.71914e+06	3.40741e+06	2.02855e+06	1.88202e+06	1.91814e+06	9.31754e-05	FRPXTXTXSEK(+43.01)K	-21	738.417	2	39.15	Carbamylation	51	major capsid protein [Feline calicivirus]	gi|5706699	NA	NA	NA	NA	NA	NA	NA	NA	NA	NA	NA	NA	NA	NA	NA	NA	NA	NA	NA	NA	NA	NA	NA	NA	NA	NA	NA	NA	NA	NA
241	2	740.9	50.1853	21300000	22700000	20600000	15000000	14000000	13900000	0.000483304	XGEYGFQN(+.98)AXXVR	5.9	740.898	2	49.67	Deamidation (NQ)	1	Serum albumin precursor (Allergen Bos d 6) (BSA) cRAP	gi|1351907	NA	NA	NA	NA	NA	NA	NA	NA	NA	NA	NA	NA	NA	NA	NA	NA	NA	NA	NA	NA	NA	NA	NA	NA	NA	NA	NA	NA	NA	NA
242	2	741.409	35.2436	20300000	20300000	17500000	3.72149e+06	3.73086e+06	3.52767e+06	7.69648e-05	SQXHDXVXVGGSTR	2.5	741.409	2	35.3		48	PREDICTED: heat shock cognate 71 kDa protein isoform X2 [Felis catus]	gi|587001277	NA	NA	NA	NA	NA	NA	NA	NA	NA	NA	NA	NA	NA	NA	NA	NA	NA	NA	NA	NA	NA	NA	NA	NA	NA	NA	NA	NA	NA	NA
243	2	743.387	41.9188	3.08098e+06	2.94912e+06	2.94137e+06	4.58585e+06	4.5266e+06	4.2639e+06	0.000174522	GVVDSDDXPXNVSR	2	743.382	2	41.63		193	PREDICTED: endoplasmin [Felis catus]	gi|586993355	NA	NA	NA	NA	NA	NA	NA	NA	NA	NA	NA	NA	NA	NA	NA	NA	NA	NA	NA	NA	NA	NA	NA	NA	NA	NA	NA	NA	NA	NA
244	2	745.901	49.6449	0	0	0	348779	336906	261333	0.000323426	FW(+44.99)GKYXYEXAR	27.4	745.895	2	49.59	Oxidation to nitro	1	Serum albumin precursor (Allergen Bos d 6) (BSA) cRAP	gi|1351907	NA	NA	NA	NA	NA	NA	NA	NA	NA	NA	NA	NA	NA	NA	NA	NA	NA	NA	NA	NA	NA	NA	NA	NA	NA	NA	NA	NA	NA	NA
245	2	748.405	49.0623	0	0	0	371959	314436	355723	3.485e-05	XGEY(+15.99)GFQNAXXVR	3.7	748.402	2	48.93	Oxidation or Hydroxylation	1	Serum albumin precursor (Allergen Bos d 6) (BSA) cRAP	gi|1351907	NA	NA	NA	NA	NA	NA	NA	NA	NA	NA	NA	NA	NA	NA	NA	NA	NA	NA	NA	NA	NA	NA	NA	NA	NA	NA	NA	NA	NA	NA
246	2	749.857	29.0339	7.84205e+06	8.41079e+06	6.83079e+06	3.4269e+06	2.80973e+06	2.71321e+06	0.000782319	Q(+42.01)GY(+31.99)EMKXEVEAK	-2.3	749.857	2	28.58	Acetylation (N-term); Dihydroxy	84	PREDICTED: alpha-2-macroglobulin [Felis catus]	gi|586991840	NA	NA	NA	NA	NA	NA	NA	NA	NA	NA	NA	NA	NA	NA	NA	NA	NA	NA	NA	NA	NA	NA	NA	NA	NA	NA	NA	NA	NA	NA
247	2	749.894	57.6839	0	0	0	224333	161923	170534	0.000683955	XFM(+31.99)EMXVESXVR	3.2	749.888	2	56.19	Dioxidation (M)	179	PREDICTED: alpha-N-acetylglucosaminidase partial [Felis catus]	gi|587011683	NA	NA	NA	NA	NA	NA	NA	NA	NA	NA	NA	NA	NA	NA	NA	NA	NA	NA	NA	NA	NA	NA	NA	NA	NA	NA	NA	NA	NA	NA
248	2	756.429	41.2465	95800000	90300000	92400000	65300000	59000000	56400000	0.000459599	VPQVSTPTXVEVSR	1.8	756.426	2	40.86		1	Serum albumin precursor (Allergen Bos d 6) (BSA) cRAP	gi|1351907	NA	NA	NA	NA	NA	NA	NA	NA	NA	NA	NA	NA	NA	NA	NA	NA	NA	NA	NA	NA	NA	NA	NA	NA	NA	NA	NA	NA	NA	NA
249	2	756.93	44.6365	181790	105277	218548	894946	881356	896937	2.80542e-05	XQGXTVEQAEAVVR	1	756.923	2	44.76		151	PREDICTED: cytoplasmic dynein 1 heavy chain 1 [Felis catus]	gi|586990938	NA	NA	NA	NA	NA	NA	NA	NA	NA	NA	NA	NA	NA	NA	NA	NA	NA	NA	NA	NA	NA	NA	NA	NA	NA	NA	NA	NA	NA	NA
250	2	757.914	42.1165	428392	242711	234733	1.56665e+06	1.43227e+06	1.45479e+06	9.79856e-05	XVSXGAEEXVDGNAK	-0.4	757.906	2	41.7		86	PREDICTED: alpha-actinin-4 [Felis catus]	gi|587014338	NA	NA	NA	NA	NA	NA	NA	NA	NA	NA	NA	NA	NA	NA	NA	NA	NA	NA	NA	NA	NA	NA	NA	NA	NA	NA	NA	NA	NA	NA
251	2	759.405	70.9737	9.7027e+06	9.6739e+06	9.08534e+06	13200000	13600000	13500000	6.38863e-05	Q(-17.03)VH(+13.98)PVXFSXPDXR	-2.8	759.407	2	70.95	Pyro-glu from Q; HisImidazolone	82	capsid protein [Feline calicivirus]	gi|2645692	NA	NA	NA	NA	NA	NA	NA	NA	NA	NA	NA	NA	NA	NA	NA	NA	NA	NA	NA	NA	NA	NA	NA	NA	NA	NA	NA	NA	NA	NA
252	2	760.359	38.1116	3.76501e+06	3.51876e+06	3.40552e+06	7.26786e+06	6.57965e+06	6.17939e+06	0.000747441	SPDFTNENPXETR	4.5	760.358	2	37.56		110	PREDICTED: sodium/potassium-transporting ATPase subunit alpha-1 isoform X1 [Felis catus]	gi|586996410	PREDICTED: sodium/potassium-transporting ATPase subunit alpha-1 isoform X2 [Felis catus]	gi|586996412	NA	NA	NA	NA	NA	NA	NA	NA	NA	NA	NA	NA	NA	NA	NA	NA	NA	NA	NA	NA	NA	NA	NA	NA	NA	NA	NA	NA
253	2	762.868	44.5027	1.45964e+06	1.59602e+06	1.44067e+06	691562	687614	664771	7.95912e-05	VTWDSTFC(+57.02)AVNPK	3.3	762.864	2	44.51	Carbamidomethylation	363	PREDICTED: coronin-1B isoform X1 [Felis catus]	gi|587003673	PREDICTED: coronin-1B isoform X2 [Felis catus]	gi|587003675	NA	NA	NA	NA	NA	NA	NA	NA	NA	NA	NA	NA	NA	NA	NA	NA	NA	NA	NA	NA	NA	NA	NA	NA	NA	NA	NA	NA
254	2	764.459	63.8371	4.68283e+06	4.82776e+06	4.42649e+06	2.07527e+06	2.07241e+06	2.05334e+06	2.55261e-05	XXEXXNXTEXTQK	2.6	764.455	2	63		146	PREDICTED: signal transducer and activator of transcription 1-like isoform X2 [Felis catus]	gi|586997617	NA	NA	NA	NA	NA	NA	NA	NA	NA	NA	NA	NA	NA	NA	NA	NA	NA	NA	NA	NA	NA	NA	NA	NA	NA	NA	NA	NA	NA	NA
255	2	766.453	46.5178	621389	707258	582770	1.80005e+06	1.89986e+06	1.69266e+06	7.85919e-05	VXAXPEPSPAAPTXR	2.5	766.448	2	46.05		130	PREDICTED: plectin-like partial [Felis catus]	gi|587022557	NA	NA	NA	NA	NA	NA	NA	NA	NA	NA	NA	NA	NA	NA	NA	NA	NA	NA	NA	NA	NA	NA	NA	NA	NA	NA	NA	NA	NA	NA
256	2	769.398	44.1165	1.69043e+06	1.71079e+06	1.51656e+06	4.6528e+06	4.38811e+06	4.2062e+06	4.21368e-05	FAXQDXSVEETSAK	2.2	769.393	2	43.66		86	PREDICTED: alpha-actinin-4 [Felis catus]	gi|587014338	NA	NA	NA	NA	NA	NA	NA	NA	NA	NA	NA	NA	NA	NA	NA	NA	NA	NA	NA	NA	NA	NA	NA	NA	NA	NA	NA	NA	NA	NA
257	2	769.411	49.8616	875000000	928000000	820000000	589000000	540000000	536000000	0.000851543	XGEYGFQNE(sub A)XXVR	4.1	769.407	2	49.14	Mutation	1	Serum albumin precursor (Allergen Bos d 6) (BSA) cRAP	gi|1351907	NA	NA	NA	NA	NA	NA	NA	NA	NA	NA	NA	NA	NA	NA	NA	NA	NA	NA	NA	NA	NA	NA	NA	NA	NA	NA	NA	NA	NA	NA
258	2	769.937	46.4908	783274	734801	562058	1.83963e+06	1.88304e+06	1.82347e+06	7.64944e-05	XXDAQXATGGXVDPR	1.2	769.931	2	46		112	PREDICTED: plectin-like partial [Felis catus]	gi|587020389	NA	NA	NA	NA	NA	NA	NA	NA	NA	NA	NA	NA	NA	NA	NA	NA	NA	NA	NA	NA	NA	NA	NA	NA	NA	NA	NA	NA	NA	NA
259	2	771.427	45.075	226212	0	194514	1.80104e+06	1.88987e+06	1.89129e+06	2.3458e-05	Q(-17.03)RYEXXTPNSXPK	6	771.424	2	45.07	Pyro-glu from Q	92	PREDICTED: myosin-9 [Felis catus]	gi|586993676	NA	NA	NA	NA	NA	NA	NA	NA	NA	NA	NA	NA	NA	NA	NA	NA	NA	NA	NA	NA	NA	NA	NA	NA	NA	NA	NA	NA	NA	NA
260	2	773.959	33.1319	6.05562e+06	6.18586e+06	5.79184e+06	3.08883e+06	2.80717e+06	2.61123e+06	6.15623e-05	XKHXVDEPQNXXK	4.2	773.954	2	33.32		1	Serum albumin precursor (Allergen Bos d 6) (BSA) cRAP	gi|1351907	NA	NA	NA	NA	NA	NA	NA	NA	NA	NA	NA	NA	NA	NA	NA	NA	NA	NA	NA	NA	NA	NA	NA	NA	NA	NA	NA	NA	NA	NA
261	2	777.893	37.4354	24600000	23400000	23600000	17300000	16700000	15700000	0.000227755	A(+42.01)QQAADKYXYVDK	1.6	777.895	2	39.32	Acetylation (N-term)	92	PREDICTED: myosin-9 [Felis catus]	gi|586993676	NA	NA	NA	NA	NA	NA	NA	NA	NA	NA	NA	NA	NA	NA	NA	NA	NA	NA	NA	NA	NA	NA	NA	NA	NA	NA	NA	NA	NA	NA
262	2	778.916	45.0866	3.23364e+06	3.62891e+06	3.12303e+06	8.23934e+06	8.19414e+06	7.96063e+06	1.07644e-05	C(+57.02)XVXTGFGGYDKVK	2.4	778.913	2	44.93	Carbamidomethylation	137	PREDICTED: synaptic vesicle membrane protein VAT-1 homolog [Felis catus]	gi|587011745	NA	NA	NA	NA	NA	NA	NA	NA	NA	NA	NA	NA	NA	NA	NA	NA	NA	NA	NA	NA	NA	NA	NA	NA	NA	NA	NA	NA	NA	NA
263	2	778.916	45.0866	3.23364e+06	3.62891e+06	3.12303e+06	8.23934e+06	8.19414e+06	7.96063e+06	1.07644e-05	VPTPNVSVVDXTC(+57.02)R	5.2	778.913	2	44.89	Carbamidomethylation	7	PREDICTED: glyceraldehyde-3-phosphate dehydrogenase isoform X1 [Felis catus]	gi|586991666	NA	NA	NA	NA	NA	NA	NA	NA	NA	NA	NA	NA	NA	NA	NA	NA	NA	NA	NA	NA	NA	NA	NA	NA	NA	NA	NA	NA	NA	NA
264	2	778.939	59.3271	1.1921e+06	1.19723e+06	972733	2.88795e+06	2.62349e+06	2.72443e+06	0.000109007	XDQXXYXPXPDEK	6.6	778.937	2	59		140	PREDICTED: transitional endoplasmic reticulum ATPase [Felis catus]	gi|587008555	NA	NA	NA	NA	NA	NA	NA	NA	NA	NA	NA	NA	NA	NA	NA	NA	NA	NA	NA	NA	NA	NA	NA	NA	NA	NA	NA	NA	NA	NA
265	2	779.347	31.2102	1.12564e+06	1.07491e+06	1.13298e+06	97465.9	0	0	8.48042e-06	PNTXC(+47.98)DEFKADEK	3	779.343	2	31.61	Cysteine oxidation to cysteic acid	1	Serum albumin precursor (Allergen Bos d 6) (BSA) cRAP	gi|1351907	NA	NA	NA	NA	NA	NA	NA	NA	NA	NA	NA	NA	NA	NA	NA	NA	NA	NA	NA	NA	NA	NA	NA	NA	NA	NA	NA	NA	NA	NA
266	2	782.878	33.3274	803496	636649	727307	1.98942e+06	1.82833e+06	1.90355e+06	6.01741e-05	AC(+57.02)VDTAXENM(+15.99)PSXK	1.6	782.872	2	33.57	Carbamidomethylation; Oxidation (M)	85	PREDICTED: fatty acid synthase [Felis catus]	gi|587012663	NA	NA	NA	NA	NA	NA	NA	NA	NA	NA	NA	NA	NA	NA	NA	NA	NA	NA	NA	NA	NA	NA	NA	NA	NA	NA	NA	NA	NA	NA
267	2	782.904	42.726	2.02356e+06	2.1365e+06	1.98885e+06	3.96779e+06	3.79298e+06	3.84963e+06	1.16428e-05	ADAXTXDGGAXYEAGK	-0.1	782.896	2	42.38		87	PREDICTED: melanotransferrin [Felis catus]	gi|586999583	NA	NA	NA	NA	NA	NA	NA	NA	NA	NA	NA	NA	NA	NA	NA	NA	NA	NA	NA	NA	NA	NA	NA	NA	NA	NA	NA	NA	NA	NA
268	2	783.866	30.7422	6.6228e+06	6.31423e+06	6.04674e+06	3.65785e+06	3.53991e+06	3.21341e+06	0.000178561	PNTXC(+57.02)DEFKADEK	6.7	783.864	2	30.26	Carbamidomethylation	1	Serum albumin precursor (Allergen Bos d 6) (BSA) cRAP	gi|1351907	NA	NA	NA	NA	NA	NA	NA	NA	NA	NA	NA	NA	NA	NA	NA	NA	NA	NA	NA	NA	NA	NA	NA	NA	NA	NA	NA	NA	NA	NA
269	2	783.9	41.9086	19500000	20600000	18600000	7.10987e+06	6.97033e+06	6.86199e+06	2.33487e-05	XTPSYVAFTPEGER	2.8	783.896	2	41.62		83	PREDICTED: 78 kDa glucose-regulated protein isoform X1 [Felis catus]	gi|587009145	PREDICTED: 78 kDa glucose-regulated protein isoform X2 [Felis catus]	gi|587009147	NA	NA	NA	NA	NA	NA	NA	NA	NA	NA	NA	NA	NA	NA	NA	NA	NA	NA	NA	NA	NA	NA	NA	NA	NA	NA	NA	NA
270	2	785.42	59.2116	13600000	12700000	13100000	36600000	35100000	35400000	1.94023e-06	C(sub T)XAXXAEGXPEAXTR	-23.4	785.419	2	59.38	Mutation	107	PREDICTED: ATP-citrate synthase isoform X2 [Felis catus]	gi|587011635	NA	NA	NA	NA	NA	NA	NA	NA	NA	NA	NA	NA	NA	NA	NA	NA	NA	NA	NA	NA	NA	NA	NA	NA	NA	NA	NA	NA	NA	NA
271	2	788.893	37.3418	47200000	48100000	44700000	28700000	28300000	25200000	0.000213054	XKPDPNTXC(+57.02)DEFK	0.1	788.888	2	37.4	Carbamidomethylation	1	Serum albumin precursor (Allergen Bos d 6) (BSA) cRAP	gi|1351907	NA	NA	NA	NA	NA	NA	NA	NA	NA	NA	NA	NA	NA	NA	NA	NA	NA	NA	NA	NA	NA	NA	NA	NA	NA	NA	NA	NA	NA	NA
272	2	789.457	45.5493	0	0	0	1.14519e+06	1.17229e+06	1.09041e+06	1.20869e-06	XSGXXYEETRGVXK	2.9	789.451	2	44.76		99	PREDICTED: histone H4-like [Felis catus]	gi|586991945	PREDICTED: histone H4-like [Felis catus]	gi|586996550	NA	NA	NA	NA	NA	NA	NA	NA	NA	NA	NA	NA	NA	NA	NA	NA	NA	NA	NA	NA	NA	NA	NA	NA	NA	NA	NA	NA
273	2	792.948	48.5384	2.07297e+06	2.18806e+06	1.92424e+06	4.30824e+06	4.13587e+06	4.05479e+06	3.91869e-05	AVFQANQENXPXXK	-0.6	792.94	2	47.9		110	PREDICTED: sodium/potassium-transporting ATPase subunit alpha-1 isoform X1 [Felis catus]	gi|586996410	PREDICTED: sodium/potassium-transporting ATPase subunit alpha-1 isoform X2 [Felis catus]	gi|586996412	NA	NA	NA	NA	NA	NA	NA	NA	NA	NA	NA	NA	NA	NA	NA	NA	NA	NA	NA	NA	NA	NA	NA	NA	NA	NA	NA	NA
274	2	800.945	55.0667	4.09842e+06	4.06151e+06	4.10733e+06	7.08275e+06	6.5205e+06	6.70724e+06	8.58093e-05	XXQSNPVXEAFGNAK	5.3	800.943	2	54.78		117	PREDICTED: unconventional myosin-Ic isoform X2 [Felis catus]	gi|587010586	NA	NA	NA	NA	NA	NA	NA	NA	NA	NA	NA	NA	NA	NA	NA	NA	NA	NA	NA	NA	NA	NA	NA	NA	NA	NA	NA	NA	NA	NA
275	2	802.888	39.7109	118766	133497	0	711093	703143	668409	0.000160253	AFEETQXDXPGGGDR	5.9	802.886	2	39.86		112	PREDICTED: plectin-like partial [Felis catus]	gi|587020389	NA	NA	NA	NA	NA	NA	NA	NA	NA	NA	NA	NA	NA	NA	NA	NA	NA	NA	NA	NA	NA	NA	NA	NA	NA	NA	NA	NA	NA	NA
276	2	804.439	61.2037	173000000	181000000	168000000	216000000	209000000	210000000	0.000936061	AXXAYAFAXVGKQDK	-33.6	804.434	2	60.84		106	PREDICTED: LOW QUALITY PROTEIN: pregnancy zone protein [Felis catus]	gi|586991850	NA	NA	NA	NA	NA	NA	NA	NA	NA	NA	NA	NA	NA	NA	NA	NA	NA	NA	NA	NA	NA	NA	NA	NA	NA	NA	NA	NA	NA	NA
277	2	805.906	37.6543	0	0	0	1.37097e+06	1.2952e+06	1.33453e+06	4.33876e-07	D(+42.01)NKXKPSNVXDPTK	-44.8	805.905	2	36.93	Acetylation (N-term)	24	capsid protein [Feline calicivirus]	gi|669081957	NA	NA	NA	NA	NA	NA	NA	NA	NA	NA	NA	NA	NA	NA	NA	NA	NA	NA	NA	NA	NA	NA	NA	NA	NA	NA	NA	NA	NA	NA
278	2	806.933	65.7435	0	0	90663.6	853509	759371	772841	5.42266e-05	ESYVETEXXFAXAK	9.2	806.934	2	65.47		94	PREDICTED: clathrin heavy chain 1 [Felis catus]	gi|587011029	NA	NA	NA	NA	NA	NA	NA	NA	NA	NA	NA	NA	NA	NA	NA	NA	NA	NA	NA	NA	NA	NA	NA	NA	NA	NA	NA	NA	NA	NA
279	2	808.448	63.1871	2.0116e+06	1.92754e+06	1.9015e+06	550926	471464	412695	9.38151e-06	VGVDPXXXPTDYWK	-0.4	808.44	2	62.78		225	PREDICTED: xaa-Pro aminopeptidase 1 isoform X2 [Felis catus]	gi|587005433	PREDICTED: xaa-Pro aminopeptidase 1 isoform X3 [Felis catus]	gi|587005435	PREDICTED: xaa-Pro aminopeptidase 1 isoform X4 [Felis catus]	gi|587005437	PREDICTED: xaa-Pro aminopeptidase 1 isoform X5 [Felis catus]	gi|587005439	NA	NA	NA	NA	NA	NA	NA	NA	NA	NA	NA	NA	NA	NA	NA	NA	NA	NA	NA	NA	NA	NA	NA	NA
280	2	809.409	35.0272	0	0	0	610625	457247	486546	0.000385174	YDSATEXTNNTNFK	44.7	809.409	2	33.05		170	capsid partial [Feline calicivirus]	gi|220680762	capsid partial [Feline calicivirus]	gi|220680764	capsid partial [Feline calicivirus]	gi|220680766	capsid partial [Feline calicivirus]	gi|220680768	capsid protein partial [Feline calicivirus]	gi|51036028	NA	NA	NA	NA	NA	NA	NA	NA	NA	NA	NA	NA	NA	NA	NA	NA	NA	NA	NA	NA	NA	NA
281	2	809.415	42.7594	0	0	0	7.41811e+06	7.47038e+06	5.5912e+06	0.000381569	AVXVDXEPGTM(+15.99)DSVR	-1	809.41	2	42.04	Oxidation (M)	80	PREDICTED: tubulin beta-4B chain [Felis catus]	gi|587009813	NA	NA	NA	NA	NA	NA	NA	NA	NA	NA	NA	NA	NA	NA	NA	NA	NA	NA	NA	NA	NA	NA	NA	NA	NA	NA	NA	NA	NA	NA
282	2	815.433	33.6421	0	0	0	404972	445691	461741	1.32175e-05	AVQQDSXDEDXXRK	1.4	815.427	2	33.98		118	PREDICTED: ubiquitin-like modifier activating enzyme 1 isoform X3 [Felis catus]	gi|587020864	NA	NA	NA	NA	NA	NA	NA	NA	NA	NA	NA	NA	NA	NA	NA	NA	NA	NA	NA	NA	NA	NA	NA	NA	NA	NA	NA	NA	NA	NA
283	2	818.926	53.5672	6.51475e+06	5.22058e+06	6.43734e+06	11700000	11000000	10800000	0.000501512	XHFFM(+15.99)PGFAPXTSR	7.1	818.925	2	52.54	Oxidation (M)	80	PREDICTED: tubulin beta-4B chain [Felis catus]	gi|587009813	NA	NA	NA	NA	NA	NA	NA	NA	NA	NA	NA	NA	NA	NA	NA	NA	NA	NA	NA	NA	NA	NA	NA	NA	NA	NA	NA	NA	NA	NA
284	2	818.926	51.3505	0	0	0	2.5859e+06	2.44443e+06	2.45445e+06	6.66692e-07	XVPTGXDFGQEGFTR	1.7	818.922	2	50.54		232	PREDICTED: putative ribosomal RNA methyltransferase NOP2 [Felis catus]	gi|586991692	NA	NA	NA	NA	NA	NA	NA	NA	NA	NA	NA	NA	NA	NA	NA	NA	NA	NA	NA	NA	NA	NA	NA	NA	NA	NA	NA	NA	NA	NA
285	2	820.476	37.8666	1120000000	1160000000	1110000000	559000000	556000000	512000000	1.24393e-05	KVPQVSTPTXVEVSR	0.7	820.473	2	37.7		1	Serum albumin precursor (Allergen Bos d 6) (BSA) cRAP	gi|1351907	NA	NA	NA	NA	NA	NA	NA	NA	NA	NA	NA	NA	NA	NA	NA	NA	NA	NA	NA	NA	NA	NA	NA	NA	NA	NA	NA	NA	NA	NA
286	2	821.922	57.6934	6.60767e+06	7.25888e+06	6.59114e+06	1.84602e+06	2.12602e+06	2.20004e+06	4.12365e-05	TEXPQFVSYFQQR	7.7	821.921	2	57.56		123	PREDICTED: tubulin tyrosine ligase-like family member 12 [Felis catus]	gi|586993841	NA	NA	NA	NA	NA	NA	NA	NA	NA	NA	NA	NA	NA	NA	NA	NA	NA	NA	NA	NA	NA	NA	NA	NA	NA	NA	NA	NA	NA	NA
287	2	822.446	58.0218	156119	0	84961.2	1.27529e+06	1.20353e+06	1.27784e+06	2.17206e-05	DPQGXVXFDVTGQVR	4.2	822.445	2	58.42		88	PREDICTED: lung resistance-related protein isoform X1 [Felis catus]	gi|587016362	PREDICTED: lung resistance-related protein isoform X2 [Felis catus]	gi|587016364	NA	NA	NA	NA	NA	NA	NA	NA	NA	NA	NA	NA	NA	NA	NA	NA	NA	NA	NA	NA	NA	NA	NA	NA	NA	NA	NA	NA
288	2	826.446	58.3542	876874	1.00506e+06	851792	1.85973e+06	1.88293e+06	1.80631e+06	5.80292e-05	AAQAPSSFQXXYDXK	3.5	826.441	2	58.12		183	PREDICTED: c-1-tetrahydrofolate synthase cytoplasmic isoform X2 [Felis catus]	gi|586990145	NA	NA	NA	NA	NA	NA	NA	NA	NA	NA	NA	NA	NA	NA	NA	NA	NA	NA	NA	NA	NA	NA	NA	NA	NA	NA	NA	NA	NA	NA
289	2	827.922	43.0707	0	0	0	471672	369140	403379	0.000161582	VDXEAPDVSXEGPEGK	4.9	827.916	2	43.24		182	PREDICTED: neuroblast differentiation-associated protein AHNAK isoform X1 [Felis catus]	gi|587003200	PREDICTED: neuroblast differentiation-associated protein AHNAK isoform X2 [Felis catus]	gi|587003202	PREDICTED: neuroblast differentiation-associated protein AHNAK isoform X3 [Felis catus]	gi|587003204	PREDICTED: neuroblast differentiation-associated protein AHNAK isoform X4 [Felis catus]	gi|587003206	NA	NA	NA	NA	NA	NA	NA	NA	NA	NA	NA	NA	NA	NA	NA	NA	NA	NA	NA	NA	NA	NA	NA	NA
290	2	828.406	41.9966	1.56255e+06	1.53543e+06	1.57763e+06	3.6095e+06	3.59084e+06	3.58343e+06	1.5772e-08	YDGQVAVFGSDXQEK	4.4	828.403	2	42.01		118	PREDICTED: ubiquitin-like modifier activating enzyme 1 isoform X3 [Felis catus]	gi|587020864	NA	NA	NA	NA	NA	NA	NA	NA	NA	NA	NA	NA	NA	NA	NA	NA	NA	NA	NA	NA	NA	NA	NA	NA	NA	NA	NA	NA	NA	NA
291	2	829.406	36.6671	3.84024e+06	4.09475e+06	3.6207e+06	641780	634562	455968	2.5951e-05	SGGGFSSGSAGXXNYQR	-0.8	829.399	2	36.06		71	Keratin type II cytoskeletal 1 (Cytokeratin-1) (CK-1) (Keratin-1) (K1) (67 kDa cytokeratin) (Hair alpha protein) cRAP	gi|1346343	NA	NA	NA	NA	NA	NA	NA	NA	NA	NA	NA	NA	NA	NA	NA	NA	NA	NA	NA	NA	NA	NA	NA	NA	NA	NA	NA	NA	NA	NA
292	2	832.452	53.1159	105437	0	0	505348	413655	524142	0.000808139	NVXDTSWPTPPPAXR	2.3	832.446	2	52.52		117	PREDICTED: unconventional myosin-Ic isoform X2 [Felis catus]	gi|587010586	NA	NA	NA	NA	NA	NA	NA	NA	NA	NA	NA	NA	NA	NA	NA	NA	NA	NA	NA	NA	NA	NA	NA	NA	NA	NA	NA	NA	NA	NA
293	2	834.478	42.7885	0	140447	0	2.30702e+06	2.48778e+06	2.34527e+06	5.47378e-06	K(+27.99)VPQVSTPTXVEVSR	4.5	834.474	2	42.74	FormylationKRPY	1	Serum albumin precursor (Allergen Bos d 6) (BSA) cRAP	gi|1351907	NA	NA	NA	NA	NA	NA	NA	NA	NA	NA	NA	NA	NA	NA	NA	NA	NA	NA	NA	NA	NA	NA	NA	NA	NA	NA	NA	NA	NA	NA
294	2	838.967	57.4858	4.06178e+06	4.11751e+06	3.93273e+06	1.70446e+06	1.58006e+06	1.59275e+06	3.66401e-06	XXGPNAGPDGXXPWTR	2.3	838.962	2	56.79		146	PREDICTED: signal transducer and activator of transcription 1-like isoform X2 [Felis catus]	gi|586997617	NA	NA	NA	NA	NA	NA	NA	NA	NA	NA	NA	NA	NA	NA	NA	NA	NA	NA	NA	NA	NA	NA	NA	NA	NA	NA	NA	NA	NA	NA
295	2	839.414	36.7657	5.92035e+06	6.1838e+06	5.46297e+06	1.8839e+06	1.73008e+06	1.54094e+06	5.88612e-05	NQXTSNPENTVFDAK	2	839.409	2	37.04		83	PREDICTED: 78 kDa glucose-regulated protein isoform X1 [Felis catus]	gi|587009145	PREDICTED: 78 kDa glucose-regulated protein isoform X2 [Felis catus]	gi|587009147	NA	NA	NA	NA	NA	NA	NA	NA	NA	NA	NA	NA	NA	NA	NA	NA	NA	NA	NA	NA	NA	NA	NA	NA	NA	NA	NA	NA
296	2	841.486	43.0992	8.427e+06	8.79459e+06	8.51154e+06	4.73875e+06	4.54098e+06	4.45033e+06	8.92688e-06	K(+42.01)VPQVSTPTXVEVSR	4.6	841.482	2	43.07	Acetylation (N-term)	1	Serum albumin precursor (Allergen Bos d 6) (BSA) cRAP	gi|1351907	NA	NA	NA	NA	NA	NA	NA	NA	NA	NA	NA	NA	NA	NA	NA	NA	NA	NA	NA	NA	NA	NA	NA	NA	NA	NA	NA	NA	NA	NA
297	2	841.983	42.3991	1.46275e+06	1.53615e+06	1.429e+06	775791	827576	802938	4.28225e-05	K(+43.01)VPQVSTPTXVEVSR	5.3	841.98	2	41.72	Carbamylation	1	Serum albumin precursor (Allergen Bos d 6) (BSA) cRAP	gi|1351907	NA	NA	NA	NA	NA	NA	NA	NA	NA	NA	NA	NA	NA	NA	NA	NA	NA	NA	NA	NA	NA	NA	NA	NA	NA	NA	NA	NA	NA	NA
298	2	842.964	52.5467	4.50509e+06	4.78126e+06	4.34022e+06	1.95085e+06	1.76699e+06	1.89445e+06	4.4044e-05	AAVEEGXVXGGGC(+57.02)AXXR	4.3	842.96	2	52.32	Carbamidomethylation	154	PREDICTED: 60 kDa heat shock protein mitochondrial isoform X2 [Felis catus]	gi|586997650	NA	NA	NA	NA	NA	NA	NA	NA	NA	NA	NA	NA	NA	NA	NA	NA	NA	NA	NA	NA	NA	NA	NA	NA	NA	NA	NA	NA	NA	NA
299	2	843.906	47.1399	665797	601496	669835	2.19218e+06	1.87137e+06	2.03466e+06	0.000129204	NXAFFSTNC(+57.02)VEGTAR	5.4	843.903	2	46.43	Carbamidomethylation	110	PREDICTED: sodium/potassium-transporting ATPase subunit alpha-1 isoform X1 [Felis catus]	gi|586996410	PREDICTED: sodium/potassium-transporting ATPase subunit alpha-1 isoform X2 [Felis catus]	gi|586996412	NA	NA	NA	NA	NA	NA	NA	NA	NA	NA	NA	NA	NA	NA	NA	NA	NA	NA	NA	NA	NA	NA	NA	NA	NA	NA	NA	NA
300	2	847.92	43.7298	0	0	0	2.5943e+06	2.26167e+06	2.07215e+06	0.000111157	XXQFYAETC(+57.02)PAPER	0.9	847.915	2	43.61	Carbamidomethylation	117	PREDICTED: unconventional myosin-Ic isoform X2 [Felis catus]	gi|587010586	NA	NA	NA	NA	NA	NA	NA	NA	NA	NA	NA	NA	NA	NA	NA	NA	NA	NA	NA	NA	NA	NA	NA	NA	NA	NA	NA	NA	NA	NA
301	2	847.935	47.6992	2.79469e+06	2.8294e+06	2.65228e+06	366914	384833	414663	1.85695e-06	N(sub S)AVXTVPAYFNDSQR	3.2	847.931	2	47.64	Mutation	103	PREDICTED: heat shock-related 70 kDa protein 2 isoform X1 [Felis catus]	gi|586990152	PREDICTED: heat shock-related 70 kDa protein 2 isoform X2 [Felis catus]	gi|586990154	NA	NA	NA	NA	NA	NA	NA	NA	NA	NA	NA	NA	NA	NA	NA	NA	NA	NA	NA	NA	NA	NA	NA	NA	NA	NA	NA	NA
302	2	849.95	30.8889	160185	89181.5	131868	1.09885e+06	987637	844490	0.000372601	DGRGAAQ(+.98)NXXPASTGAAK	6	849.947	2	30.27	Deamidation (NQ)	7	PREDICTED: glyceraldehyde-3-phosphate dehydrogenase isoform X1 [Felis catus]	gi|586991666	NA	NA	NA	NA	NA	NA	NA	NA	NA	NA	NA	NA	NA	NA	NA	NA	NA	NA	NA	NA	NA	NA	NA	NA	NA	NA	NA	NA	NA	NA
303	2	851.463	58.6103	15600000	15600000	15600000	26000000	25700000	24700000	1.62142e-05	AVFVDXEPTVXDEVR	3.6	851.46	2	58.17		93	PREDICTED: tubulin alpha chain [Felis catus]	gi|586992360	NA	NA	NA	NA	NA	NA	NA	NA	NA	NA	NA	NA	NA	NA	NA	NA	NA	NA	NA	NA	NA	NA	NA	NA	NA	NA	NA	NA	NA	NA
304	2	852.448	55.7403	0	0	0	366085	382224	366473	2.51007e-07	GFGTDEQAXVNXVANR	7.8	852.446	2	55.65		200	PREDICTED: annexin A7 isoform X3 [Felis catus]	gi|587004501	NA	NA	NA	NA	NA	NA	NA	NA	NA	NA	NA	NA	NA	NA	NA	NA	NA	NA	NA	NA	NA	NA	NA	NA	NA	NA	NA	NA	NA	NA
305	2	855.368	33.5254	0	0	0	407849	413687	338256	9.01989e-05	FAAYFQQGDM(+15.99)ESN(+.98)GK	4.7	855.363	2	32.99	Oxidation (M); Deamidation (NQ)	134	PREDICTED: glucose-6-phosphate isomerase [Felis catus]	gi|587014605	NA	NA	NA	NA	NA	NA	NA	NA	NA	NA	NA	NA	NA	NA	NA	NA	NA	NA	NA	NA	NA	NA	NA	NA	NA	NA	NA	NA	NA	NA
306	2	857.444	55.9406	276221	105147	247741	1.42995e+06	1.36614e+06	1.29689e+06	6.04533e-05	EAAXVDVVNDGVEDXR	7.7	857.443	2	55.75		168	PREDICTED: glutathione S-transferase P [Felis catus]	gi|587003779	NA	NA	NA	NA	NA	NA	NA	NA	NA	NA	NA	NA	NA	NA	NA	NA	NA	NA	NA	NA	NA	NA	NA	NA	NA	NA	NA	NA	NA	NA
307	2	858.935	37.1725	4.531e+06	4.79093e+06	4.06217e+06	0	266304	180808	4.54098e-05	QXSNXQQSXSDAEQR	2.3	858.931	2	36.97		71	Keratin type II cytoskeletal 1 (Cytokeratin-1) (CK-1) (Keratin-1) (K1) (67 kDa cytokeratin) (Hair alpha protein) cRAP	gi|1346343	NA	NA	NA	NA	NA	NA	NA	NA	NA	NA	NA	NA	NA	NA	NA	NA	NA	NA	NA	NA	NA	NA	NA	NA	NA	NA	NA	NA	NA	NA
308	2	860.952	65.5493	116377	0	0	2.10646e+06	1.8982e+06	1.6523e+06	0.000174521	XSVDDVXPVFDNXM(+15.99)K	3.3	860.948	2	64.93	Oxidation (M)	138	PREDICTED: cathepsin D [Felis catus]	gi|587003895	NA	NA	NA	NA	NA	NA	NA	NA	NA	NA	NA	NA	NA	NA	NA	NA	NA	NA	NA	NA	NA	NA	NA	NA	NA	NA	NA	NA	NA	NA
309	2	863.436	30.9492	6.96911e+06	7.4337e+06	6.96728e+06	3.31057e+06	3.07916e+06	2.80228e+06	4.52406e-05	SNEQRQDXAFAYQR	19.6	863.436	2	30.62		20	PREDICTED: annexin A2 isoform X2 [Felis catus]	gi|586988813	PREDICTED: annexin A2 isoform X3 [Felis catus]	gi|586988815	NA	NA	NA	NA	NA	NA	NA	NA	NA	NA	NA	NA	NA	NA	NA	NA	NA	NA	NA	NA	NA	NA	NA	NA	NA	NA	NA	NA
310	2	863.436	30.9492	6.96911e+06	7.4337e+06	6.96728e+06	3.31057e+06	3.07916e+06	2.80228e+06	4.52406e-05	YXC(+57.02)DNQDTXSQ(sub S)KXK	5.9	863.433	2	31.25	Carbamidomethylation; Mutation	1	Serum albumin precursor (Allergen Bos d 6) (BSA) cRAP	gi|1351907	NA	NA	NA	NA	NA	NA	NA	NA	NA	NA	NA	NA	NA	NA	NA	NA	NA	NA	NA	NA	NA	NA	NA	NA	NA	NA	NA	NA	NA	NA
311	2	866.962	57.9731	22400000	22400000	22100000	33100000	33600000	34200000	3.88458e-06	TVGWNVPVGYXVESGR	4.4	866.958	2	57.57		87	PREDICTED: melanotransferrin [Felis catus]	gi|586999583	NA	NA	NA	NA	NA	NA	NA	NA	NA	NA	NA	NA	NA	NA	NA	NA	NA	NA	NA	NA	NA	NA	NA	NA	NA	NA	NA	NA	NA	NA
312	2	871.442	48.5344	0	0	0	186479	170082	203126	4.03087e-05	EXDAXDANDEXTPXGR	1.3	871.435	2	48.48		186	PREDICTED: LOW QUALITY PROTEIN: ATP-dependent RNA helicase A [Felis catus]	gi|587018119	NA	NA	NA	NA	NA	NA	NA	NA	NA	NA	NA	NA	NA	NA	NA	NA	NA	NA	NA	NA	NA	NA	NA	NA	NA	NA	NA	NA	NA	NA
313	2	875.487	62.6504	3.29308e+06	3.04768e+06	3.56871e+06	963231	863625	668144	0.000141581	AEFVER(sub V)TKXVTDXTK	-6.6	875.485	2	62.35	Mutation	1	Serum albumin precursor (Allergen Bos d 6) (BSA) cRAP	gi|1351907	NA	NA	NA	NA	NA	NA	NA	NA	NA	NA	NA	NA	NA	NA	NA	NA	NA	NA	NA	NA	NA	NA	NA	NA	NA	NA	NA	NA	NA	NA
314	2	881.48	49.2642	25000000	25200000	23700000	13500000	12500000	12500000	3.36646e-05	VXAQNA(sub S)GYDXQETXVK	4.1	881.476	2	48.98	Mutation	125	PREDICTED: T-complex protein 1 subunit zeta-2 isoform X2 [Felis catus]	gi|587010865	NA	NA	NA	NA	NA	NA	NA	NA	NA	NA	NA	NA	NA	NA	NA	NA	NA	NA	NA	NA	NA	NA	NA	NA	NA	NA	NA	NA	NA	NA
315	2	883.379	33.0168	8.50895e+06	8.07619e+06	8.08295e+06	1.65754e+06	1.62887e+06	1.50372e+06	1.60119e-06	FSSC(+57.02)GGGGGSFGAGGGFGSR	6.5	883.377	2	32.63	Carbamidomethylation	71	Keratin type II cytoskeletal 1 (Cytokeratin-1) (CK-1) (Keratin-1) (K1) (67 kDa cytokeratin) (Hair alpha protein) cRAP	gi|1346343	NA	NA	NA	NA	NA	NA	NA	NA	NA	NA	NA	NA	NA	NA	NA	NA	NA	NA	NA	NA	NA	NA	NA	NA	NA	NA	NA	NA	NA	NA
316	2	890.928	37.3241	3.52065e+06	3.3841e+06	3.14934e+06	1.38171e+06	1.40807e+06	1.20371e+06	8.84892e-05	VDATEESDXAQQYGVR	5.3	890.926	2	37.3		121	PREDICTED: protein disulfide-isomerase [Felis catus]	gi|587012653	NA	NA	NA	NA	NA	NA	NA	NA	NA	NA	NA	NA	NA	NA	NA	NA	NA	NA	NA	NA	NA	NA	NA	NA	NA	NA	NA	NA	NA	NA
317	2	896.375	14.7388	6.36388e+06	7.3184e+06	6.3216e+06	1.97778e+06	1.87791e+06	1.94865e+06	0.000132124	GGSGGSYGGGGSGGGYGGGSGSR	8.1	896.375	2	15.03		114	Keratin type I cytoskeletal 9 (Cytokeratin-9) (CK-9) (Keratin-9) (K9) cRAP	gi|81175178	NA	NA	NA	NA	NA	NA	NA	NA	NA	NA	NA	NA	NA	NA	NA	NA	NA	NA	NA	NA	NA	NA	NA	NA	NA	NA	NA	NA	NA	NA
318	2	899.984	59.4247	2.12622e+06	0	1.7615e+06	374000000	289000000	282000000	0.000436468	XEFPXTASYM(+15.99)GNQXAK	25.7	899.979	2	59.69	Oxidation (M)	61	Chain A Crystal Structure Analysis Of The Feline Calicivirus Capsid Protein	gi|299856783	Chain B Crystal Structure Analysis Of The Feline Calicivirus Capsid Protein	gi|299856784	Chain C Crystal Structure Analysis Of The Feline Calicivirus Capsid Protein	gi|299856785	NA	NA	NA	NA	NA	NA	NA	NA	NA	NA	NA	NA	NA	NA	NA	NA	NA	NA	NA	NA	NA	NA	NA	NA	NA	NA
319	2	902.984	54.5913	0	0	0	698122	567403	588625	0.000107555	AAVPSGASTGXYEAXEXR	6.4	902.981	2	54.44		101	PREDICTED: alpha-enolase isoform X2 [Felis catus]	gi|586994136	NA	NA	NA	NA	NA	NA	NA	NA	NA	NA	NA	NA	NA	NA	NA	NA	NA	NA	NA	NA	NA	NA	NA	NA	NA	NA	NA	NA	NA	NA
320	2	904.94	39.9128	592095	467214	484011	1.42106e+06	1.26309e+06	1.33959e+06	0.000161692	M(+15.99)APYQGPDAVPGAXDYK	1.4	904.931	2	39.59	Oxidation (M)	86	PREDICTED: alpha-actinin-4 [Felis catus]	gi|587014338	NA	NA	NA	NA	NA	NA	NA	NA	NA	NA	NA	NA	NA	NA	NA	NA	NA	NA	NA	NA	NA	NA	NA	NA	NA	NA	NA	NA	NA	NA
321	2	904.965	52.0194	0	0	0	801890	672445	773900	4.46576e-05	VQSGSESVXQEYVDXR	11.9	904.966	2	51.37		130	PREDICTED: plectin-like partial [Felis catus]	gi|587022557	NA	NA	NA	NA	NA	NA	NA	NA	NA	NA	NA	NA	NA	NA	NA	NA	NA	NA	NA	NA	NA	NA	NA	NA	NA	NA	NA	NA	NA	NA
322	2	906.383	31.1008	2.76577e+06	2.82198e+06	2.78089e+06	1.65133e+06	1.57029e+06	1.41146e+06	6.7137e-05	C(+57.02)AADD(+15.99)K(+27.99)EAC(+57.02)FAVEGPK	8.1	906.39	2	30.53	Carbamidomethylation; Oxidation or Hydroxylation; FormylationKRPY	1	Serum albumin precursor (Allergen Bos d 6) (BSA) cRAP	gi|1351907	NA	NA	NA	NA	NA	NA	NA	NA	NA	NA	NA	NA	NA	NA	NA	NA	NA	NA	NA	NA	NA	NA	NA	NA	NA	NA	NA	NA	NA	NA
323	2	908.509	46.4831	1.88591e+06	2.10418e+06	1.87206e+06	346753	379283	352454	3.0241e-05	XXNEPTAAAXAYGXDKR	5.4	908.507	2	46.52		83	PREDICTED: 78 kDa glucose-regulated protein isoform X1 [Felis catus]	gi|587009145	PREDICTED: 78 kDa glucose-regulated protein isoform X2 [Felis catus]	gi|587009147	NA	NA	NA	NA	NA	NA	NA	NA	NA	NA	NA	NA	NA	NA	NA	NA	NA	NA	NA	NA	NA	NA	NA	NA	NA	NA	NA	NA
324	2	910.458	35.1058	11600000	11600000	10900000	24500000	22900000	21000000	0.000360231	XVSNASC(+57.02)TTNC(+57.02)XAPXAK	1.5	910.457	2	34.42	Carbamidomethylation	7	PREDICTED: glyceraldehyde-3-phosphate dehydrogenase isoform X1 [Felis catus]	gi|586991666	NA	NA	NA	NA	NA	NA	NA	NA	NA	NA	NA	NA	NA	NA	NA	NA	NA	NA	NA	NA	NA	NA	NA	NA	NA	NA	NA	NA	NA	NA
325	2	915.474	47.2938	4.06173e+06	3.88341e+06	4.07136e+06	7.60048e+06	7.91386e+06	7.41537e+06	2.09777e-05	GVGXXSEGNETVEDXAAR	2.5	915.468	2	47.4		110	PREDICTED: sodium/potassium-transporting ATPase subunit alpha-1 isoform X1 [Felis catus]	gi|586996410	PREDICTED: sodium/potassium-transporting ATPase subunit alpha-1 isoform X2 [Felis catus]	gi|586996412	NA	NA	NA	NA	NA	NA	NA	NA	NA	NA	NA	NA	NA	NA	NA	NA	NA	NA	NA	NA	NA	NA	NA	NA	NA	NA	NA	NA
326	2	918.975	39.0325	20000000	19900000	20800000	7.01546e+06	6.90333e+06	6.20074e+06	3.84529e-06	SQXFSTASDNQPTVTXK	-0.7	918.97	2	38.59		83	PREDICTED: 78 kDa glucose-regulated protein isoform X1 [Felis catus]	gi|587009145	PREDICTED: 78 kDa glucose-regulated protein isoform X2 [Felis catus]	gi|587009147	NA	NA	NA	NA	NA	NA	NA	NA	NA	NA	NA	NA	NA	NA	NA	NA	NA	NA	NA	NA	NA	NA	NA	NA	NA	NA	NA	NA
327	2	919.969	47.9408	1.74924e+06	2.15887e+06	1.97282e+06	285760	278419	233968	0.000143761	SXSXSVAGGGGGFGAAGGFGGR	7.5	919.968	2	47.6		100	Keratin type II cytoskeletal 2 epidermal (Cytokeratin-2e) (K2e) (CK 2e) (keratin-2) cRAP	gi|547754	NA	NA	NA	NA	NA	NA	NA	NA	NA	NA	NA	NA	NA	NA	NA	NA	NA	NA	NA	NA	NA	NA	NA	NA	NA	NA	NA	NA	NA	NA
328	2	923.987	57.9745	151800	83432	112995	769728	625667	699662	0.000225489	M(+15.99)SXNAEEVVVGDXVEVK	4.3	923.981	2	57.37	Oxidation (M)	110	PREDICTED: sodium/potassium-transporting ATPase subunit alpha-1 isoform X1 [Felis catus]	gi|586996410	PREDICTED: sodium/potassium-transporting ATPase subunit alpha-1 isoform X2 [Felis catus]	gi|586996412	NA	NA	NA	NA	NA	NA	NA	NA	NA	NA	NA	NA	NA	NA	NA	NA	NA	NA	NA	NA	NA	NA	NA	NA	NA	NA	NA	NA
329	2	927.483	51.0243	0	0	0	1.3143e+06	1.2215e+06	1.3228e+06	2.41806e-06	FQDGDXTXYQSNAXXR	3.3	927.476	2	50.48		168	PREDICTED: glutathione S-transferase P [Felis catus]	gi|587003779	NA	NA	NA	NA	NA	NA	NA	NA	NA	NA	NA	NA	NA	NA	NA	NA	NA	NA	NA	NA	NA	NA	NA	NA	NA	NA	NA	NA	NA	NA
330	2	930.511	53.3536	0	0	0	293469	303732	339625	2.38636e-05	VYSXQGEAQAVNVXVNR	6.7	930.509	2	53.44		85	PREDICTED: fatty acid synthase [Felis catus]	gi|587012663	NA	NA	NA	NA	NA	NA	NA	NA	NA	NA	NA	NA	NA	NA	NA	NA	NA	NA	NA	NA	NA	NA	NA	NA	NA	NA	NA	NA	NA	NA
331	2	936.453	45.7001	42600000	39700000	41600000	17300000	16500000	15700000	1.33274e-05	RPC(+47.98)FSAXTPDETYVPK	7.9	936.453	2	44.93	Cysteine oxidation to cysteic acid	1	Serum albumin precursor (Allergen Bos d 6) (BSA) cRAP	gi|1351907	NA	NA	NA	NA	NA	NA	NA	NA	NA	NA	NA	NA	NA	NA	NA	NA	NA	NA	NA	NA	NA	NA	NA	NA	NA	NA	NA	NA	NA	NA
332	2	937.495	57.4216	1.08331e+06	1.0148e+06	1.01237e+06	2.55373e+06	2.53544e+06	2.43038e+06	5.20327e-06	GEEXXSPXNXEQAAYAR	6.2	937.492	2	57.17		117	PREDICTED: unconventional myosin-Ic isoform X2 [Felis catus]	gi|587010586	NA	NA	NA	NA	NA	NA	NA	NA	NA	NA	NA	NA	NA	NA	NA	NA	NA	NA	NA	NA	NA	NA	NA	NA	NA	NA	NA	NA	NA	NA
333	2	940.987	55.8792	0	0	0	507492	489131	415092	7.60064e-05	EASDXXXTDDNFTSXVK	3.8	940.982	2	55.64		197	PREDICTED: plasma membrane calcium-transporting ATPase 4 isoform X4 [Felis catus]	gi|587018488	PREDICTED: plasma membrane calcium-transporting ATPase 4 isoform X5 [Felis catus]	gi|587018491	PREDICTED: plasma membrane calcium-transporting ATPase 4 isoform X6 [Felis catus]	gi|587018493	PREDICTED: plasma membrane calcium-transporting ATPase 4 isoform X7 [Felis catus]	gi|587018496	NA	NA	NA	NA	NA	NA	NA	NA	NA	NA	NA	NA	NA	NA	NA	NA	NA	NA	NA	NA	NA	NA	NA	NA
334	2	943.459	55.3023	0	0	0	2.55611e+06	2.18713e+06	2.35056e+06	2.45845e-05	XFTFD(sub H)ADXC(+57.02)TXPDTEK	5.9	943.454	2	55.05	Carbamidomethylation; Mutation	1	Serum albumin precursor (Allergen Bos d 6) (BSA) cRAP	gi|1351907	NA	NA	NA	NA	NA	NA	NA	NA	NA	NA	NA	NA	NA	NA	NA	NA	NA	NA	NA	NA	NA	NA	NA	NA	NA	NA	NA	NA	NA	NA
335	2	949.955	52.2438	10400000	10600000	10900000	6.18609e+06	5.7159e+06	5.39885e+06	5.93951e-05	XFTFHADXC(+47.98)TXPDTEK	5	949.95	2	52.22	Cysteine oxidation to cysteic acid	1	Serum albumin precursor (Allergen Bos d 6) (BSA) cRAP	gi|1351907	NA	NA	NA	NA	NA	NA	NA	NA	NA	NA	NA	NA	NA	NA	NA	NA	NA	NA	NA	NA	NA	NA	NA	NA	NA	NA	NA	NA	NA	NA
336	2	951.446	30.2878	2.99893e+06	3.24923e+06	3.06577e+06	1.40477e+06	1.28798e+06	1.19023e+06	4.8883e-05	NEC(+57.02)FXSHKDDSPDXPK	4.4	951.443	2	30.57	Carbamidomethylation	1	Serum albumin precursor (Allergen Bos d 6) (BSA) cRAP	gi|1351907	NA	NA	NA	NA	NA	NA	NA	NA	NA	NA	NA	NA	NA	NA	NA	NA	NA	NA	NA	NA	NA	NA	NA	NA	NA	NA	NA	NA	NA	NA
337	2	951.973	51.4832	8.44113e+06	9.30266e+06	9.13208e+06	15200000	14200000	14100000	0.000232266	YAPEDSSNSYFVVAVVR	2.9	951.968	2	50.8		87	PREDICTED: melanotransferrin [Felis catus]	gi|586999583	NA	NA	NA	NA	NA	NA	NA	NA	NA	NA	NA	NA	NA	NA	NA	NA	NA	NA	NA	NA	NA	NA	NA	NA	NA	NA	NA	NA	NA	NA
338	2	951.979	52.5891	821053	799591	752729	255314	339002	292060	9.55177e-05	AGFAQPSGXSXASEEPWR	10.4	951.981	2	52.49		317	PREDICTED: NHL repeat-containing protein 2 [Felis catus]	gi|587005547	NA	NA	NA	NA	NA	NA	NA	NA	NA	NA	NA	NA	NA	NA	NA	NA	NA	NA	NA	NA	NA	NA	NA	NA	NA	NA	NA	NA	NA	NA
339	2	957.01	46.6402	723925	829711	697163	1.72603e+06	1.8955e+06	1.63626e+06	0.000311298	SSPVVXDASTAXDAPSNXR	0.6	957.003	2	46.15		211	PREDICTED: fibronectin isoform X10 [Felis catus]	gi|586997898	PREDICTED: fibronectin isoform X5 [Felis catus]	gi|586997887	PREDICTED: fibronectin isoform X6 [Felis catus]	gi|586997889	PREDICTED: fibronectin isoform X7 [Felis catus]	gi|586997891	PREDICTED: fibronectin isoform X8 [Felis catus]	gi|586997893	PREDICTED: fibronectin isoform X9 [Felis catus]	gi|586997895	NA	NA	NA	NA	NA	NA	NA	NA	NA	NA	NA	NA	NA	NA	NA	NA	NA	NA	NA	NA
340	2	959.89	29.5989	1.21798e+06	1.0782e+06	1.33792e+06	152473	0	0	0.000214432	C(+57.02)C(+57.02)AADDKEAC(+47.98)FAVEGPK	2.9	959.887	2	30.01	Carbamidomethylation; Cysteine oxidation to cysteic acid	1	Serum albumin precursor (Allergen Bos d 6) (BSA) cRAP	gi|1351907	NA	NA	NA	NA	NA	NA	NA	NA	NA	NA	NA	NA	NA	NA	NA	NA	NA	NA	NA	NA	NA	NA	NA	NA	NA	NA	NA	NA	NA	NA
341	2	959.893	31.2296	2.55054e+06	2.65919e+06	2.66603e+06	304768	273258	224018	7.37459e-07	C(+57.02)C(+47.98)AADDKEAC(+57.02)FAVEGPK	0.5	959.885	2	31.62	Carbamidomethylation; Cysteine oxidation to cysteic acid	1	Serum albumin precursor (Allergen Bos d 6) (BSA) cRAP	gi|1351907	NA	NA	NA	NA	NA	NA	NA	NA	NA	NA	NA	NA	NA	NA	NA	NA	NA	NA	NA	NA	NA	NA	NA	NA	NA	NA	NA	NA	NA	NA
342	2	960.516	41.6019	237042	0	228358	1.4144e+06	1.34083e+06	1.34059e+06	0.000119225	XSGSNPYTTVTPQXXNSK	7	960.514	2	41.71		86	PREDICTED: alpha-actinin-4 [Felis catus]	gi|587014338	NA	NA	NA	NA	NA	NA	NA	NA	NA	NA	NA	NA	NA	NA	NA	NA	NA	NA	NA	NA	NA	NA	NA	NA	NA	NA	NA	NA	NA	NA
343	2	964.027	49.8958	0	0	0	180867	165137	157675	1.63047e-05	VPTPNVSVVDXTC(+57.02)RXEK	9.3	964.028	2	49.86	Carbamidomethylation	7	PREDICTED: glyceraldehyde-3-phosphate dehydrogenase isoform X1 [Felis catus]	gi|586991666	NA	NA	NA	NA	NA	NA	NA	NA	NA	NA	NA	NA	NA	NA	NA	NA	NA	NA	NA	NA	NA	NA	NA	NA	NA	NA	NA	NA	NA	NA
344	2	966.001	44.689	6.20471e+06	6.47179e+06	6.27067e+06	7.84283e+06	7.65888e+06	7.68497e+06	0.000138598	QAXPXDENEGXYVQDVK	4.6	965.996	2	44.57		88	PREDICTED: lung resistance-related protein isoform X1 [Felis catus]	gi|587016362	PREDICTED: lung resistance-related protein isoform X2 [Felis catus]	gi|587016364	NA	NA	NA	NA	NA	NA	NA	NA	NA	NA	NA	NA	NA	NA	NA	NA	NA	NA	NA	NA	NA	NA	NA	NA	NA	NA	NA	NA
345	2	981.527	63.0475	872968	933853	872731	2.37834e+06	2.20154e+06	2.08201e+06	0.000114817	EXXEXEAXSTAVESTGTAK	8.1	981.525	2	62.7		88	PREDICTED: lung resistance-related protein isoform X1 [Felis catus]	gi|587016362	PREDICTED: lung resistance-related protein isoform X2 [Felis catus]	gi|587016364	NA	NA	NA	NA	NA	NA	NA	NA	NA	NA	NA	NA	NA	NA	NA	NA	NA	NA	NA	NA	NA	NA	NA	NA	NA	NA	NA	NA
346	2	986	63.0461	1.91911e+06	1.56487e+06	1.91441e+06	5.61928e+06	5.16304e+06	5.09657e+06	6.54259e-05	SXXASXAEPDFVM(+15.99)TDFAK	3.2	985.996	2	62.09	Oxidation (M)	118	PREDICTED: ubiquitin-like modifier activating enzyme 1 isoform X3 [Felis catus]	gi|587020864	NA	NA	NA	NA	NA	NA	NA	NA	NA	NA	NA	NA	NA	NA	NA	NA	NA	NA	NA	NA	NA	NA	NA	NA	NA	NA	NA	NA	NA	NA
347	2	986.454	20.4249	0	0	0	793859	777298	719572	4.50983e-06	M(+15.99)SM(+15.99)KEVDEQM(+15.99)XNVQNK	6.7	986.451	2	20.83	Oxidation (M)	80	PREDICTED: tubulin beta-4B chain [Felis catus]	gi|587009813	NA	NA	NA	NA	NA	NA	NA	NA	NA	NA	NA	NA	NA	NA	NA	NA	NA	NA	NA	NA	NA	NA	NA	NA	NA	NA	NA	NA	NA	NA
348	2	994.514	59.7595	497398	420726	501353	54662.3	0	0	0.000141227	XSPEPWTPETGXVTDAFK	15.1	994.519	2	59.24		326	PREDICTED: long-chain-fatty-acid--CoA ligase 3 isoform X2 [Felis catus]	gi|586998123	PREDICTED: long-chain-fatty-acid--CoA ligase 4 isoform X2 [Felis catus]	gi|587021573	NA	NA	NA	NA	NA	NA	NA	NA	NA	NA	NA	NA	NA	NA	NA	NA	NA	NA	NA	NA	NA	NA	NA	NA	NA	NA	NA	NA
349	2	1003.02	52.1369	0	0	0	516987	648193	588482	0.000103405	AXGAVPXXQGEYM(+15.99)XPC(+57.02)EK	2.7	1003.01	2	52.04	Oxidation (M); Carbamidomethylation	138	PREDICTED: cathepsin D [Felis catus]	gi|587003895	NA	NA	NA	NA	NA	NA	NA	NA	NA	NA	NA	NA	NA	NA	NA	NA	NA	NA	NA	NA	NA	NA	NA	NA	NA	NA	NA	NA	NA	NA
350	2	1017.54	55.2222	1.38816e+06	1.27068e+06	1.58872e+06	4.34018e+06	4.12416e+06	4.27976e+06	1.5027e-05	XXGXDQVAGM(+15.99)SETAXPGAFK	2.9	1017.54	2	54.95	Oxidation (M)	92	PREDICTED: myosin-9 [Felis catus]	gi|586993676	NA	NA	NA	NA	NA	NA	NA	NA	NA	NA	NA	NA	NA	NA	NA	NA	NA	NA	NA	NA	NA	NA	NA	NA	NA	NA	NA	NA	NA	NA
351	2	1022.01	45.1843	0	0	0	745489	775258	924094	0.000122926	GPGPTVTM(+15.99)EVDAEC(+57.02)XPVVR	5.4	1022	2	45.23	Oxidation (M); Carbamidomethylation	155	PREDICTED: galectin-3-binding protein isoform X2 [Felis catus]	gi|587012494	PREDICTED: galectin-3-binding protein isoform X3 [Felis catus]	gi|587012497	NA	NA	NA	NA	NA	NA	NA	NA	NA	NA	NA	NA	NA	NA	NA	NA	NA	NA	NA	NA	NA	NA	NA	NA	NA	NA	NA	NA
352	2	1032.56	64.7851	1.45082e+06	1.55888e+06	1.3282e+06	5.27354e+06	4.97959e+06	5.0107e+06	5.84296e-06	XXXYAXXPDGEVVGDSAKY(+27.99)	11.6	1032.56	2	64.51	FormylationKRPY	84	PREDICTED: alpha-2-macroglobulin [Felis catus]	gi|586991840	NA	NA	NA	NA	NA	NA	NA	NA	NA	NA	NA	NA	NA	NA	NA	NA	NA	NA	NA	NA	NA	NA	NA	NA	NA	NA	NA	NA	NA	NA
353	2	1036.51	61.5654	0	0	0	108773	91596	100426	3.5331e-05	XAFXM(+15.99)DESNVXDSGFXER	13.4	1036.52	2	61.37	Oxidation (M)	151	PREDICTED: cytoplasmic dynein 1 heavy chain 1 [Felis catus]	gi|586990938	NA	NA	NA	NA	NA	NA	NA	NA	NA	NA	NA	NA	NA	NA	NA	NA	NA	NA	NA	NA	NA	NA	NA	NA	NA	NA	NA	NA	NA	NA
354	2	1044.56	54.9666	5.20417e+06	5.42786e+06	5.50762e+06	2.00165e+06	1.84447e+06	1.94844e+06	4.545e-06	EAEAAXYHXQXFEEXRR	6.8	1044.55	2	54.71		5	PREDICTED: pyruvate kinase muscle isoform X2 [Felis catus]	gi|586988593	NA	NA	NA	NA	NA	NA	NA	NA	NA	NA	NA	NA	NA	NA	NA	NA	NA	NA	NA	NA	NA	NA	NA	NA	NA	NA	NA	NA	NA	NA
355	2	1073.07	58.7423	94700000	104000000	101000000	42000000	43900000	42500000	4.03557e-05	XAPXTSDPTEAAAVGAVEASFK	7.4	1073.07	2	58.51		5	PREDICTED: pyruvate kinase muscle isoform X2 [Felis catus]	gi|586988593	NA	NA	NA	NA	NA	NA	NA	NA	NA	NA	NA	NA	NA	NA	NA	NA	NA	NA	NA	NA	NA	NA	NA	NA	NA	NA	NA	NA	NA	NA
356	2	1085.57	49.0977	0	0	0	558662	824680	720581	0.000822068	XXVDEAXNEDNSVVSXSQPK	1.2	1085.57	2	48.58		140	PREDICTED: transitional endoplasmic reticulum ATPase [Felis catus]	gi|587008555	NA	NA	NA	NA	NA	NA	NA	NA	NA	NA	NA	NA	NA	NA	NA	NA	NA	NA	NA	NA	NA	NA	NA	NA	NA	NA	NA	NA	NA	NA
357	3	374.866	33.7555	44100000	40300000	42000000	18000000	15800000	15100000	5.15187e-05	DXXFK(+27.99)DDTK	12.3	374.865	3	33	FormylationKRPY	129	PREDICTED: serotransferrin [Felis catus]	gi|587000298	NA	NA	NA	NA	NA	NA	NA	NA	NA	NA	NA	NA	NA	NA	NA	NA	NA	NA	NA	NA	NA	NA	NA	NA	NA	NA	NA	NA	NA	NA
358	3	381.579	41.8539	365000000	377000000	352000000	190000000	191000000	185000000	1.8772e-05	KQTAXVEXXK	2.7	381.577	3	41.65		1	Serum albumin precursor (Allergen Bos d 6) (BSA) cRAP	gi|1351907	NA	NA	NA	NA	NA	NA	NA	NA	NA	NA	NA	NA	NA	NA	NA	NA	NA	NA	NA	NA	NA	NA	NA	NA	NA	NA	NA	NA	NA	NA
359	3	386.896	31.7367	1.28998e+06	1.3345e+06	1.21403e+06	680758	627834	582964	0.000135751	XAXQEGKFPR	4.7	386.894	3	32.03		359	PREDICTED: myb-binding protein 1A [Felis catus]	gi|587009837	NA	NA	NA	NA	NA	NA	NA	NA	NA	NA	NA	NA	NA	NA	NA	NA	NA	NA	NA	NA	NA	NA	NA	NA	NA	NA	NA	NA	NA	NA
360	3	394.215	16.3818	35500000	37400000	36400000	13700000	9.29597e+06	10700000	5.91298e-05	VQVEYKGETK	3.9	394.213	3	16.55		48	PREDICTED: heat shock cognate 71 kDa protein isoform X2 [Felis catus]	gi|587001277	NA	NA	NA	NA	NA	NA	NA	NA	NA	NA	NA	NA	NA	NA	NA	NA	NA	NA	NA	NA	NA	NA	NA	NA	NA	NA	NA	NA	NA	NA
361	3	399.204	21.0309	4.44349e+06	4.68307e+06	4.11418e+06	1.65464e+06	1.52452e+06	1.68757e+06	8.48422e-05	C(+57.02)ASXQKFGER	6.9	399.204	3	21.42	Carbamidomethylation	1	Serum albumin precursor (Allergen Bos d 6) (BSA) cRAP	gi|1351907	NA	NA	NA	NA	NA	NA	NA	NA	NA	NA	NA	NA	NA	NA	NA	NA	NA	NA	NA	NA	NA	NA	NA	NA	NA	NA	NA	NA	NA	NA
362	3	401.238	15.2661	13200000	14500000	12800000	2.26248e+06	1.52629e+06	3.46412e+06	0.000127749	XRSEXDNVKK	8	401.238	3	15.47		71	Keratin type II cytoskeletal 1 (Cytokeratin-1) (CK-1) (Keratin-1) (K1) (67 kDa cytokeratin) (Hair alpha protein) cRAP	gi|1346343	NA	NA	NA	NA	NA	NA	NA	NA	NA	NA	NA	NA	NA	NA	NA	NA	NA	NA	NA	NA	NA	NA	NA	NA	NA	NA	NA	NA	NA	NA
363	3	405.88	30.1097	112000000	110000000	108000000	41000000	33400000	32600000	1.52017e-05	GXHQSXEEFR	5.5	405.878	3	29.96		130	PREDICTED: plectin-like partial [Felis catus]	gi|587022557	NA	NA	NA	NA	NA	NA	NA	NA	NA	NA	NA	NA	NA	NA	NA	NA	NA	NA	NA	NA	NA	NA	NA	NA	NA	NA	NA	NA	NA	NA
364	3	408.554	33.1528	0	0	0	553826	576668	483865	4.26942e-05	AGVXAHXEEER	5.4	408.553	3	33.48		92	PREDICTED: myosin-9 [Felis catus]	gi|586993676	NA	NA	NA	NA	NA	NA	NA	NA	NA	NA	NA	NA	NA	NA	NA	NA	NA	NA	NA	NA	NA	NA	NA	NA	NA	NA	NA	NA	NA	NA
365	3	409.544	29.3756	0	0	0	1.86033e+06	1.71409e+06	1.45936e+06	0.000138058	FKDXGEEN(sub H)FK	5.1	409.542	3	29.64	Mutation	1	Serum albumin precursor (Allergen Bos d 6) (BSA) cRAP	gi|1351907	NA	NA	NA	NA	NA	NA	NA	NA	NA	NA	NA	NA	NA	NA	NA	NA	NA	NA	NA	NA	NA	NA	NA	NA	NA	NA	NA	NA	NA	NA
366	3	412.545	12.7142	817889	804136	746858	268863	180817	182688	9.02564e-05	D(+42.01)THKSEXAHR	5.7	412.545	3	12.78	Acetylation (N-term)	1	Serum albumin precursor (Allergen Bos d 6) (BSA) cRAP	gi|1351907	NA	NA	NA	NA	NA	NA	NA	NA	NA	NA	NA	NA	NA	NA	NA	NA	NA	NA	NA	NA	NA	NA	NA	NA	NA	NA	NA	NA	NA	NA
367	3	414.271	44.2315	4.72598e+06	4.51111e+06	4.35975e+06	7.6383e+06	7.69319e+06	7.45426e+06	1.8364e-05	XXNRPXXVFR	0	414.268	3	43.91		205	PREDICTED: fascin partial [Felis catus]	gi|587015874	NA	NA	NA	NA	NA	NA	NA	NA	NA	NA	NA	NA	NA	NA	NA	NA	NA	NA	NA	NA	NA	NA	NA	NA	NA	NA	NA	NA	NA	NA
368	3	426.582	28.0043	1.52217e+06	1.61024e+06	1.37924e+06	68016.7	71642.6	0	3.36997e-05	GKGASGSFXVVQK	4.6	426.58	3	28.15		175	PREDICTED: heterochromatin protein 1-binding protein 3 isoform X2 [Felis catus]	gi|586994491	PREDICTED: heterochromatin protein 1-binding protein 3 isoform X3 [Felis catus]	gi|586994493	NA	NA	NA	NA	NA	NA	NA	NA	NA	NA	NA	NA	NA	NA	NA	NA	NA	NA	NA	NA	NA	NA	NA	NA	NA	NA	NA	NA
369	3	428.577	43.6936	112000000	107000000	105000000	71100000	65200000	59200000	0.000447874	HPEYAVSVXXR	1.2	428.576	3	42.85		1	Serum albumin precursor (Allergen Bos d 6) (BSA) cRAP	gi|1351907	NA	NA	NA	NA	NA	NA	NA	NA	NA	NA	NA	NA	NA	NA	NA	NA	NA	NA	NA	NA	NA	NA	NA	NA	NA	NA	NA	NA	NA	NA
370	3	431.219	33.0926	6.31999e+06	6.25636e+06	6.06026e+06	2.71171e+06	2.67523e+06	2.51003e+06	3.60426e-06	F(+42.01)KDXGEEHFK	5.4	431.218	3	33.38	Acetylation (N-term)	1	Serum albumin precursor (Allergen Bos d 6) (BSA) cRAP	gi|1351907	NA	NA	NA	NA	NA	NA	NA	NA	NA	NA	NA	NA	NA	NA	NA	NA	NA	NA	NA	NA	NA	NA	NA	NA	NA	NA	NA	NA	NA	NA
371	3	431.251	41.7524	0	0	0	270560	341953	371762	0.000398343	SDGXYXXNXKR	-3.2	431.249	3	42.35		128	PREDICTED: 40S ribosomal protein SA isoform X2 [Felis catus]	gi|587000606	NA	NA	NA	NA	NA	NA	NA	NA	NA	NA	NA	NA	NA	NA	NA	NA	NA	NA	NA	NA	NA	NA	NA	NA	NA	NA	NA	NA	NA	NA
372	3	433.899	23.4022	0	209375	0	1.1321e+06	1.17724e+06	1.20908e+06	0.00011351	HRPEXXEYDK	8.7	433.898	3	23.64		86	PREDICTED: alpha-actinin-4 [Felis catus]	gi|587014338	NA	NA	NA	NA	NA	NA	NA	NA	NA	NA	NA	NA	NA	NA	NA	NA	NA	NA	NA	NA	NA	NA	NA	NA	NA	NA	NA	NA	NA	NA
373	3	437.603	63.5096	731289	673979	678690	1.59923e+06	1.52901e+06	1.52142e+06	1.00516e-05	EGGFXXXHAXXK	0.1	437.599	3	62.74		85	PREDICTED: fatty acid synthase [Felis catus]	gi|587012663	NA	NA	NA	NA	NA	NA	NA	NA	NA	NA	NA	NA	NA	NA	NA	NA	NA	NA	NA	NA	NA	NA	NA	NA	NA	NA	NA	NA	NA	NA
374	3	440.942	43.1135	1.60095e+06	1.54596e+06	1.67314e+06	853855	788845	747510	7.29422e-05	XXAHAGSXXNXAK	3.9	440.94	3	43.1		256	PREDICTED: nucleolar protein 58 isoform X1 [Felis catus]	gi|586997720	PREDICTED: nucleolar protein 58 isoform X2 [Felis catus]	gi|586997722	NA	NA	NA	NA	NA	NA	NA	NA	NA	NA	NA	NA	NA	NA	NA	NA	NA	NA	NA	NA	NA	NA	NA	NA	NA	NA	NA	NA
375	3	451.233	20.2861	2.34159e+06	2.54148e+06	2.1734e+06	1.13524e+06	895015	980835	0.000452325	YKPESDEXTAAK	20.4	451.239	3	19.94		121	PREDICTED: protein disulfide-isomerase [Felis catus]	gi|587012653	NA	NA	NA	NA	NA	NA	NA	NA	NA	NA	NA	NA	NA	NA	NA	NA	NA	NA	NA	NA	NA	NA	NA	NA	NA	NA	NA	NA	NA	NA
376	3	452.558	33.3602	2.21873e+06	2.31842e+06	2.2663e+06	1.06893e+06	985860	833005	6.34883e-05	NFEEVAFDEKK	5.2	452.556	3	33.7		121	PREDICTED: protein disulfide-isomerase [Felis catus]	gi|587012653	NA	NA	NA	NA	NA	NA	NA	NA	NA	NA	NA	NA	NA	NA	NA	NA	NA	NA	NA	NA	NA	NA	NA	NA	NA	NA	NA	NA	NA	NA
377	3	453.598	43.1083	10400000	10300000	9.71774e+06	4.95827e+06	4.65897e+06	4.62515e+06	1.89199e-05	FKDPGXVDQXVK	3.7	453.596	3	43.05		124	PREDICTED: serine--tRNA ligase cytoplasmic partial [Felis catus]	gi|586996316	NA	NA	NA	NA	NA	NA	NA	NA	NA	NA	NA	NA	NA	NA	NA	NA	NA	NA	NA	NA	NA	NA	NA	NA	NA	NA	NA	NA	NA	NA
378	3	454.228	29.7886	3.33412e+06	2.93051e+06	3.20749e+06	737490	411327	480977	7.25332e-05	NFYVEHPEVAR	2.2	454.227	3	30.09		187	PREDICTED: LOW QUALITY PROTEIN: probable ATP-dependent RNA helicase DDX17 [Felis catus]	gi|586993707	NA	NA	NA	NA	NA	NA	NA	NA	NA	NA	NA	NA	NA	NA	NA	NA	NA	NA	NA	NA	NA	NA	NA	NA	NA	NA	NA	NA	NA	NA
379	3	454.929	33.0273	3.37315e+06	3.44475e+06	3.33792e+06	1.54548e+06	1.47162e+06	1.40031e+06	3.35832e-06	XADAQXYVDKVK	1.5	454.926	3	32.7		162	PREDICTED: interferon-induced protein with tetratricopeptide repeats 3 [Felis catus]	gi|587004084	NA	NA	NA	NA	NA	NA	NA	NA	NA	NA	NA	NA	NA	NA	NA	NA	NA	NA	NA	NA	NA	NA	NA	NA	NA	NA	NA	NA	NA	NA
380	3	455.248	37.3134	2.75991e+06	2.65758e+06	2.5481e+06	222598	0	0	1.14512e-05	RAGGPEGPAWXPR	15.2	455.253	3	37.64		123	PREDICTED: tubulin tyrosine ligase-like family member 12 [Felis catus]	gi|586993841	NA	NA	NA	NA	NA	NA	NA	NA	NA	NA	NA	NA	NA	NA	NA	NA	NA	NA	NA	NA	NA	NA	NA	NA	NA	NA	NA	NA	NA	NA
381	3	465.253	28.745	67400000	73500000	60200000	18000000	15200000	14300000	0.000216656	TNAENEFVTXKK	2.3	465.25	3	28.96		71	Keratin type II cytoskeletal 1 (Cytokeratin-1) (CK-1) (Keratin-1) (K1) (67 kDa cytokeratin) (Hair alpha protein) cRAP	gi|1346343	NA	NA	NA	NA	NA	NA	NA	NA	NA	NA	NA	NA	NA	NA	NA	NA	NA	NA	NA	NA	NA	NA	NA	NA	NA	NA	NA	NA	NA	NA
382	3	466.94	60.4854	1.02354e+06	915173	958869	279350	216495	199321	5.07266e-05	SSVXEAXSGVAXPR	5.4	466.939	3	60.32		180	PREDICTED: LOW QUALITY PROTEIN: interferon-induced GTP-binding protein Mx1 [Felis catus]	gi|586998706	NA	NA	NA	NA	NA	NA	NA	NA	NA	NA	NA	NA	NA	NA	NA	NA	NA	NA	NA	NA	NA	NA	NA	NA	NA	NA	NA	NA	NA	NA
383	3	468.228	17.7802	0	0	0	294214	241051	204506	0.000694169	GDHSTPPSAYGSVK	7.2	468.228	3	17.64		20	PREDICTED: annexin A2 isoform X2 [Felis catus]	gi|586988813	PREDICTED: annexin A2 isoform X3 [Felis catus]	gi|586988815	NA	NA	NA	NA	NA	NA	NA	NA	NA	NA	NA	NA	NA	NA	NA	NA	NA	NA	NA	NA	NA	NA	NA	NA	NA	NA	NA	NA
384	3	472.942	35.4736	12400000	11800000	12100000	2.20642e+06	2.21842e+06	1.95893e+06	5.46743e-07	QQXQQVPGXXHR	1.7	472.941	3	35.84		123	PREDICTED: tubulin tyrosine ligase-like family member 12 [Felis catus]	gi|586993841	NA	NA	NA	NA	NA	NA	NA	NA	NA	NA	NA	NA	NA	NA	NA	NA	NA	NA	NA	NA	NA	NA	NA	NA	NA	NA	NA	NA	NA	NA
385	3	476.249	41.9023	487795	449881	613325	1.01208e+06	1.06834e+06	999947	0.000686918	GKDXFTFDGAVEK	-0.4	476.245	3	41.24		357	PREDICTED: leukocyte surface antigen CD47 [Felis catus]	gi|586999191	NA	NA	NA	NA	NA	NA	NA	NA	NA	NA	NA	NA	NA	NA	NA	NA	NA	NA	NA	NA	NA	NA	NA	NA	NA	NA	NA	NA	NA	NA
386	3	478.93	33.7867	13300000	12700000	12800000	3.9687e+06	3.6317e+06	3.29881e+06	4.14751e-06	XRXENEXQTYR	3.1	478.93	3	33.27		95	Keratin type I cytoskeletal 10 (Cytokeratin-10) (CK-10) (Keratin-10) (K10) cRAP	gi|147744568	NA	NA	NA	NA	NA	NA	NA	NA	NA	NA	NA	NA	NA	NA	NA	NA	NA	NA	NA	NA	NA	NA	NA	NA	NA	NA	NA	NA	NA	NA
387	3	480.611	39.0765	2310000000	2630000000	2220000000	1120000000	1240000000	1080000000	0.000773622	RHPEYAVSVXXR	4.2	480.611	3	39.91		1	Serum albumin precursor (Allergen Bos d 6) (BSA) cRAP	gi|1351907	NA	NA	NA	NA	NA	NA	NA	NA	NA	NA	NA	NA	NA	NA	NA	NA	NA	NA	NA	NA	NA	NA	NA	NA	NA	NA	NA	NA	NA	NA
388	3	488.953	42.4308	159118	143292	0	1.24656e+06	1.15186e+06	1.14288e+06	5.79768e-05	YQXXPXHSQXPR	2.4	488.95	3	42.31		186	PREDICTED: LOW QUALITY PROTEIN: ATP-dependent RNA helicase A [Felis catus]	gi|587018119	NA	NA	NA	NA	NA	NA	NA	NA	NA	NA	NA	NA	NA	NA	NA	NA	NA	NA	NA	NA	NA	NA	NA	NA	NA	NA	NA	NA	NA	NA
389	3	491.946	63.468	1.85967e+06	1.86757e+06	1.72211e+06	587321	383841	407018	7.00814e-05	C(+57.02)XAAAXXVXTESGR	6.8	491.945	3	63.28	Carbamidomethylation	6	PREDICTED: pyruvate kinase muscle isoform X1 [Felis catus]	gi|586988591	NA	NA	NA	NA	NA	NA	NA	NA	NA	NA	NA	NA	NA	NA	NA	NA	NA	NA	NA	NA	NA	NA	NA	NA	NA	NA	NA	NA	NA	NA
390	3	492.27	38.0063	0	0	0	1.00735e+06	913098	992664	4.92918e-06	SXREVXEAESVSR	9.2	492.271	3	37.84		112	PREDICTED: plectin-like partial [Felis catus]	gi|587020389	NA	NA	NA	NA	NA	NA	NA	NA	NA	NA	NA	NA	NA	NA	NA	NA	NA	NA	NA	NA	NA	NA	NA	NA	NA	NA	NA	NA	NA	NA
391	3	493.888	13.8351	5.88045e+06	6.16956e+06	5.40793e+06	1.33516e+06	994862	873316	5.39437e-05	C(+57.02)DT(sub S)SPDSAEDVRK	7.7	493.888	3	14.05	Carbamidomethylation; Mutation	102	PREDICTED: alpha-2-HS-glycoprotein [Felis catus]	gi|586999703	NA	NA	NA	NA	NA	NA	NA	NA	NA	NA	NA	NA	NA	NA	NA	NA	NA	NA	NA	NA	NA	NA	NA	NA	NA	NA	NA	NA	NA	NA
392	3	493.94	51.3709	23700000	24300000	24300000	15500000	14900000	14400000	1.64422e-05	XGEYGFQNAXXVR	1.7	493.938	3	51.1		1	Serum albumin precursor (Allergen Bos d 6) (BSA) cRAP	gi|1351907	NA	NA	NA	NA	NA	NA	NA	NA	NA	NA	NA	NA	NA	NA	NA	NA	NA	NA	NA	NA	NA	NA	NA	NA	NA	NA	NA	NA	NA	NA
393	3	500.262	36.3055	34800000	33500000	33600000	16900000	13500000	13600000	8.75205e-05	QADXYXSEGXHPR	1.6	500.261	3	36.47		125	PREDICTED: T-complex protein 1 subunit zeta-2 isoform X2 [Felis catus]	gi|587010865	NA	NA	NA	NA	NA	NA	NA	NA	NA	NA	NA	NA	NA	NA	NA	NA	NA	NA	NA	NA	NA	NA	NA	NA	NA	NA	NA	NA	NA	NA
394	3	500.28	37.7481	35100000	32800000	33100000	5.93735e+06	5.77679e+06	5.24562e+06	3.13772e-06	R(+43.01)(+15.99)HPEYAVSVXXR	1.7	500.276	3	39.48	Carbamylation; Oxidation or Hydroxylation	1	Serum albumin precursor (Allergen Bos d 6) (BSA) cRAP	gi|1351907	NA	NA	NA	NA	NA	NA	NA	NA	NA	NA	NA	NA	NA	NA	NA	NA	NA	NA	NA	NA	NA	NA	NA	NA	NA	NA	NA	NA	NA	NA
395	3	505.936	27.3836	1.25008e+06	1.33624e+06	1.12079e+06	424448	361647	302478	0.000263247	EVQTNDXKEVVNK	-0.3	505.938	3	27.14		147	PREDICTED: 40S ribosomal protein S3a-like [Felis catus]	gi|586988588	NA	NA	NA	NA	NA	NA	NA	NA	NA	NA	NA	NA	NA	NA	NA	NA	NA	NA	NA	NA	NA	NA	NA	NA	NA	NA	NA	NA	NA	NA
396	3	507.258	43.2041	134816	161096	0	1.20476e+06	1.16671e+06	1.04034e+06	0.000123025	M(+15.99)REHXEXFWSR	0.4	507.254	3	42.6	Oxidation (M)	94	PREDICTED: clathrin heavy chain 1 [Felis catus]	gi|587011029	NA	NA	NA	NA	NA	NA	NA	NA	NA	NA	NA	NA	NA	NA	NA	NA	NA	NA	NA	NA	NA	NA	NA	NA	NA	NA	NA	NA	NA	NA
397	3	508.945	41.6811	1.54206e+06	1.63373e+06	1.55731e+06	2.08293e+06	2.05586e+06	2.02027e+06	0.000146073	TDXXXEPYNKYR	4.5	508.942	3	41.77		92	PREDICTED: myosin-9 [Felis catus]	gi|586993676	NA	NA	NA	NA	NA	NA	NA	NA	NA	NA	NA	NA	NA	NA	NA	NA	NA	NA	NA	NA	NA	NA	NA	NA	NA	NA	NA	NA	NA	NA
398	3	510.937	31.4628	4.98464e+06	4.57699e+06	4.6934e+06	1.4331e+06	1.31736e+06	1.19404e+06	1.61101e-05	XC(+47.98)VXHEKTPVSEK	5.1	510.935	3	31.72	Cysteine oxidation to cysteic acid	1	Serum albumin precursor (Allergen Bos d 6) (BSA) cRAP	gi|1351907	NA	NA	NA	NA	NA	NA	NA	NA	NA	NA	NA	NA	NA	NA	NA	NA	NA	NA	NA	NA	NA	NA	NA	NA	NA	NA	NA	NA	NA	NA
399	3	513.276	33.6344	4.17317e+06	3.12339e+06	3.73299e+06	790100	722597	669046	0.000651074	XXRDYQEXM(+15.99)NVK	3.5	513.275	3	33.05	Oxidation (M)	100	Keratin type II cytoskeletal 2 epidermal (Cytokeratin-2e) (K2e) (CK 2e) (keratin-2) cRAP	gi|547754	NA	NA	NA	NA	NA	NA	NA	NA	NA	NA	NA	NA	NA	NA	NA	NA	NA	NA	NA	NA	NA	NA	NA	NA	NA	NA	NA	NA	NA	NA
400	3	514.957	55.0891	1.99534e+06	1.93499e+06	1.92532e+06	3.27393e+06	3.07882e+06	3.15397e+06	3.69803e-05	XGFHXPXEVAYQR	6.7	514.956	3	54.7		112	PREDICTED: plectin-like partial [Felis catus]	gi|587020389	NA	NA	NA	NA	NA	NA	NA	NA	NA	NA	NA	NA	NA	NA	NA	NA	NA	NA	NA	NA	NA	NA	NA	NA	NA	NA	NA	NA	NA	NA
401	3	520.949	37.1767	882660	1.13248e+06	1.02888e+06	2.54296e+06	2.38114e+06	2.27445e+06	0.000201886	EXXSN(+15.99)ASDAXDKXR	2.9	520.947	3	36.63	Oxidation or Hydroxylation	193	PREDICTED: endoplasmin [Felis catus]	gi|586993355	NA	NA	NA	NA	NA	NA	NA	NA	NA	NA	NA	NA	NA	NA	NA	NA	NA	NA	NA	NA	NA	NA	NA	NA	NA	NA	NA	NA	NA	NA
402	3	521.635	42.735	2.10373e+06	2.04885e+06	1.91928e+06	5.72503e+06	5.74559e+06	5.52932e+06	2.03366e-06	VXVPSXXHTETPEK	4.9	521.634	3	42.51		106	PREDICTED: LOW QUALITY PROTEIN: pregnancy zone protein [Felis catus]	gi|586991850	NA	NA	NA	NA	NA	NA	NA	NA	NA	NA	NA	NA	NA	NA	NA	NA	NA	NA	NA	NA	NA	NA	NA	NA	NA	NA	NA	NA	NA	NA
403	3	522.613	56.5471	0	0	0	795405	678024	727968	2.72954e-05	QDPM(+15.99)EAVAHXXGXR	1.9	522.609	3	56.5	Oxidation (M)	85	PREDICTED: fatty acid synthase [Felis catus]	gi|587012663	NA	NA	NA	NA	NA	NA	NA	NA	NA	NA	NA	NA	NA	NA	NA	NA	NA	NA	NA	NA	NA	NA	NA	NA	NA	NA	NA	NA	NA	NA
404	3	524.627	51.4255	7.00808e+06	6.71929e+06	6.54916e+06	10100000	9.2286e+06	9.48582e+06	0.00056891	VSHXXGXNVTDFTR	-1.1	524.622	3	50.78		92	PREDICTED: myosin-9 [Felis catus]	gi|586993676	NA	NA	NA	NA	NA	NA	NA	NA	NA	NA	NA	NA	NA	NA	NA	NA	NA	NA	NA	NA	NA	NA	NA	NA	NA	NA	NA	NA	NA	NA
405	3	526.264	37.3317	127000000	127000000	125000000	89400000	86900000	79900000	0.000158762	SYSPYDM(+15.99)XESXKK	5.1	526.26	3	36.77	Oxidation (M)	20	PREDICTED: annexin A2 isoform X2 [Felis catus]	gi|586988813	PREDICTED: annexin A2 isoform X3 [Felis catus]	gi|586988815	NA	NA	NA	NA	NA	NA	NA	NA	NA	NA	NA	NA	NA	NA	NA	NA	NA	NA	NA	NA	NA	NA	NA	NA	NA	NA	NA	NA
406	3	526.608	66.9278	179214	90111.8	69229.8	1.0822e+06	978325	944516	7.64243e-05	SEXAXXM(+15.99)AVDAWSR	6.2	526.608	3	66.58	Oxidation (M)	155	PREDICTED: galectin-3-binding protein isoform X2 [Felis catus]	gi|587012494	PREDICTED: galectin-3-binding protein isoform X3 [Felis catus]	gi|587012497	NA	NA	NA	NA	NA	NA	NA	NA	NA	NA	NA	NA	NA	NA	NA	NA	NA	NA	NA	NA	NA	NA	NA	NA	NA	NA	NA	NA
407	3	528.629	54.6787	553077	564186	524671	1.00588e+06	964967	917276	0.000123234	XTVYEAXNHPWXK	5.4	528.627	3	54.46		350	PREDICTED: peripheral plasma membrane protein CASK isoform X2 [Felis catus]	gi|587020827	PREDICTED: peripheral plasma membrane protein CASK isoform X3 [Felis catus]	gi|587020830	NA	NA	NA	NA	NA	NA	NA	NA	NA	NA	NA	NA	NA	NA	NA	NA	NA	NA	NA	NA	NA	NA	NA	NA	NA	NA	NA	NA
408	3	530.294	41.6964	3.44556e+06	3.39437e+06	3.28276e+06	1.41661e+06	1.23596e+06	1.25505e+06	1.01022e-05	AKTC(sub V)KXXXXGAGESGK	-32.5	530.291	3	41.78	Mutation	238	PREDICTED: guanine nucleotide-binding protein G(t) subunit alpha-2 isoform X2 [Felis catus]	gi|586996267	NA	NA	NA	NA	NA	NA	NA	NA	NA	NA	NA	NA	NA	NA	NA	NA	NA	NA	NA	NA	NA	NA	NA	NA	NA	NA	NA	NA	NA	NA
409	3	530.294	41.6964	3.44556e+06	3.39437e+06	3.28276e+06	1.41661e+06	1.23596e+06	1.25505e+06	1.01022e-05	H(sub A)THRXXXXGAGESGK	-17.4	530.293	3	41.05	Mutation	239	PREDICTED: guanine nucleotide-binding protein G(olf) subunit alpha isoform X2 [Felis catus]	gi|587007101	NA	NA	NA	NA	NA	NA	NA	NA	NA	NA	NA	NA	NA	NA	NA	NA	NA	NA	NA	NA	NA	NA	NA	NA	NA	NA	NA	NA	NA	NA
410	3	530.294	41.6964	3.44556e+06	3.39437e+06	3.28276e+06	1.41661e+06	1.23596e+06	1.25505e+06	1.01022e-05	X(+42.01)KHXVDEPQNXXK	-14.6	530.299	3	40.57	Acetylation (N-term)	1	Serum albumin precursor (Allergen Bos d 6) (BSA) cRAP	gi|1351907	NA	NA	NA	NA	NA	NA	NA	NA	NA	NA	NA	NA	NA	NA	NA	NA	NA	NA	NA	NA	NA	NA	NA	NA	NA	NA	NA	NA	NA	NA
411	3	530.304	45.4942	4.08206e+06	4.24089e+06	3.8884e+06	1.65294e+06	1.51015e+06	1.41995e+06	3.17514e-05	XXPSAAPFFSGKPTR	3	530.301	3	45.28		142	non-structural polyprotein [Feline calicivirus]	gi|49458074	non-structural protein [Feline calicivirus]	gi|21359682	polyprotein precursor partial [Feline calicivirus]	gi|692348857	polyprotein precursor partial [Feline calicivirus]	gi|692348861	NA	NA	NA	NA	NA	NA	NA	NA	NA	NA	NA	NA	NA	NA	NA	NA	NA	NA	NA	NA	NA	NA	NA	NA
412	3	533.277	42.3379	1.87082e+06	2.01142e+06	1.82952e+06	524657	546775	477948	1.89641e-05	DPWGSPVATEWKPK	1.5	533.273	3	42.48		142	non-structural polyprotein [Feline calicivirus]	gi|49458074	non-structural protein [Feline calicivirus]	gi|21359682	polyprotein precursor partial [Feline calicivirus]	gi|692348857	polyprotein precursor partial [Feline calicivirus]	gi|692348861	NA	NA	NA	NA	NA	NA	NA	NA	NA	NA	NA	NA	NA	NA	NA	NA	NA	NA	NA	NA	NA	NA	NA	NA
413	3	533.954	44.2756	3.01525e+06	3.11019e+06	2.96761e+06	474731	399094	447798	6.70696e-07	NKXNDXEDAXQQAK	5.8	533.952	3	43.86		71	Keratin type II cytoskeletal 1 (Cytokeratin-1) (CK-1) (Keratin-1) (K1) (67 kDa cytokeratin) (Hair alpha protein) cRAP	gi|1346343	NA	NA	NA	NA	NA	NA	NA	NA	NA	NA	NA	NA	NA	NA	NA	NA	NA	NA	NA	NA	NA	NA	NA	NA	NA	NA	NA	NA	NA	NA
414	3	533.976	46.9838	3.76939e+06	3.8617e+06	3.59326e+06	1.302e+06	1.37277e+06	1.32414e+06	7.79462e-06	AXXKDQQPGTFXXR	4	533.981	3	45.28		146	PREDICTED: signal transducer and activator of transcription 1-like isoform X2 [Felis catus]	gi|586997617	NA	NA	NA	NA	NA	NA	NA	NA	NA	NA	NA	NA	NA	NA	NA	NA	NA	NA	NA	NA	NA	NA	NA	NA	NA	NA	NA	NA	NA	NA
415	3	535.63	34.0528	15500000	17000000	14100000	3.72022e+06	3.72118e+06	3.55994e+06	0.00015346	TKPYXQVDXGGGQTK	3.9	535.628	3	34.34		83	PREDICTED: 78 kDa glucose-regulated protein isoform X1 [Felis catus]	gi|587009145	PREDICTED: 78 kDa glucose-regulated protein isoform X2 [Felis catus]	gi|587009147	NA	NA	NA	NA	NA	NA	NA	NA	NA	NA	NA	NA	NA	NA	NA	NA	NA	NA	NA	NA	NA	NA	NA	NA	NA	NA	NA	NA
416	3	538.978	52.2014	232053	140831	165144	921559	822617	793871	0.00014734	SEXEXTXGKXEQVR	2.2	538.975	3	51.72		130	PREDICTED: plectin-like partial [Felis catus]	gi|587022557	NA	NA	NA	NA	NA	NA	NA	NA	NA	NA	NA	NA	NA	NA	NA	NA	NA	NA	NA	NA	NA	NA	NA	NA	NA	NA	NA	NA	NA	NA
417	3	539.285	35.7862	591000000	555000000	553000000	317000000	280000000	265000000	0.000143637	EVTDP(+27.99)AKC(+57.02)NXXAEK	22.5	539.283	3	35.87	FormylationKRPY; Carbamidomethylation	102	PREDICTED: alpha-2-HS-glycoprotein [Felis catus]	gi|586999703	NA	NA	NA	NA	NA	NA	NA	NA	NA	NA	NA	NA	NA	NA	NA	NA	NA	NA	NA	NA	NA	NA	NA	NA	NA	NA	NA	NA	NA	NA
418	3	539.297	56.2077	3.32381e+06	3.31239e+06	3.19649e+06	817971	738696	742837	8.08584e-07	K(+42.01)FWGKYXYEXAR	7.7	539.297	3	55.94	Acetylation (N-term)	1	Serum albumin precursor (Allergen Bos d 6) (BSA) cRAP	gi|1351907	NA	NA	NA	NA	NA	NA	NA	NA	NA	NA	NA	NA	NA	NA	NA	NA	NA	NA	NA	NA	NA	NA	NA	NA	NA	NA	NA	NA	NA	NA
419	3	539.639	54.9416	2.83582e+06	2.66546e+06	2.80603e+06	963930	1.04026e+06	959795	7.01922e-06	XYHXQXFEEXRR	2.6	539.636	3	54.88		5	PREDICTED: pyruvate kinase muscle isoform X2 [Felis catus]	gi|586988593	NA	NA	NA	NA	NA	NA	NA	NA	NA	NA	NA	NA	NA	NA	NA	NA	NA	NA	NA	NA	NA	NA	NA	NA	NA	NA	NA	NA	NA	NA
420	3	540.299	43.8951	0	0	0	4.04166e+06	3.33303e+06	2.97651e+06	0.000385093	KFW(+44.99)GKYXYEXAR	19	540.294	3	43.33	Oxidation to nitro	1	Serum albumin precursor (Allergen Bos d 6) (BSA) cRAP	gi|1351907	NA	NA	NA	NA	NA	NA	NA	NA	NA	NA	NA	NA	NA	NA	NA	NA	NA	NA	NA	NA	NA	NA	NA	NA	NA	NA	NA	NA	NA	NA
421	3	543.656	48.9686	0	0	0	568148	427415	417127	0.000640882	XVXN(+.98)GKPXTXFQER	2.4	543.652	3	48.38	Deamidation (NQ)	7	PREDICTED: glyceraldehyde-3-phosphate dehydrogenase isoform X1 [Felis catus]	gi|586991666	NA	NA	NA	NA	NA	NA	NA	NA	NA	NA	NA	NA	NA	NA	NA	NA	NA	NA	NA	NA	NA	NA	NA	NA	NA	NA	NA	NA	NA	NA
422	3	544.954	37.4303	0	0	0	697060	578463	602745	6.53811e-05	SXDVM(+31.99)NSQXXHTSR	22.8	544.951	3	36.79	Dioxidation (M)	81	capsid protein [Feline calicivirus]	gi|49458063	NA	NA	NA	NA	NA	NA	NA	NA	NA	NA	NA	NA	NA	NA	NA	NA	NA	NA	NA	NA	NA	NA	NA	NA	NA	NA	NA	NA	NA	NA
423	3	546.963	54.2284	93200000	95600000	89400000	29300000	27000000	27100000	5.058e-06	SXNNQFASFXDKVR	4.7	546.961	3	54		71	Keratin type II cytoskeletal 1 (Cytokeratin-1) (CK-1) (Keratin-1) (K1) (67 kDa cytokeratin) (Hair alpha protein) cRAP	gi|1346343	NA	NA	NA	NA	NA	NA	NA	NA	NA	NA	NA	NA	NA	NA	NA	NA	NA	NA	NA	NA	NA	NA	NA	NA	NA	NA	NA	NA	NA	NA
424	3	550.626	43.4151	343995	323548	323215	797595	701020	789438	0.000166744	DAESXTXFDVQQKR	3.6	550.623	3	43.54		120	PREDICTED: coatomer subunit alpha [Felis catus]	gi|587019109	NA	NA	NA	NA	NA	NA	NA	NA	NA	NA	NA	NA	NA	NA	NA	NA	NA	NA	NA	NA	NA	NA	NA	NA	NA	NA	NA	NA	NA	NA
425	3	552.002	39.8347	17300000	17300000	16300000	5.03805e+06	4.7275e+06	4.3381e+06	5.12344e-06	KKEXEEXVQPXXSK	5.1	552	3	39.92		83	PREDICTED: 78 kDa glucose-regulated protein isoform X1 [Felis catus]	gi|587009145	PREDICTED: 78 kDa glucose-regulated protein isoform X2 [Felis catus]	gi|587009147	NA	NA	NA	NA	NA	NA	NA	NA	NA	NA	NA	NA	NA	NA	NA	NA	NA	NA	NA	NA	NA	NA	NA	NA	NA	NA	NA	NA
426	3	556.654	42.7557	153526	0	0	2.56893e+06	2.44849e+06	2.29144e+06	1.5101e-05	KVP(+27.99)QVSTPTXVEVSR	3.3	556.651	3	42.76	FormylationKRPY	1	Serum albumin precursor (Allergen Bos d 6) (BSA) cRAP	gi|1351907	NA	NA	NA	NA	NA	NA	NA	NA	NA	NA	NA	NA	NA	NA	NA	NA	NA	NA	NA	NA	NA	NA	NA	NA	NA	NA	NA	NA	NA	NA
427	3	560.939	48.9991	2.4799e+06	2.32197e+06	2.43972e+06	156940	284425	219735	3.34261e-06	QVHYDEFXPEFEK	7.5	560.939	3	48.29		123	PREDICTED: tubulin tyrosine ligase-like family member 12 [Felis catus]	gi|586993841	NA	NA	NA	NA	NA	NA	NA	NA	NA	NA	NA	NA	NA	NA	NA	NA	NA	NA	NA	NA	NA	NA	NA	NA	NA	NA	NA	NA	NA	NA
428	3	561.334	58.1207	0	0	0	210314	187736	223614	3.84723e-05	XXAGXXHXGNVAFTSR	4.3	561.332	3	57.83		246	PREDICTED: unconventional myosin-Va [Felis catus]	gi|586989046	NA	NA	NA	NA	NA	NA	NA	NA	NA	NA	NA	NA	NA	NA	NA	NA	NA	NA	NA	NA	NA	NA	NA	NA	NA	NA	NA	NA	NA	NA
429	3	564.972	42.1049	253216	327987	196440	910870	890705	846337	0.000126786	VTNRDXXC(+57.02)QXAYAR	5.6	564.97	3	42.22	Carbamidomethylation	190	PREDICTED: 60S ribosomal protein L5 [Felis catus]	gi|586996070	NA	NA	NA	NA	NA	NA	NA	NA	NA	NA	NA	NA	NA	NA	NA	NA	NA	NA	NA	NA	NA	NA	NA	NA	NA	NA	NA	NA	NA	NA
430	3	564.978	37.8142	243000000	258000000	231000000	55100000	52900000	50300000	1.65641e-05	HTXNQXDS(sub K)VKVWPR	-1.6	564.977	3	37.38	Mutation	102	PREDICTED: alpha-2-HS-glycoprotein [Felis catus]	gi|586999703	NA	NA	NA	NA	NA	NA	NA	NA	NA	NA	NA	NA	NA	NA	NA	NA	NA	NA	NA	NA	NA	NA	NA	NA	NA	NA	NA	NA	NA	NA
431	3	565.299	62.1341	3.24774e+06	3.61254e+06	3.48632e+06	1.14273e+06	738713	634685	0.000156953	KXDXEAWFPGSGAFR	4.3	565.297	3	61.81		124	PREDICTED: serine--tRNA ligase cytoplasmic partial [Felis catus]	gi|586996316	NA	NA	NA	NA	NA	NA	NA	NA	NA	NA	NA	NA	NA	NA	NA	NA	NA	NA	NA	NA	NA	NA	NA	NA	NA	NA	NA	NA	NA	NA
432	3	565.31	40.233	11900000	12400000	11200000	3.05854e+06	3.03134e+06	2.97357e+06	1.5837e-05	HTXNE(sub Q)XDS(sub K)VKVWPR	1.7	565.307	3	40.26	Mutation	102	PREDICTED: alpha-2-HS-glycoprotein [Felis catus]	gi|586999703	NA	NA	NA	NA	NA	NA	NA	NA	NA	NA	NA	NA	NA	NA	NA	NA	NA	NA	NA	NA	NA	NA	NA	NA	NA	NA	NA	NA	NA	NA
433	3	566.014	60.7976	0	0	0	470216	419556	386080	6.41938e-05	NXQNXXXXTAXKADR	5.8	566.012	3	60.44		94	PREDICTED: clathrin heavy chain 1 [Felis catus]	gi|587011029	NA	NA	NA	NA	NA	NA	NA	NA	NA	NA	NA	NA	NA	NA	NA	NA	NA	NA	NA	NA	NA	NA	NA	NA	NA	NA	NA	NA	NA	NA
434	3	566.295	52.7327	0	0	0	107573	125479	153497	0.000647199	NFPNAXEHTXQWAR	6.9	566.294	3	52.54		118	PREDICTED: ubiquitin-like modifier activating enzyme 1 isoform X3 [Felis catus]	gi|587020864	NA	NA	NA	NA	NA	NA	NA	NA	NA	NA	NA	NA	NA	NA	NA	NA	NA	NA	NA	NA	NA	NA	NA	NA	NA	NA	NA	NA	NA	NA
435	3	567.638	44.419	1.21673e+06	1.23338e+06	1.29429e+06	2.26983e+06	2.17111e+06	2.20297e+06	1.33794e-05	QXETXDQXHXEYAK	5.3	567.636	3	44.27		86	PREDICTED: alpha-actinin-4 [Felis catus]	gi|587014338	NA	NA	NA	NA	NA	NA	NA	NA	NA	NA	NA	NA	NA	NA	NA	NA	NA	NA	NA	NA	NA	NA	NA	NA	NA	NA	NA	NA	NA	NA
436	3	570.63	14.6711	3.48027e+06	3.31525e+06	3.30165e+06	1.21082e+06	938545	1.10039e+06	1.99046e-05	X(+42.01)GGKXSSEDKETM(+15.99)EK	29	570.63	3	14.89	Acetylation (N-term); Oxidation (M)	83	PREDICTED: 78 kDa glucose-regulated protein isoform X1 [Felis catus]	gi|587009145	PREDICTED: 78 kDa glucose-regulated protein isoform X2 [Felis catus]	gi|587009147	NA	NA	NA	NA	NA	NA	NA	NA	NA	NA	NA	NA	NA	NA	NA	NA	NA	NA	NA	NA	NA	NA	NA	NA	NA	NA	NA	NA
437	3	575.291	60.2964	35800000	38800000	36400000	21900000	20900000	20000000	0.000108028	DAFXGSFXYEYSRR	7.5	575.29	3	59.96		1	Serum albumin precursor (Allergen Bos d 6) (BSA) cRAP	gi|1351907	NA	NA	NA	NA	NA	NA	NA	NA	NA	NA	NA	NA	NA	NA	NA	NA	NA	NA	NA	NA	NA	NA	NA	NA	NA	NA	NA	NA	NA	NA
438	3	577.292	47.699	2.79201e+06	2.69416e+06	2.69698e+06	1.03941e+06	996010	876129	7.29885e-06	C(+57.02)EFQDAYVXXSEKK	1.2	577.288	3	47.71	Carbamidomethylation	154	PREDICTED: 60 kDa heat shock protein mitochondrial isoform X2 [Felis catus]	gi|586997650	NA	NA	NA	NA	NA	NA	NA	NA	NA	NA	NA	NA	NA	NA	NA	NA	NA	NA	NA	NA	NA	NA	NA	NA	NA	NA	NA	NA	NA	NA
439	3	578.661	53.9496	4.27212e+06	4.11137e+06	4.34312e+06	1.79315e+06	1.47048e+06	1.45195e+06	3.34494e-05	FXNSGGFXGFAPTXHR	29.3	578.659	3	53.66		310	PREDICTED: procollagen-lysine 2-oxoglutarate 5-dioxygenase 3 [Felis catus]	gi|587016209	NA	NA	NA	NA	NA	NA	NA	NA	NA	NA	NA	NA	NA	NA	NA	NA	NA	NA	NA	NA	NA	NA	NA	NA	NA	NA	NA	NA	NA	NA
440	3	578.986	44.4255	2.14453e+06	2.25573e+06	2.05593e+06	408658	356810	415941	8.4692e-06	HTXNQXDE(sub K)VKVWPR	7.5	578.985	3	44.28	Mutation	102	PREDICTED: alpha-2-HS-glycoprotein [Felis catus]	gi|586999703	NA	NA	NA	NA	NA	NA	NA	NA	NA	NA	NA	NA	NA	NA	NA	NA	NA	NA	NA	NA	NA	NA	NA	NA	NA	NA	NA	NA	NA	NA
441	3	581.002	43.2629	3.45796e+06	3.36448e+06	3.26234e+06	6.06801e+06	5.83922e+06	5.79561e+06	1.52268e-05	AVFQANQENXPXXKR	3.7	580.999	3	43.19		110	PREDICTED: sodium/potassium-transporting ATPase subunit alpha-1 isoform X1 [Felis catus]	gi|586996410	PREDICTED: sodium/potassium-transporting ATPase subunit alpha-1 isoform X2 [Felis catus]	gi|586996412	NA	NA	NA	NA	NA	NA	NA	NA	NA	NA	NA	NA	NA	NA	NA	NA	NA	NA	NA	NA	NA	NA	NA	NA	NA	NA	NA	NA
442	3	581.661	39.354	3.46397e+06	3.35496e+06	2.978e+06	1.43483e+06	1.35238e+06	1.2131e+06	0.000275079	GPXPPSAEAQGSHXXXR	2.1	581.658	3	38.76		233	PREDICTED: poliovirus receptor homolog isoform X2 [Felis catus]	gi|587013834	NA	NA	NA	NA	NA	NA	NA	NA	NA	NA	NA	NA	NA	NA	NA	NA	NA	NA	NA	NA	NA	NA	NA	NA	NA	NA	NA	NA	NA	NA
443	3	581.959	50.3611	108782	0	0	1.49752e+06	1.2832e+06	1.41588e+06	4.6457e-05	AHM(+15.99)GM(+15.99)FTEXAXXYSK	-0.5	581.953	3	49.54	Oxidation (M)	94	PREDICTED: clathrin heavy chain 1 [Felis catus]	gi|587011029	NA	NA	NA	NA	NA	NA	NA	NA	NA	NA	NA	NA	NA	NA	NA	NA	NA	NA	NA	NA	NA	NA	NA	NA	NA	NA	NA	NA	NA	NA
444	3	584.326	68.6556	0	0	0	827671	777085	698788	3.35648e-05	E(sub A)EFVEVTKXVTDXTK	7.7	584.325	3	68.22	Mutation	1	Serum albumin precursor (Allergen Bos d 6) (BSA) cRAP	gi|1351907	NA	NA	NA	NA	NA	NA	NA	NA	NA	NA	NA	NA	NA	NA	NA	NA	NA	NA	NA	NA	NA	NA	NA	NA	NA	NA	NA	NA	NA	NA
445	3	584.331	35.7713	28900000	25500000	26400000	11500000	10800000	9.78523e+06	0.000137974	XSQKFPKAEFVEVTK	-0.8	584.329	3	35.88		1	Serum albumin precursor (Allergen Bos d 6) (BSA) cRAP	gi|1351907	NA	NA	NA	NA	NA	NA	NA	NA	NA	NA	NA	NA	NA	NA	NA	NA	NA	NA	NA	NA	NA	NA	NA	NA	NA	NA	NA	NA	NA	NA
446	3	584.954	30.3741	351208	275264	294211	1.58924e+06	1.425e+06	1.26316e+06	0.000320729	FTQDTQPHYXYSPR	5.4	584.953	3	30.08		151	PREDICTED: cytoplasmic dynein 1 heavy chain 1 [Felis catus]	gi|586990938	NA	NA	NA	NA	NA	NA	NA	NA	NA	NA	NA	NA	NA	NA	NA	NA	NA	NA	NA	NA	NA	NA	NA	NA	NA	NA	NA	NA	NA	NA
447	3	593.298	61.7338	1.80956e+06	2.04497e+06	1.61676e+06	5.20442e+06	5.072e+06	4.71729e+06	7.67901e-05	GXGTDEDSXXEXXC(+57.02)SR	8.4	593.298	3	61.5	Carbamidomethylation	20	PREDICTED: annexin A2 isoform X2 [Felis catus]	gi|586988813	PREDICTED: annexin A2 isoform X3 [Felis catus]	gi|586988815	NA	NA	NA	NA	NA	NA	NA	NA	NA	NA	NA	NA	NA	NA	NA	NA	NA	NA	NA	NA	NA	NA	NA	NA	NA	NA	NA	NA
448	3	593.314	45.1751	447945	440664	415193	1.60305e+06	1.4185e+06	1.21303e+06	0.000987241	DDSSKPVHXTAFXGYK	1.2	593.309	3	44.5		150	PREDICTED: 60S ribosomal protein L3 [Felis catus]	gi|586993583	NA	NA	NA	NA	NA	NA	NA	NA	NA	NA	NA	NA	NA	NA	NA	NA	NA	NA	NA	NA	NA	NA	NA	NA	NA	NA	NA	NA	NA	NA
449	3	595.668	46.5165	1.92104e+06	1.91594e+06	1.87159e+06	3.32026e+06	3.20633e+06	2.94314e+06	0.000372447	XKAEAXAXETEAEXQR	4.9	595.666	3	46.02		88	PREDICTED: lung resistance-related protein isoform X1 [Felis catus]	gi|587016362	PREDICTED: lung resistance-related protein isoform X2 [Felis catus]	gi|587016364	NA	NA	NA	NA	NA	NA	NA	NA	NA	NA	NA	NA	NA	NA	NA	NA	NA	NA	NA	NA	NA	NA	NA	NA	NA	NA	NA	NA
450	3	598	51.0347	0	0	0	116542	169978	151295	0.000737259	QXYHXGVXEAYSGXTK	1.8	597.994	3	50.49		186	PREDICTED: LOW QUALITY PROTEIN: ATP-dependent RNA helicase A [Felis catus]	gi|587018119	NA	NA	NA	NA	NA	NA	NA	NA	NA	NA	NA	NA	NA	NA	NA	NA	NA	NA	NA	NA	NA	NA	NA	NA	NA	NA	NA	NA	NA	NA
451	3	601.309	45.2312	14500000	15200000	14300000	5.68071e+06	5.29826e+06	5.08604e+06	8.0821e-06	XDTRNEXESYAYSXK	4.7	601.307	3	45.2		83	PREDICTED: 78 kDa glucose-regulated protein isoform X1 [Felis catus]	gi|587009145	PREDICTED: 78 kDa glucose-regulated protein isoform X2 [Felis catus]	gi|587009147	NA	NA	NA	NA	NA	NA	NA	NA	NA	NA	NA	NA	NA	NA	NA	NA	NA	NA	NA	NA	NA	NA	NA	NA	NA	NA	NA	NA
452	3	603.662	58.5807	1.80744e+06	1.82518e+06	1.79077e+06	2.86169e+06	2.71123e+06	2.66894e+06	9.29344e-05	C(+57.02)PXXKPWAXTFSYGR	4.8	603.658	3	58.22	Carbamidomethylation	171	Fructose-bisphosphate aldolase A (Muscle-type aldolase) cRAP	gi|113608	NA	NA	NA	NA	NA	NA	NA	NA	NA	NA	NA	NA	NA	NA	NA	NA	NA	NA	NA	NA	NA	NA	NA	NA	NA	NA	NA	NA	NA	NA
453	3	604.632	46.5719	1.0861e+06	1.063e+06	889030	4.82e+06	4.58594e+06	3.72854e+06	0.000568483	TDXEKDXXSDTSGDFR	1.1	604.627	3	46.17		20	PREDICTED: annexin A2 isoform X2 [Felis catus]	gi|586988813	PREDICTED: annexin A2 isoform X3 [Felis catus]	gi|586988815	NA	NA	NA	NA	NA	NA	NA	NA	NA	NA	NA	NA	NA	NA	NA	NA	NA	NA	NA	NA	NA	NA	NA	NA	NA	NA	NA	NA
454	3	605.978	34.1662	5.06284e+06	5.01226e+06	5.03819e+06	3.14973e+06	2.89958e+06	2.80219e+06	3.71229e-05	XAQXEEQXDNETKER	5	605.977	3	34.45		92	PREDICTED: myosin-9 [Felis catus]	gi|586993676	NA	NA	NA	NA	NA	NA	NA	NA	NA	NA	NA	NA	NA	NA	NA	NA	NA	NA	NA	NA	NA	NA	NA	NA	NA	NA	NA	NA	NA	NA
455	3	608.016	39.8869	6.05172e+06	6.31538e+06	6.02254e+06	2.94378e+06	2.67198e+06	2.62873e+06	1.536e-05	XDKA(sub S)QXHDXVXVGGSTR	5.3	608.014	3	39.99	Mutation	48	PREDICTED: heat shock cognate 71 kDa protein isoform X2 [Felis catus]	gi|587001277	NA	NA	NA	NA	NA	NA	NA	NA	NA	NA	NA	NA	NA	NA	NA	NA	NA	NA	NA	NA	NA	NA	NA	NA	NA	NA	NA	NA	NA	NA
456	3	608.324	58.4133	6.76808e+06	7.72527e+06	6.70662e+06	2.12023e+06	1.76055e+06	1.8439e+06	0.000119558	C(+57.02)PTQFPXXXWHPSAR	6	608.322	3	58.25	Carbamidomethylation	158	PREDICTED: family with sequence similarity 129 member B [Felis catus]	gi|587009238	NA	NA	NA	NA	NA	NA	NA	NA	NA	NA	NA	NA	NA	NA	NA	NA	NA	NA	NA	NA	NA	NA	NA	NA	NA	NA	NA	NA	NA	NA
457	3	611.98	33.2067	27300000	28400000	26100000	8.61386e+06	8.06819e+06	7.58744e+06	1.13461e-05	NQXTSNPENTVFDAKR	4.8	611.977	3	33.66		83	PREDICTED: 78 kDa glucose-regulated protein isoform X1 [Felis catus]	gi|587009145	PREDICTED: 78 kDa glucose-regulated protein isoform X2 [Felis catus]	gi|587009147	NA	NA	NA	NA	NA	NA	NA	NA	NA	NA	NA	NA	NA	NA	NA	NA	NA	NA	NA	NA	NA	NA	NA	NA	NA	NA	NA	NA
458	3	611.981	57.2611	5.83786e+06	5.94473e+06	5.82952e+06	3.24121e+06	2.89466e+06	2.9859e+06	1.36267e-05	XXFXFXDSDHTDNQR	3.2	611.978	3	56.89		121	PREDICTED: protein disulfide-isomerase [Felis catus]	gi|587012653	NA	NA	NA	NA	NA	NA	NA	NA	NA	NA	NA	NA	NA	NA	NA	NA	NA	NA	NA	NA	NA	NA	NA	NA	NA	NA	NA	NA	NA	NA
459	3	613.332	51.819	24900000	26500000	23400000	8.43743e+06	8.09915e+06	7.97842e+06	4.81478e-05	HGVQEXEXEXQSQXSK	4.1	613.329	3	51.66		114	Keratin type I cytoskeletal 9 (Cytokeratin-9) (CK-9) (Keratin-9) (K9) cRAP	gi|81175178	NA	NA	NA	NA	NA	NA	NA	NA	NA	NA	NA	NA	NA	NA	NA	NA	NA	NA	NA	NA	NA	NA	NA	NA	NA	NA	NA	NA	NA	NA
460	3	615.037	61.2875	27900000	29200000	27800000	15900000	14800000	14700000	2.15523e-05	XXXEVXQPXXAEHQAR	5.8	615.035	3	60.69		131	PREDICTED: tryptophan--tRNA ligase cytoplasmic isoform X2 [Felis catus]	gi|586990783	NA	NA	NA	NA	NA	NA	NA	NA	NA	NA	NA	NA	NA	NA	NA	NA	NA	NA	NA	NA	NA	NA	NA	NA	NA	NA	NA	NA	NA	NA
461	3	616.946	34.7179	0	0	0	727753	937050	775627	0.000211551	HFDFNQETAGW(+29.97)XTPR	-7.1	616.944	3	34.27	TryptophanDione	133	capsid protein partial [Feline calicivirus]	gi|115345268	NA	NA	NA	NA	NA	NA	NA	NA	NA	NA	NA	NA	NA	NA	NA	NA	NA	NA	NA	NA	NA	NA	NA	NA	NA	NA	NA	NA	NA	NA
462	3	625.019	63.4961	840750	792625	826493	1.99989e+06	1.81647e+06	1.81039e+06	7.8116e-05	XXDDDTXXTTXENXKR	3.7	625.016	3	63.16		151	PREDICTED: cytoplasmic dynein 1 heavy chain 1 [Felis catus]	gi|586990938	NA	NA	NA	NA	NA	NA	NA	NA	NA	NA	NA	NA	NA	NA	NA	NA	NA	NA	NA	NA	NA	NA	NA	NA	NA	NA	NA	NA	NA	NA
463	3	630	41.8806	27900000	28500000	26900000	14500000	14300000	13600000	1.38556e-05	VTHAVVTVPAYFNDAQR	2.4	629.997	3	41.92		83	PREDICTED: 78 kDa glucose-regulated protein isoform X1 [Felis catus]	gi|587009145	PREDICTED: 78 kDa glucose-regulated protein isoform X2 [Felis catus]	gi|587009147	NA	NA	NA	NA	NA	NA	NA	NA	NA	NA	NA	NA	NA	NA	NA	NA	NA	NA	NA	NA	NA	NA	NA	NA	NA	NA	NA	NA
464	3	630.32	56.4093	135000000	140000000	136000000	79700000	72800000	71500000	3.69088e-05	HPYFYAPEXXYYANK	4.7	630.317	3	56		1	Serum albumin precursor (Allergen Bos d 6) (BSA) cRAP	gi|1351907	NA	NA	NA	NA	NA	NA	NA	NA	NA	NA	NA	NA	NA	NA	NA	NA	NA	NA	NA	NA	NA	NA	NA	NA	NA	NA	NA	NA	NA	NA
465	3	631.676	53.8567	7.17269e+06	6.15529e+06	6.41797e+06	868714	1.30912e+06	1.23134e+06	8.25921e-05	FSXVPHNYGXVXYENK	7.4	631.673	3	53.5		158	PREDICTED: family with sequence similarity 129 member B [Felis catus]	gi|587009238	NA	NA	NA	NA	NA	NA	NA	NA	NA	NA	NA	NA	NA	NA	NA	NA	NA	NA	NA	NA	NA	NA	NA	NA	NA	NA	NA	NA	NA	NA
466	3	635.325	44.7322	351880	0	352726	1.83976e+06	1.77359e+06	1.63377e+06	0.000331625	KDDPVTNXNNAFEVAEK	16.1	635.328	3	44.22		86	PREDICTED: alpha-actinin-4 [Felis catus]	gi|587014338	NA	NA	NA	NA	NA	NA	NA	NA	NA	NA	NA	NA	NA	NA	NA	NA	NA	NA	NA	NA	NA	NA	NA	NA	NA	NA	NA	NA	NA	NA
467	3	639.654	56.4332	1.85617e+06	1.99039e+06	1.84211e+06	238146	218682	169209	5.18036e-06	C(+57.02)DRVDQXTAQ(+.98)XADXAAR	-0.5	639.654	3	55.17	Carbamidomethylation; Deamidation (NQ)	135	PREDICTED: vinculin isoform X3 [Felis catus]	gi|587004570	PREDICTED: vinculin isoform X4 [Felis catus]	gi|587004573	NA	NA	NA	NA	NA	NA	NA	NA	NA	NA	NA	NA	NA	NA	NA	NA	NA	NA	NA	NA	NA	NA	NA	NA	NA	NA	NA	NA
468	3	641.334	41.4889	2.10245e+06	1.91866e+06	2.06145e+06	661109	534574	447988	5.89019e-05	SKXEDXKFEXENEAEK	3	641.332	3	40.97		180	PREDICTED: LOW QUALITY PROTEIN: interferon-induced GTP-binding protein Mx1 [Felis catus]	gi|586998706	NA	NA	NA	NA	NA	NA	NA	NA	NA	NA	NA	NA	NA	NA	NA	NA	NA	NA	NA	NA	NA	NA	NA	NA	NA	NA	NA	NA	NA	NA
469	3	643.675	54.816	302232	276773	297929	1.1813e+06	1.04671e+06	1.05628e+06	5.34717e-05	EAAXVDVVNDGVEDXRSK	8	643.674	3	54.08		168	PREDICTED: glutathione S-transferase P [Felis catus]	gi|587003779	NA	NA	NA	NA	NA	NA	NA	NA	NA	NA	NA	NA	NA	NA	NA	NA	NA	NA	NA	NA	NA	NA	NA	NA	NA	NA	NA	NA	NA	NA
470	3	644.709	51.6207	115563	0	114259	1.42516e+06	1.37435e+06	1.14514e+06	0.000193929	QXFGEAXKQPGXTFXAAK	0	644.703	3	50.73		138	PREDICTED: cathepsin D [Felis catus]	gi|587003895	NA	NA	NA	NA	NA	NA	NA	NA	NA	NA	NA	NA	NA	NA	NA	NA	NA	NA	NA	NA	NA	NA	NA	NA	NA	NA	NA	NA	NA	NA
471	3	645.348	56.465	19300000	19600000	19100000	7.92372e+06	7.14679e+06	7.19165e+06	1.97028e-06	DNHXXGTFDXTGXPPAPR	5.8	645.346	3	56.03		83	PREDICTED: 78 kDa glucose-regulated protein isoform X1 [Felis catus]	gi|587009145	PREDICTED: 78 kDa glucose-regulated protein isoform X2 [Felis catus]	gi|587009147	NA	NA	NA	NA	NA	NA	NA	NA	NA	NA	NA	NA	NA	NA	NA	NA	NA	NA	NA	NA	NA	NA	NA	NA	NA	NA	NA	NA
472	3	646.337	58.4908	25500000	25800000	26700000	9.65955e+06	8.94568e+06	8.72119e+06	3.71453e-06	SXHTXFGDEXC(+47.98)KVASXR	0.5	646.332	3	57.8	Cysteine oxidation to cysteic acid	1	Serum albumin precursor (Allergen Bos d 6) (BSA) cRAP	gi|1351907	NA	NA	NA	NA	NA	NA	NA	NA	NA	NA	NA	NA	NA	NA	NA	NA	NA	NA	NA	NA	NA	NA	NA	NA	NA	NA	NA	NA	NA	NA
473	3	647.336	57.8133	873435	240448	776938	4.09364e+06	3.81205e+06	3.63463e+06	0.000173367	XAM(+15.99)QEFM(+15.99)XXPVGAANFR	0.6	647.331	3	56.91	Oxidation (M)	101	PREDICTED: alpha-enolase isoform X2 [Felis catus]	gi|586994136	NA	NA	NA	NA	NA	NA	NA	NA	NA	NA	NA	NA	NA	NA	NA	NA	NA	NA	NA	NA	NA	NA	NA	NA	NA	NA	NA	NA	NA	NA
474	3	648.006	58.3395	3.34791e+06	3.62288e+06	3.00311e+06	828733	958811	843795	0.000184393	XAM(+15.99)QEFMXM(sub X)PVGAANFR	28	648.002	3	57.62	Oxidation (M); Mutation	101	PREDICTED: alpha-enolase isoform X2 [Felis catus]	gi|586994136	NA	NA	NA	NA	NA	NA	NA	NA	NA	NA	NA	NA	NA	NA	NA	NA	NA	NA	NA	NA	NA	NA	NA	NA	NA	NA	NA	NA	NA	NA
475	3	648.006	58.3395	3.34791e+06	3.62288e+06	3.00311e+06	828733	958811	843795	0.000184393	XNDXEDAXQQAKEDXAR	5.8	648.005	3	57.69		71	Keratin type II cytoskeletal 1 (Cytokeratin-1) (CK-1) (Keratin-1) (K1) (67 kDa cytokeratin) (Hair alpha protein) cRAP	gi|1346343	NA	NA	NA	NA	NA	NA	NA	NA	NA	NA	NA	NA	NA	NA	NA	NA	NA	NA	NA	NA	NA	NA	NA	NA	NA	NA	NA	NA	NA	NA
476	3	651.363	57.0302	7.25278e+06	6.63528e+06	6.8028e+06	2.32921e+06	2.02113e+06	2.50855e+06	3.84198e-05	DNNXXGKFEXTGXPPAPR	2.3	651.36	3	56.48		48	PREDICTED: heat shock cognate 71 kDa protein isoform X2 [Felis catus]	gi|587001277	NA	NA	NA	NA	NA	NA	NA	NA	NA	NA	NA	NA	NA	NA	NA	NA	NA	NA	NA	NA	NA	NA	NA	NA	NA	NA	NA	NA	NA	NA
477	3	651.363	57.0302	7.25278e+06	6.63528e+06	6.8028e+06	2.32921e+06	2.02113e+06	2.50855e+06	3.84198e-05	XPAXYKXETDYEVXER	19.1	651.363	3	55.92		176	PREDICTED: isoleucine--tRNA ligase cytoplasmic [Felis catus]	gi|587007801	NA	NA	NA	NA	NA	NA	NA	NA	NA	NA	NA	NA	NA	NA	NA	NA	NA	NA	NA	NA	NA	NA	NA	NA	NA	NA	NA	NA	NA	NA
478	3	652.704	55.6031	6.44526e+06	6.47867e+06	6.07205e+06	2.78942e+06	2.40191e+06	2.34147e+06	3.72399e-05	SVGAXEPXDPESVVFXKR	6.7	652.703	3	55.25		142	non-structural polyprotein [Feline calicivirus]	gi|49458074	non-structural protein [Feline calicivirus]	gi|21359682	polyprotein precursor partial [Feline calicivirus]	gi|692348857	polyprotein precursor partial [Feline calicivirus]	gi|692348861	NA	NA	NA	NA	NA	NA	NA	NA	NA	NA	NA	NA	NA	NA	NA	NA	NA	NA	NA	NA	NA	NA	NA	NA
479	3	655.693	55.7271	8.35502e+06	8.48794e+06	7.94464e+06	4.46568e+06	3.91851e+06	4.05112e+06	5.93705e-05	HNQXPXVXEFTEQTAPK	2.5	655.688	3	54.82		121	PREDICTED: protein disulfide-isomerase [Felis catus]	gi|587012653	NA	NA	NA	NA	NA	NA	NA	NA	NA	NA	NA	NA	NA	NA	NA	NA	NA	NA	NA	NA	NA	NA	NA	NA	NA	NA	NA	NA	NA	NA
480	3	656.03	48.975	53800000	53100000	52700000	11200000	10300000	10200000	7.35671e-08	HGVQEXEXEXQSQXSKK	-1.6	656.024	3	48.76		114	Keratin type I cytoskeletal 9 (Cytokeratin-9) (CK-9) (Keratin-9) (K9) cRAP	gi|81175178	NA	NA	NA	NA	NA	NA	NA	NA	NA	NA	NA	NA	NA	NA	NA	NA	NA	NA	NA	NA	NA	NA	NA	NA	NA	NA	NA	NA	NA	NA
481	3	657.695	60.4066	534103	334620	371680	1.84504e+06	1.68947e+06	1.68242e+06	8.18267e-05	AXEPPPXDAVXEAEHTXR	4.8	657.693	3	59.94		186	PREDICTED: LOW QUALITY PROTEIN: ATP-dependent RNA helicase A [Felis catus]	gi|587018119	NA	NA	NA	NA	NA	NA	NA	NA	NA	NA	NA	NA	NA	NA	NA	NA	NA	NA	NA	NA	NA	NA	NA	NA	NA	NA	NA	NA	NA	NA
482	3	661.343	47.7295	108000000	106000000	99600000	53300000	50500000	47100000	5.99796e-05	TVTNAVVTVPAYFNDSQR	2.4	661.339	3	47.47		48	PREDICTED: heat shock cognate 71 kDa protein isoform X2 [Felis catus]	gi|587001277	NA	NA	NA	NA	NA	NA	NA	NA	NA	NA	NA	NA	NA	NA	NA	NA	NA	NA	NA	NA	NA	NA	NA	NA	NA	NA	NA	NA	NA	NA
483	3	665.335	65.193	30600000	32900000	31000000	11900000	10500000	9.74352e+06	2.49877e-05	THNXEPYFESFXNNXR	6	665.334	3	65.06		71	Keratin type II cytoskeletal 1 (Cytokeratin-1) (CK-1) (Keratin-1) (K1) (67 kDa cytokeratin) (Hair alpha protein) cRAP	gi|1346343	NA	NA	NA	NA	NA	NA	NA	NA	NA	NA	NA	NA	NA	NA	NA	NA	NA	NA	NA	NA	NA	NA	NA	NA	NA	NA	NA	NA	NA	NA
484	3	669.326	29.4092	1.63771e+06	1.57506e+06	1.34779e+06	154667	155799	169099	0.00010311	GHAYSVTGAEEVESGGSXQK	3.3	669.322	3	29.78		201	PREDICTED: calpain-2 catalytic subunit [Felis catus]	gi|587017706	NA	NA	NA	NA	NA	NA	NA	NA	NA	NA	NA	NA	NA	NA	NA	NA	NA	NA	NA	NA	NA	NA	NA	NA	NA	NA	NA	NA	NA	NA
485	3	670.988	33.5541	46400000	52700000	44700000	10400000	9.24784e+06	8.88958e+06	9.90123e-05	XKPDPNTXC(+47.98)DEFKADEK	6.6	670.987	3	33.78	Cysteine oxidation to cysteic acid	1	Serum albumin precursor (Allergen Bos d 6) (BSA) cRAP	gi|1351907	NA	NA	NA	NA	NA	NA	NA	NA	NA	NA	NA	NA	NA	NA	NA	NA	NA	NA	NA	NA	NA	NA	NA	NA	NA	NA	NA	NA	NA	NA
486	3	671.041	42.0946	0	0	0	195506	201530	158557	0.000160423	VAPEEHPVXXTEQ(sub A)PXNPK	4.5	671.036	3	42.1	Mutation	36	PREDICTED: actin cytoplasmic 2-like [Felis catus]	gi|587015815	NA	NA	NA	NA	NA	NA	NA	NA	NA	NA	NA	NA	NA	NA	NA	NA	NA	NA	NA	NA	NA	NA	NA	NA	NA	NA	NA	NA	NA	NA
487	3	673.656	50.0119	3.80247e+06	4.05571e+06	3.80697e+06	1.56763e+06	1.3653e+06	1.13674e+06	7.21767e-05	TFNQVKGA(sub X)FGFTDSDSXGK	-18.7	673.653	3	49.98	Mutation	131	PREDICTED: tryptophan--tRNA ligase cytoplasmic isoform X2 [Felis catus]	gi|586990783	NA	NA	NA	NA	NA	NA	NA	NA	NA	NA	NA	NA	NA	NA	NA	NA	NA	NA	NA	NA	NA	NA	NA	NA	NA	NA	NA	NA	NA	NA
488	3	674.326	33.7292	11400000	11900000	11100000	4.29406e+06	4.0693e+06	3.74694e+06	1.14486e-05	XKPDPN(+.98)TXC(+57.02)DEFKADEK	3.8	674.325	3	33.94	Deamidation (NQ); Carbamidomethylation	1	Serum albumin precursor (Allergen Bos d 6) (BSA) cRAP	gi|1351907	NA	NA	NA	NA	NA	NA	NA	NA	NA	NA	NA	NA	NA	NA	NA	NA	NA	NA	NA	NA	NA	NA	NA	NA	NA	NA	NA	NA	NA	NA
489	3	674.682	56.6402	0	0	0	16900000	15300000	14500000	2.22208e-05	RN(sub H)PYFYAPEXXYYANK	5	674.679	3	56.32	Mutation	1	Serum albumin precursor (Allergen Bos d 6) (BSA) cRAP	gi|1351907	NA	NA	NA	NA	NA	NA	NA	NA	NA	NA	NA	NA	NA	NA	NA	NA	NA	NA	NA	NA	NA	NA	NA	NA	NA	NA	NA	NA	NA	NA
490	3	678.67	37.9875	77700000	93300000	72300000	14200000	13000000	12000000	0.000424763	XKPE(sub D)PNTXC(+57.02)DEFKADEK	3.8	678.669	3	38.8	Carbamidomethylation; Mutation	1	Serum albumin precursor (Allergen Bos d 6) (BSA) cRAP	gi|1351907	NA	NA	NA	NA	NA	NA	NA	NA	NA	NA	NA	NA	NA	NA	NA	NA	NA	NA	NA	NA	NA	NA	NA	NA	NA	NA	NA	NA	NA	NA
491	3	681.369	60.5017	6.72063e+06	5.72368e+06	6.16587e+06	17300000	16100000	15700000	5.14427e-05	MSV(sub A)TFXGNSTAXQEXFKR	8.8	681.369	3	60.12	Mutation	80	PREDICTED: tubulin beta-4B chain [Felis catus]	gi|587009813	NA	NA	NA	NA	NA	NA	NA	NA	NA	NA	NA	NA	NA	NA	NA	NA	NA	NA	NA	NA	NA	NA	NA	NA	NA	NA	NA	NA	NA	NA
492	3	682.355	51.8419	104000000	136000000	102000000	251000000	231000000	226000000	0.000809983	HPYFYAPEXXYYANKR(sub Y)	1.3	682.348	3	52.13	Mutation	1	Serum albumin precursor (Allergen Bos d 6) (BSA) cRAP	gi|1351907	NA	NA	NA	NA	NA	NA	NA	NA	NA	NA	NA	NA	NA	NA	NA	NA	NA	NA	NA	NA	NA	NA	NA	NA	NA	NA	NA	NA	NA	NA
493	3	683.329	42.3341	0	0	0	923747	900627	728851	0.000157809	XK(+27.99)PDPNTXC(+57.02)DEFKADEK	12.5	683.335	3	42.44	FormylationKRPY; Carbamidomethylation	1	Serum albumin precursor (Allergen Bos d 6) (BSA) cRAP	gi|1351907	NA	NA	NA	NA	NA	NA	NA	NA	NA	NA	NA	NA	NA	NA	NA	NA	NA	NA	NA	NA	NA	NA	NA	NA	NA	NA	NA	NA	NA	NA
494	3	686.084	59.4247	9.66927e+06	9.75956e+06	9.54126e+06	5.36331e+06	4.96059e+06	4.9117e+06	8.12422e-06	XNXVATPXFV(sub M)KPGXPYSV(sub X)K	4.4	686.081	3	58.94	Mutation	174	PREDICTED: complement C5 [Felis catus]	gi|587009030	NA	NA	NA	NA	NA	NA	NA	NA	NA	NA	NA	NA	NA	NA	NA	NA	NA	NA	NA	NA	NA	NA	NA	NA	NA	NA	NA	NA	NA	NA
495	3	688.004	42.7416	8.72681e+06	8.74124e+06	8.13029e+06	4.34473e+06	4.12351e+06	4.2313e+06	3.43608e-05	X(+42.01)KPDPNTXC(+57.02)DEFKADEK	5.5	688.002	3	42.93	Acetylation (N-term); Carbamidomethylation	1	Serum albumin precursor (Allergen Bos d 6) (BSA) cRAP	gi|1351907	NA	NA	NA	NA	NA	NA	NA	NA	NA	NA	NA	NA	NA	NA	NA	NA	NA	NA	NA	NA	NA	NA	NA	NA	NA	NA	NA	NA	NA	NA
496	3	688.726	52.6874	1.51032e+06	1.36704e+06	1.38302e+06	0	0	0	6.18717e-06	XXAATXENAQPXXQXDNAR	5.7	688.724	3	52.13		122	PREDICTED: keratin type I cytoskeletal 16 [Felis catus]	gi|587011625	NA	NA	NA	NA	NA	NA	NA	NA	NA	NA	NA	NA	NA	NA	NA	NA	NA	NA	NA	NA	NA	NA	NA	NA	NA	NA	NA	NA	NA	NA
497	3	695.019	57.2315	1.86245e+06	2.00893e+06	1.83391e+06	636569	509969	520724	3.77274e-05	HVXNFDXPSDXEEYVHR	6.5	695.018	3	57.03		249	PREDICTED: ATP-dependent RNA helicase DDX3X isoform X2 [Felis catus]	gi|587020821	NA	NA	NA	NA	NA	NA	NA	NA	NA	NA	NA	NA	NA	NA	NA	NA	NA	NA	NA	NA	NA	NA	NA	NA	NA	NA	NA	NA	NA	NA
498	3	699.666	25.088	0	0	0	122374	86230.5	112138	0.000575182	GPM(+15.99)SM(+15.99)KEVDEQM(+15.99)XAXQNK	9.5	699.667	3	24.41	Oxidation (M)	113	PREDICTED: tubulin beta-5 chain-like isoform X2 [Felis catus]	gi|587007087	NA	NA	NA	NA	NA	NA	NA	NA	NA	NA	NA	NA	NA	NA	NA	NA	NA	NA	NA	NA	NA	NA	NA	NA	NA	NA	NA	NA	NA	NA
499	3	701.027	56.6716	0	0	0	137989	119434	118168	4.04299e-05	FXED(sub G)TSCXAGVFVDATKER	14	701.024	3	56.46	Mutation	112	PREDICTED: plectin-like partial [Felis catus]	gi|587020389	NA	NA	NA	NA	NA	NA	NA	NA	NA	NA	NA	NA	NA	NA	NA	NA	NA	NA	NA	NA	NA	NA	NA	NA	NA	NA	NA	NA	NA	NA
500	3	701.027	56.6716	0	0	0	137989	119434	118168	4.04299e-05	FXXHAPPGEFNEVFNDVR	1.6	701.023	3	56.36		157	F-actin-capping protein subunit alpha-2 [Felis catus]	gi|274316053	NA	NA	NA	NA	NA	NA	NA	NA	NA	NA	NA	NA	NA	NA	NA	NA	NA	NA	NA	NA	NA	NA	NA	NA	NA	NA	NA	NA	NA	NA
501	3	707.36	31.0147	1.34204e+06	1.46202e+06	1.31375e+06	0	0	0	7.15863e-06	TEEXNKEVASNSEXVQSS(sub G)R	3.9	707.356	3	30.69	Mutation	122	PREDICTED: keratin type I cytoskeletal 16 [Felis catus]	gi|587011625	NA	NA	NA	NA	NA	NA	NA	NA	NA	NA	NA	NA	NA	NA	NA	NA	NA	NA	NA	NA	NA	NA	NA	NA	NA	NA	NA	NA	NA	NA
502	3	717.37	61.7509	40500000	44700000	40000000	11600000	10100000	9.67573e+06	3.87854e-05	THNXEPYFESFXNNXRR	7.1	717.369	3	61.41		71	Keratin type II cytoskeletal 1 (Cytokeratin-1) (CK-1) (Keratin-1) (K1) (67 kDa cytokeratin) (Hair alpha protein) cRAP	gi|1346343	NA	NA	NA	NA	NA	NA	NA	NA	NA	NA	NA	NA	NA	NA	NA	NA	NA	NA	NA	NA	NA	NA	NA	NA	NA	NA	NA	NA	NA	NA
503	3	721.059	53.7119	1.50751e+06	829735	1.41133e+06	3.86658e+06	3.42857e+06	3.43375e+06	0.000821096	KGEPXSTEDXGVSGAXTVXM(+15.99)K	7.6	721.058	3	52.7	Oxidation (M)	183	PREDICTED: c-1-tetrahydrofolate synthase cytoplasmic isoform X2 [Felis catus]	gi|586990145	NA	NA	NA	NA	NA	NA	NA	NA	NA	NA	NA	NA	NA	NA	NA	NA	NA	NA	NA	NA	NA	NA	NA	NA	NA	NA	NA	NA	NA	NA
504	3	723.38	47.6805	220384	0	187768	1.79165e+06	1.81566e+06	1.59653e+06	8.14248e-05	WSVHXAM(+15.99)HPQVNXYSXTR	2.2	723.375	3	47.18	Oxidation (M)	205	PREDICTED: fascin partial [Felis catus]	gi|587015874	NA	NA	NA	NA	NA	NA	NA	NA	NA	NA	NA	NA	NA	NA	NA	NA	NA	NA	NA	NA	NA	NA	NA	NA	NA	NA	NA	NA	NA	NA
505	3	728.699	48.0965	798991	169270	684647	3.18869e+06	2.8778e+06	2.94732e+06	0.000338644	GEDXYM(+15.99)AGKEYGXXPAVGER	3.2	728.695	3	47.43	Oxidation (M)	87	PREDICTED: melanotransferrin [Felis catus]	gi|586999583	NA	NA	NA	NA	NA	NA	NA	NA	NA	NA	NA	NA	NA	NA	NA	NA	NA	NA	NA	NA	NA	NA	NA	NA	NA	NA	NA	NA	NA	NA
506	3	728.719	58.1761	50100000	53200000	48400000	11400000	10400000	10200000	1.04355e-05	NKXNDXEDAXQQAKEDXAR	5.2	728.717	3	57.86		71	Keratin type II cytoskeletal 1 (Cytokeratin-1) (CK-1) (Keratin-1) (K1) (67 kDa cytokeratin) (Hair alpha protein) cRAP	gi|1346343	NA	NA	NA	NA	NA	NA	NA	NA	NA	NA	NA	NA	NA	NA	NA	NA	NA	NA	NA	NA	NA	NA	NA	NA	NA	NA	NA	NA	NA	NA
507	3	729.37	38.4357	22200000	24400000	21000000	7.85844e+06	6.82978e+06	6.93869e+06	0.000123989	QXTSYGETC(+57.02)PGXEQYAXKK	3.1	729.367	3	37.9	Carbamidomethylation	119	PREDICTED: T-complex protein 1 subunit theta isoform X2 [Felis catus]	gi|586998936	NA	NA	NA	NA	NA	NA	NA	NA	NA	NA	NA	NA	NA	NA	NA	NA	NA	NA	NA	NA	NA	NA	NA	NA	NA	NA	NA	NA	NA	NA
508	3	734.72	44.7243	247540	195959	239934	0	0	0	0.000143998	XATAXQKXEEAEKAADESER	-1	734.712	3	44.21		163	PREDICTED: tropomyosin alpha-3 chain isoform X5 [Felis catus]	gi|587019295	PREDICTED: tropomyosin alpha-3 chain isoform X6 [Felis catus]	gi|587019299	PREDICTED: tropomyosin alpha-3 chain isoform X7 [Felis catus]	gi|587019301	PREDICTED: tropomyosin beta chain partial [Felis catus]	gi|587008741	NA	NA	NA	NA	NA	NA	NA	NA	NA	NA	NA	NA	NA	NA	NA	NA	NA	NA	NA	NA	NA	NA	NA	NA
509	3	738.044	48.9504	8.8203e+06	8.3454e+06	8.41701e+06	2.6514e+06	2.4012e+06	2.34416e+06	4.17881e-06	SKEXTTEXDNNXEQXSSYK	5	738.041	3	48.24		95	Keratin type I cytoskeletal 10 (Cytokeratin-10) (CK-10) (Keratin-10) (K10) cRAP	gi|147744568	NA	NA	NA	NA	NA	NA	NA	NA	NA	NA	NA	NA	NA	NA	NA	NA	NA	NA	NA	NA	NA	NA	NA	NA	NA	NA	NA	NA	NA	NA
510	3	747.399	58.9604	0	0	0	1.05021e+06	1.1516e+06	797431	0.000687042	S(+42.01)EXDQXRQEAEQXKNQXR	3.9	747.395	3	58.21	Acetylation (N-term)	167	PREDICTED: guanine nucleotide-binding protein G(I)/G(S)/G(T) subunit beta-1-like [Felis catus]	gi|586994040	NA	NA	NA	NA	NA	NA	NA	NA	NA	NA	NA	NA	NA	NA	NA	NA	NA	NA	NA	NA	NA	NA	NA	NA	NA	NA	NA	NA	NA	NA
511	3	748.07	44.7139	0	0	0	277262	246058	216019	0.000153627	XXAEGANGPTTPEADKXFXER	4.6	748.065	3	43.94		272	Glutamate dehydrogenase 1 mitochondrial precursor (GDH) cRAP	gi|52001466	NA	NA	NA	NA	NA	NA	NA	NA	NA	NA	NA	NA	NA	NA	NA	NA	NA	NA	NA	NA	NA	NA	NA	NA	NA	NA	NA	NA	NA	NA
512	3	749.045	42.201	4.35264e+06	2.28449e+06	4.38087e+06	16600000	16300000	15000000	0.000131988	VXXSAPSADAPM(+15.99)FVM(+15.99)GVNHEK	5.8	749.042	3	42.27	Oxidation (M)	7	PREDICTED: glyceraldehyde-3-phosphate dehydrogenase isoform X1 [Felis catus]	gi|586991666	NA	NA	NA	NA	NA	NA	NA	NA	NA	NA	NA	NA	NA	NA	NA	NA	NA	NA	NA	NA	NA	NA	NA	NA	NA	NA	NA	NA	NA	NA
513	3	751.053	45.0763	1.34761e+06	1.16643e+06	1.15277e+06	2.89192e+06	2.65911e+06	2.44321e+06	0.000557937	XPXQXDDAVRPEVEGEEEGR	4.6	751.048	3	44.31		153	PREDICTED: aspartate--tRNA ligase cytoplasmic [Felis catus]	gi|586997074	NA	NA	NA	NA	NA	NA	NA	NA	NA	NA	NA	NA	NA	NA	NA	NA	NA	NA	NA	NA	NA	NA	NA	NA	NA	NA	NA	NA	NA	NA
514	3	755.052	50.4988	30700000	31800000	29500000	14200000	12700000	12700000	3.20305e-05	GPAVGXDXGTTYSC(+57.02)VGVFQHGK	4.9	755.048	3	50.34	Carbamidomethylation	48	PREDICTED: heat shock cognate 71 kDa protein isoform X2 [Felis catus]	gi|587001277	NA	NA	NA	NA	NA	NA	NA	NA	NA	NA	NA	NA	NA	NA	NA	NA	NA	NA	NA	NA	NA	NA	NA	NA	NA	NA	NA	NA	NA	NA
515	3	758.026	31.0678	7.08316e+06	6.09792e+06	6.73592e+06	1.45596e+06	1.17423e+06	1.1373e+06	6.09687e-05	TSQNSEXNNM(+15.99)QDXVEDYKK	4.1	758.021	3	30.81	Oxidation (M)	100	Keratin type II cytoskeletal 2 epidermal (Cytokeratin-2e) (K2e) (CK 2e) (keratin-2) cRAP	gi|547754	NA	NA	NA	NA	NA	NA	NA	NA	NA	NA	NA	NA	NA	NA	NA	NA	NA	NA	NA	NA	NA	NA	NA	NA	NA	NA	NA	NA	NA	NA
516	3	760.039	48.7514	0	0	0	1.05975e+06	1.06835e+06	1.13366e+06	1.26931e-06	XEDXXQDAQDEKDQXGEYR	6	760.037	3	48.88		130	PREDICTED: plectin-like partial [Felis catus]	gi|587022557	NA	NA	NA	NA	NA	NA	NA	NA	NA	NA	NA	NA	NA	NA	NA	NA	NA	NA	NA	NA	NA	NA	NA	NA	NA	NA	NA	NA	NA	NA
517	3	762.72	42.2507	10700000	11500000	11300000	3.18431e+06	2.89173e+06	2.32968e+06	1.76177e-05	AEAESXYQSKYEEXQXTAGR	5.3	762.717	3	42.3		71	Keratin type II cytoskeletal 1 (Cytokeratin-1) (CK-1) (Keratin-1) (K1) (67 kDa cytokeratin) (Hair alpha protein) cRAP	gi|1346343	NA	NA	NA	NA	NA	NA	NA	NA	NA	NA	NA	NA	NA	NA	NA	NA	NA	NA	NA	NA	NA	NA	NA	NA	NA	NA	NA	NA	NA	NA
518	3	767.1	55.9525	1.10306e+06	1.11401e+06	1.12271e+06	2.35187e+06	2.15272e+06	2.11985e+06	0.000113334	XXAKGEEXXSPXNXEQAAYAR	8.2	767.1	3	55.6		117	PREDICTED: unconventional myosin-Ic isoform X2 [Felis catus]	gi|587010586	NA	NA	NA	NA	NA	NA	NA	NA	NA	NA	NA	NA	NA	NA	NA	NA	NA	NA	NA	NA	NA	NA	NA	NA	NA	NA	NA	NA	NA	NA
519	3	767.707	60.7721	82600000	96900000	86900000	48000000	41100000	38700000	0.000804598	NYQEAKDAFXGSFXYEYSR	5.7	767.703	3	59.98		1	Serum albumin precursor (Allergen Bos d 6) (BSA) cRAP	gi|1351907	NA	NA	NA	NA	NA	NA	NA	NA	NA	NA	NA	NA	NA	NA	NA	NA	NA	NA	NA	NA	NA	NA	NA	NA	NA	NA	NA	NA	NA	NA
520	3	767.748	54.7932	5.75522e+06	5.88347e+06	5.68213e+06	2.31377e+06	2.09647e+06	2.02742e+06	4.09803e-06	RXAPXTSDPTEAAAVGAVEASFK	4.6	767.745	3	54.67		5	PREDICTED: pyruvate kinase muscle isoform X2 [Felis catus]	gi|586988593	NA	NA	NA	NA	NA	NA	NA	NA	NA	NA	NA	NA	NA	NA	NA	NA	NA	NA	NA	NA	NA	NA	NA	NA	NA	NA	NA	NA	NA	NA
521	3	769.726	46.7877	2.56711e+06	2.87507e+06	2.61311e+06	0	0	0	9.68508e-06	NVQDAXADAEQRGEHAXKDAR	3.1	769.722	3	46.39		100	Keratin type II cytoskeletal 2 epidermal (Cytokeratin-2e) (K2e) (CK 2e) (keratin-2) cRAP	gi|547754	NA	NA	NA	NA	NA	NA	NA	NA	NA	NA	NA	NA	NA	NA	NA	NA	NA	NA	NA	NA	NA	NA	NA	NA	NA	NA	NA	NA	NA	NA
522	3	769.733	44.9009	8.59211e+06	8.95561e+06	8.33865e+06	4.83287e+06	4.56523e+06	4.29306e+06	6.81881e-05	AXEEKPNNPEFSSGXAXATYR	3.5	769.728	3	44.8		162	PREDICTED: interferon-induced protein with tetratricopeptide repeats 3 [Felis catus]	gi|587004084	NA	NA	NA	NA	NA	NA	NA	NA	NA	NA	NA	NA	NA	NA	NA	NA	NA	NA	NA	NA	NA	NA	NA	NA	NA	NA	NA	NA	NA	NA
523	3	774.076	52.8795	7.8617e+06	7.99422e+06	6.41727e+06	2.26606e+06	2.45161e+06	2.54131e+06	0.000611324	ARFEEXNADXFRGTXDPVEK	1.9	774.071	3	52.72		48	PREDICTED: heat shock cognate 71 kDa protein isoform X2 [Felis catus]	gi|587001277	NA	NA	NA	NA	NA	NA	NA	NA	NA	NA	NA	NA	NA	NA	NA	NA	NA	NA	NA	NA	NA	NA	NA	NA	NA	NA	NA	NA	NA	NA
524	3	777.07	49.6708	10600000	10300000	10500000	2.30914e+06	2.01506e+06	1.95757e+06	3.94069e-07	QXSNXQQSXSDAEQRGENAXK	1.7	777.064	3	49.7		71	Keratin type II cytoskeletal 1 (Cytokeratin-1) (CK-1) (Keratin-1) (K1) (67 kDa cytokeratin) (Hair alpha protein) cRAP	gi|1346343	NA	NA	NA	NA	NA	NA	NA	NA	NA	NA	NA	NA	NA	NA	NA	NA	NA	NA	NA	NA	NA	NA	NA	NA	NA	NA	NA	NA	NA	NA
525	3	778.009	26.4384	0	0	0	441347	436334	363166	8.15104e-05	SM(+15.99)M(+15.99)QDREDQSXXC(+57.02)TGESGAGK	15.5	778.012	3	26.74	Oxidation (M); Carbamidomethylation	92	PREDICTED: myosin-9 [Felis catus]	gi|586993676	NA	NA	NA	NA	NA	NA	NA	NA	NA	NA	NA	NA	NA	NA	NA	NA	NA	NA	NA	NA	NA	NA	NA	NA	NA	NA	NA	NA	NA	NA
526	3	782.712	37.285	9.23294e+06	8.11635e+06	8.89037e+06	1.8683e+06	1.73722e+06	1.46965e+06	3.59501e-05	HXVDEPQNXXKQNC(+47.98)DQFEK	3.9	782.709	3	36.75	Cysteine oxidation to cysteic acid	1	Serum albumin precursor (Allergen Bos d 6) (BSA) cRAP	gi|1351907	NA	NA	NA	NA	NA	NA	NA	NA	NA	NA	NA	NA	NA	NA	NA	NA	NA	NA	NA	NA	NA	NA	NA	NA	NA	NA	NA	NA	NA	NA
527	3	783.748	53.6267	184411	0	124186	2.37787e+06	2.26429e+06	2.14532e+06	1.51678e-05	XTGM(+15.99)AFRVPTPNVSVVDXTC(+57.02)R	6.5	783.745	3	53.31	Oxidation (M); Carbamidomethylation	7	PREDICTED: glyceraldehyde-3-phosphate dehydrogenase isoform X1 [Felis catus]	gi|586991666	NA	NA	NA	NA	NA	NA	NA	NA	NA	NA	NA	NA	NA	NA	NA	NA	NA	NA	NA	NA	NA	NA	NA	NA	NA	NA	NA	NA	NA	NA
528	3	785.096	51.7753	2.72124e+06	2.46178e+06	2.79862e+06	5.11018e+06	4.6632e+06	4.65381e+06	0.000293451	XSGETXFVTAPHEATAGXXGVNR	0.9	785.089	3	51.02		94	PREDICTED: clathrin heavy chain 1 [Felis catus]	gi|587011029	NA	NA	NA	NA	NA	NA	NA	NA	NA	NA	NA	NA	NA	NA	NA	NA	NA	NA	NA	NA	NA	NA	NA	NA	NA	NA	NA	NA	NA	NA
529	3	785.412	42.9511	3.03568e+06	2.99618e+06	2.89958e+06	7.1756e+06	6.71543e+06	6.49303e+06	4.89586e-05	XXAVAATAPPDAPSREEVFDER	4.2	785.408	3	42.89		135	PREDICTED: vinculin isoform X3 [Felis catus]	gi|587004570	PREDICTED: vinculin isoform X4 [Felis catus]	gi|587004573	NA	NA	NA	NA	NA	NA	NA	NA	NA	NA	NA	NA	NA	NA	NA	NA	NA	NA	NA	NA	NA	NA	NA	NA	NA	NA	NA	NA
530	3	785.723	37.7444	60100000	62700000	56800000	17700000	15900000	15000000	2.01718e-05	HXVDEPQNXXKQNC(+57.02)DQFEK	-0.5	785.718	3	37.5	Carbamidomethylation	1	Serum albumin precursor (Allergen Bos d 6) (BSA) cRAP	gi|1351907	NA	NA	NA	NA	NA	NA	NA	NA	NA	NA	NA	NA	NA	NA	NA	NA	NA	NA	NA	NA	NA	NA	NA	NA	NA	NA	NA	NA	NA	NA
531	3	786.051	39.1833	19200000	19000000	18100000	7.72238e+06	7.60568e+06	6.1846e+06	3.96731e-05	HXVDEPQNXXKQ(+.98)NC(+57.02)DQFEK	2.6	786.048	3	39.12	Deamidation (NQ); Carbamidomethylation	1	Serum albumin precursor (Allergen Bos d 6) (BSA) cRAP	gi|1351907	NA	NA	NA	NA	NA	NA	NA	NA	NA	NA	NA	NA	NA	NA	NA	NA	NA	NA	NA	NA	NA	NA	NA	NA	NA	NA	NA	NA	NA	NA
532	3	786.052	37.2951	10800000	10500000	10000000	4.46141e+06	4.21009e+06	3.75189e+06	3.27653e-05	HXVDEPQNXXKQN(+.98)C(+57.02)DQFEK	2.1	786.048	3	37.5	Deamidation (NQ); Carbamidomethylation	1	Serum albumin precursor (Allergen Bos d 6) (BSA) cRAP	gi|1351907	NA	NA	NA	NA	NA	NA	NA	NA	NA	NA	NA	NA	NA	NA	NA	NA	NA	NA	NA	NA	NA	NA	NA	NA	NA	NA	NA	NA	NA	NA
533	3	790.101	68.6996	464132	420780	244082	1.34465e+06	1.22429e+06	1.25265e+06	0.000301546	KFDVNTSAVQVXXEHXGNXDR	13.8	790.103	3	67.9		94	PREDICTED: clathrin heavy chain 1 [Felis catus]	gi|587011029	NA	NA	NA	NA	NA	NA	NA	NA	NA	NA	NA	NA	NA	NA	NA	NA	NA	NA	NA	NA	NA	NA	NA	NA	NA	NA	NA	NA	NA	NA
534	3	797.371	45.4648	0	0	0	1.28267e+06	1.19181e+06	958656	0.000289448	M(+15.99)QEAM(+15.99)TQEVSDVFSDTTTPXK	2.1	797.364	3	44.85	Oxidation (M)	135	PREDICTED: vinculin isoform X3 [Felis catus]	gi|587004570	PREDICTED: vinculin isoform X4 [Felis catus]	gi|587004573	NA	NA	NA	NA	NA	NA	NA	NA	NA	NA	NA	NA	NA	NA	NA	NA	NA	NA	NA	NA	NA	NA	NA	NA	NA	NA	NA	NA
535	3	798.745	41.114	5.78018e+06	5.73423e+06	4.41259e+06	19000000	16700000	15000000	0.000725098	XREEYPDRXM(+15.99)NTFSVVPSPK	1.1	798.743	3	40.6	Oxidation (M)	80	PREDICTED: tubulin beta-4B chain [Felis catus]	gi|587009813	NA	NA	NA	NA	NA	NA	NA	NA	NA	NA	NA	NA	NA	NA	NA	NA	NA	NA	NA	NA	NA	NA	NA	NA	NA	NA	NA	NA	NA	NA
536	3	801.078	39.3552	0	0	0	1.17027e+06	1.28727e+06	1.03643e+06	8.76504e-05	RVXXSAPSADAPM(+15.99)FVM(+15.99)GVNHEK	8.7	801.078	3	39.38	Oxidation (M)	7	PREDICTED: glyceraldehyde-3-phosphate dehydrogenase isoform X1 [Felis catus]	gi|586991666	NA	NA	NA	NA	NA	NA	NA	NA	NA	NA	NA	NA	NA	NA	NA	NA	NA	NA	NA	NA	NA	NA	NA	NA	NA	NA	NA	NA	NA	NA
537	3	802.431	45.0282	7.95536e+06	8.85575e+06	7.588e+06	2.98937e+06	2.70169e+06	2.5424e+06	0.00017338	XFTFHADXC(+57.02)TXPDTEKQXKK	-0.3	802.422	3	44.26	Carbamidomethylation	1	Serum albumin precursor (Allergen Bos d 6) (BSA) cRAP	gi|1351907	NA	NA	NA	NA	NA	NA	NA	NA	NA	NA	NA	NA	NA	NA	NA	NA	NA	NA	NA	NA	NA	NA	NA	NA	NA	NA	NA	NA	NA	NA
538	3	815.408	58.8088	0	0	0	239910	210502	164872	0.000715162	GVDDXDFFXGDEAXEKPTYATK	4.7	815.404	3	58.19		324	PREDICTED: actin-related protein 3 [Felis catus]	gi|586997035	NA	NA	NA	NA	NA	NA	NA	NA	NA	NA	NA	NA	NA	NA	NA	NA	NA	NA	NA	NA	NA	NA	NA	NA	NA	NA	NA	NA	NA	NA
539	3	825.42	57.2571	1.63617e+06	1.19805e+06	1.65538e+06	150477	96857.1	93048.2	0.000778558	M(+15.99)GXKDTPTQEDWXVSVXPEGSR	7	825.418	3	56.61	Oxidation (M)	225	PREDICTED: xaa-Pro aminopeptidase 1 isoform X2 [Felis catus]	gi|587005433	PREDICTED: xaa-Pro aminopeptidase 1 isoform X3 [Felis catus]	gi|587005435	PREDICTED: xaa-Pro aminopeptidase 1 isoform X4 [Felis catus]	gi|587005437	PREDICTED: xaa-Pro aminopeptidase 1 isoform X5 [Felis catus]	gi|587005439	NA	NA	NA	NA	NA	NA	NA	NA	NA	NA	NA	NA	NA	NA	NA	NA	NA	NA	NA	NA	NA	NA	NA	NA
540	3	829.133	54.1295	8.48222e+06	8.49912e+06	8.00665e+06	3.82669e+06	3.23727e+06	3.29076e+06	3.93686e-05	XGYPKPAXXHSTFFPAXQGAQTK	6.1	829.13	3	53.73		131	PREDICTED: tryptophan--tRNA ligase cytoplasmic isoform X2 [Felis catus]	gi|586990783	NA	NA	NA	NA	NA	NA	NA	NA	NA	NA	NA	NA	NA	NA	NA	NA	NA	NA	NA	NA	NA	NA	NA	NA	NA	NA	NA	NA	NA	NA
541	3	830.397	55.8819	6.69063e+06	6.95933e+06	6.94652e+06	2.93943e+06	2.57731e+06	2.48476e+06	1.38378e-05	AFDEKXFTFHADXC(+47.98)TXPDTEK	6.5	830.395	3	55.71	Cysteine oxidation to cysteic acid	1	Serum albumin precursor (Allergen Bos d 6) (BSA) cRAP	gi|1351907	NA	NA	NA	NA	NA	NA	NA	NA	NA	NA	NA	NA	NA	NA	NA	NA	NA	NA	NA	NA	NA	NA	NA	NA	NA	NA	NA	NA	NA	NA
542	3	832.399	49.5159	5.88168e+06	5.25169e+06	6.57535e+06	36200000	32900000	33600000	1.27014e-05	QQNAHQ(sub G)GFSSTQDTVVAXHAXSR(sub K)	-25.4	832.396	3	49	Mutation	84	PREDICTED: alpha-2-macroglobulin [Felis catus]	gi|586991840	NA	NA	NA	NA	NA	NA	NA	NA	NA	NA	NA	NA	NA	NA	NA	NA	NA	NA	NA	NA	NA	NA	NA	NA	NA	NA	NA	NA	NA	NA
543	3	837.391	44.466	46600000	48700000	44700000	11700000	11400000	10900000	7.2001e-06	EXETYHNXXEGGQEDFESSGAGK	6.2	837.387	3	44.4		114	Keratin type I cytoskeletal 9 (Cytokeratin-9) (CK-9) (Keratin-9) (K9) cRAP	gi|81175178	NA	NA	NA	NA	NA	NA	NA	NA	NA	NA	NA	NA	NA	NA	NA	NA	NA	NA	NA	NA	NA	NA	NA	NA	NA	NA	NA	NA	NA	NA
544	3	840.764	50.94	9.91202e+06	10300000	9.70497e+06	3.66591e+06	3.09081e+06	3.27901e+06	1.08281e-05	S(+42.01)KGPAVGXDXGTTYSC(+57.02)VGVFQHGK	12.6	840.767	3	50.72	Acetylation (N-term); Carbamidomethylation	48	PREDICTED: heat shock cognate 71 kDa protein isoform X2 [Felis catus]	gi|587001277	NA	NA	NA	NA	NA	NA	NA	NA	NA	NA	NA	NA	NA	NA	NA	NA	NA	NA	NA	NA	NA	NA	NA	NA	NA	NA	NA	NA	NA	NA
545	3	842.058	32.8943	28200000	30400000	26800000	16400000	16000000	14700000	0.000386849	Q(-17.03)EPERNEC(+57.02)FXSHKDDSPDXPK	6.7	842.057	3	32.48	Pyro-glu from Q; Carbamidomethylation	1	Serum albumin precursor (Allergen Bos d 6) (BSA) cRAP	gi|1351907	NA	NA	NA	NA	NA	NA	NA	NA	NA	NA	NA	NA	NA	NA	NA	NA	NA	NA	NA	NA	NA	NA	NA	NA	NA	NA	NA	NA	NA	NA
546	3	843.753	56.2555	114000000	129000000	112000000	58500000	51700000	49500000	0.000444752	QNC(+57.02)DQFEKXGEYGFQNAXXVR	7.4	843.751	3	55.48	Carbamidomethylation	1	Serum albumin precursor (Allergen Bos d 6) (BSA) cRAP	gi|1351907	NA	NA	NA	NA	NA	NA	NA	NA	NA	NA	NA	NA	NA	NA	NA	NA	NA	NA	NA	NA	NA	NA	NA	NA	NA	NA	NA	NA	NA	NA
547	3	871.475	57.5288	3.88866e+06	4.31499e+06	3.74516e+06	1.20376e+06	1.01911e+06	991825	9.24439e-05	XSQERPNVXXNQFPC(+57.02)ENXXTVK	5.7	871.472	3	57.26	Carbamidomethylation	123	PREDICTED: tubulin tyrosine ligase-like family member 12 [Felis catus]	gi|586993841	NA	NA	NA	NA	NA	NA	NA	NA	NA	NA	NA	NA	NA	NA	NA	NA	NA	NA	NA	NA	NA	NA	NA	NA	NA	NA	NA	NA	NA	NA
548	3	884.084	54.251	9.93221e+06	10500000	9.84728e+06	5.23334e+06	4.62259e+06	4.76121e+06	3.95858e-05	X(+42.01)VNEXTEFAKTC(+57.02)VADESHAGC(+57.02)EK	6.3	884.081	3	54.04	Acetylation (N-term); Carbamidomethylation	1	Serum albumin precursor (Allergen Bos d 6) (BSA) cRAP	gi|1351907	NA	NA	NA	NA	NA	NA	NA	NA	NA	NA	NA	NA	NA	NA	NA	NA	NA	NA	NA	NA	NA	NA	NA	NA	NA	NA	NA	NA	NA	NA
549	3	887.121	61.4066	89497.2	0	0	1.49887e+06	1.43361e+06	1.43748e+06	2.57555e-06	TGGM(+15.99)AFHSYFM(+15.99)DSXAPTXXQAXKK	6.9	887.12	3	60.59	Oxidation (M)	85	PREDICTED: fatty acid synthase [Felis catus]	gi|587012663	NA	NA	NA	NA	NA	NA	NA	NA	NA	NA	NA	NA	NA	NA	NA	NA	NA	NA	NA	NA	NA	NA	NA	NA	NA	NA	NA	NA	NA	NA
550	3	889.456	52.0068	20600000	21300000	19900000	3.20603e+06	2.03026e+06	1.67607e+06	7.63637e-06	XKPDPNTXC(+57.02)DEFKADEKKFWGK	6.8	889.454	3	51.84	Carbamidomethylation	1	Serum albumin precursor (Allergen Bos d 6) (BSA) cRAP	gi|1351907	NA	NA	NA	NA	NA	NA	NA	NA	NA	NA	NA	NA	NA	NA	NA	NA	NA	NA	NA	NA	NA	NA	NA	NA	NA	NA	NA	NA	NA	NA
551	3	902.4	48.5881	8.17381e+06	8.23116e+06	8.60913e+06	4.34526e+06	3.76712e+06	3.49372e+06	9.75863e-05	GGGGSFGYSYGGGSGGGFSASSXGGGFGGGSR	3.9	902.395	3	48.54		114	Keratin type I cytoskeletal 9 (Cytokeratin-9) (CK-9) (Keratin-9) (K9) cRAP	gi|81175178	NA	NA	NA	NA	NA	NA	NA	NA	NA	NA	NA	NA	NA	NA	NA	NA	NA	NA	NA	NA	NA	NA	NA	NA	NA	NA	NA	NA	NA	NA
552	3	903.465	59.4457	0	0	0	497978	588116	417576	0.000525351	XGXGVAM(+15.99)DSVVPGXP(+27.99)DGWPDTTXPEK	10.6	903.464	3	58.3	Oxidation (M); FormylationKRPY	50	capsid protein partial [Feline calicivirus]	gi|2062491	NA	NA	NA	NA	NA	NA	NA	NA	NA	NA	NA	NA	NA	NA	NA	NA	NA	NA	NA	NA	NA	NA	NA	NA	NA	NA	NA	NA	NA	NA
553	3	916.507	70.6693	310396	219967	199705	1.29454e+06	1.08268e+06	1.04155e+06	0.000467042	KXAYVAAGDXAPXNAFXGGXAAQEVM(+15.99)K	9.3	916.507	3	69.7	Oxidation (M)	118	PREDICTED: ubiquitin-like modifier activating enzyme 1 isoform X3 [Felis catus]	gi|587020864	NA	NA	NA	NA	NA	NA	NA	NA	NA	NA	NA	NA	NA	NA	NA	NA	NA	NA	NA	NA	NA	NA	NA	NA	NA	NA	NA	NA	NA	NA
554	3	920.799	53.692	772205	579881	620056	0	0	0	0.000358923	TXSXDEVYXXDSGAQYKDGTTDVTR	6.8	920.797	3	53.1		225	PREDICTED: xaa-Pro aminopeptidase 1 isoform X2 [Felis catus]	gi|587005433	PREDICTED: xaa-Pro aminopeptidase 1 isoform X3 [Felis catus]	gi|587005435	PREDICTED: xaa-Pro aminopeptidase 1 isoform X4 [Felis catus]	gi|587005437	PREDICTED: xaa-Pro aminopeptidase 1 isoform X5 [Felis catus]	gi|587005439	NA	NA	NA	NA	NA	NA	NA	NA	NA	NA	NA	NA	NA	NA	NA	NA	NA	NA	NA	NA	NA	NA	NA	NA
555	3	922.127	63.2245	669784	327941	745553	2.74294e+06	2.46007e+06	2.19339e+06	0.000765568	HSQDXAFVSM(+15.99)XNDXAAXSPTAM(+15.99)PFR	6.1	922.125	3	62.47	Oxidation (M)	85	PREDICTED: fatty acid synthase [Felis catus]	gi|587012663	NA	NA	NA	NA	NA	NA	NA	NA	NA	NA	NA	NA	NA	NA	NA	NA	NA	NA	NA	NA	NA	NA	NA	NA	NA	NA	NA	NA	NA	NA
556	3	932.158	52.035	567032	456629	473375	0	0	0	0.000130593	EQPEKEPEXQQYVPQXQNNTXXR	5.6	932.156	3	51.97		255	PREDICTED: eukaryotic translation initiation factor 3 subunit A [Felis catus]	gi|587005655	NA	NA	NA	NA	NA	NA	NA	NA	NA	NA	NA	NA	NA	NA	NA	NA	NA	NA	NA	NA	NA	NA	NA	NA	NA	NA	NA	NA	NA	NA
557	3	932.802	41.9188	671391	632314	625293	1.82394e+06	1.85914e+06	1.7243e+06	1.10918e-05	NXEAVETXGSTSTXC(+57.02)SDKTGTXTQNR	3	932.797	3	42.02	Carbamidomethylation	110	PREDICTED: sodium/potassium-transporting ATPase subunit alpha-1 isoform X1 [Felis catus]	gi|586996410	PREDICTED: sodium/potassium-transporting ATPase subunit alpha-1 isoform X2 [Felis catus]	gi|586996412	NA	NA	NA	NA	NA	NA	NA	NA	NA	NA	NA	NA	NA	NA	NA	NA	NA	NA	NA	NA	NA	NA	NA	NA	NA	NA	NA	NA
558	3	963.448	55.1635	12200000	13300000	12300000	6.49586e+06	5.49897e+06	5.53509e+06	0.000147636	C(+57.02)C(+57.02)TKPESERM(+15.99)PC(+57.02)TEDYXSXXXNR	1.9	963.442	3	54.89	Carbamidomethylation; Oxidation (M)	1	Serum albumin precursor (Allergen Bos d 6) (BSA) cRAP	gi|1351907	NA	NA	NA	NA	NA	NA	NA	NA	NA	NA	NA	NA	NA	NA	NA	NA	NA	NA	NA	NA	NA	NA	NA	NA	NA	NA	NA	NA	NA	NA
559	3	976.499	56.4907	1.6153e+06	1.6498e+06	1.73241e+06	95049.8	0	0	4.09118e-06	RAEDGSVXDYEXXDE(sub Q)DARDXYDAGVK	31.3	976.499	3	58.27	Mutation	20	PREDICTED: annexin A2 isoform X2 [Felis catus]	gi|586988813	PREDICTED: annexin A2 isoform X3 [Felis catus]	gi|586988815	NA	NA	NA	NA	NA	NA	NA	NA	NA	NA	NA	NA	NA	NA	NA	NA	NA	NA	NA	NA	NA	NA	NA	NA	NA	NA	NA	NA
560	3	977.142	45.4441	964252	328165	794809	2.82553e+06	2.88745e+06	2.65139e+06	0.000498746	TTDGVY(+15.99)EGVAXGGDRYPGSTFMDHVXR	1.5	977.132	3	45.21	Oxidation or Hydroxylation	107	PREDICTED: ATP-citrate synthase isoform X2 [Felis catus]	gi|587011635	NA	NA	NA	NA	NA	NA	NA	NA	NA	NA	NA	NA	NA	NA	NA	NA	NA	NA	NA	NA	NA	NA	NA	NA	NA	NA	NA	NA	NA	NA
561	3	978.186	56.0033	33100000	35700000	34700000	11600000	10300000	8.90614e+06	2.44714e-05	FXEQQNQVXQTKWEXXQQVDTSTR	6.7	978.183	3	55.78		71	Keratin type II cytoskeletal 1 (Cytokeratin-1) (CK-1) (Keratin-1) (K1) (67 kDa cytokeratin) (Hair alpha protein) cRAP	gi|1346343	NA	NA	NA	NA	NA	NA	NA	NA	NA	NA	NA	NA	NA	NA	NA	NA	NA	NA	NA	NA	NA	NA	NA	NA	NA	NA	NA	NA	NA	NA
562	3	989.162	43.215	222924	0	427800	4.7167e+06	4.52665e+06	3.94157e+06	9.30686e-05	VXXSAPSADAPM(+15.99)FVM(+15.99)GVNHEKYDNSXK	6.6	989.159	3	43.15	Oxidation (M)	7	PREDICTED: glyceraldehyde-3-phosphate dehydrogenase isoform X1 [Felis catus]	gi|586991666	NA	NA	NA	NA	NA	NA	NA	NA	NA	NA	NA	NA	NA	NA	NA	NA	NA	NA	NA	NA	NA	NA	NA	NA	NA	NA	NA	NA	NA	NA
563	3	1022.18	53.7266	4.91304e+06	4.77892e+06	4.82383e+06	1.73205e+06	1.43887e+06	1.3964e+06	7.92579e-06	VXYDAEXSQXHQSVTDTNVXXSM(+15.99)DNSR	5.9	1022.17	3	53.16	Oxidation (M)	100	Keratin type II cytoskeletal 2 epidermal (Cytokeratin-2e) (K2e) (CK 2e) (keratin-2) cRAP	gi|547754	NA	NA	NA	NA	NA	NA	NA	NA	NA	NA	NA	NA	NA	NA	NA	NA	NA	NA	NA	NA	NA	NA	NA	NA	NA	NA	NA	NA	NA	NA
564	4	448.757	36.5193	175000000	177000000	166000000	77200000	67600000	62500000	4.51489e-05	XQ(sub S)QKFPKAEFVEVTK	0.2	448.756	4	36.54	Mutation	1	Serum albumin precursor (Allergen Bos d 6) (BSA) cRAP	gi|1351907	NA	NA	NA	NA	NA	NA	NA	NA	NA	NA	NA	NA	NA	NA	NA	NA	NA	NA	NA	NA	NA	NA	NA	NA	NA	NA	NA	NA	NA	NA
565	4	460.26	37.8454	129000000	122000000	120000000	58100000	54200000	50100000	3.87814e-05	XDKSQXHDXVXVGGSTR	1.5	460.259	4	37.94		48	PREDICTED: heat shock cognate 71 kDa protein isoform X2 [Felis catus]	gi|587001277	NA	NA	NA	NA	NA	NA	NA	NA	NA	NA	NA	NA	NA	NA	NA	NA	NA	NA	NA	NA	NA	NA	NA	NA	NA	NA	NA	NA	NA	NA
566	4	474.009	54.7205	9.47764e+06	9.82611e+06	9.41759e+06	3.01351e+06	2.71256e+06	2.65334e+06	2.32051e-06	VYTDVQQVXSHXTHPR	4.7	474.007	4	54.54		123	PREDICTED: tubulin tyrosine ligase-like family member 12 [Felis catus]	gi|586993841	NA	NA	NA	NA	NA	NA	NA	NA	NA	NA	NA	NA	NA	NA	NA	NA	NA	NA	NA	NA	NA	NA	NA	NA	NA	NA	NA	NA	NA	NA
567	4	484.769	46.6918	2.56716e+06	2.75671e+06	2.39855e+06	947373	797737	720890	0.000140954	XXEFFGXKKEEC(+57.02)PAVR	1.6	484.765	4	46.43	Carbamidomethylation	121	PREDICTED: protein disulfide-isomerase [Felis catus]	gi|587012653	NA	NA	NA	NA	NA	NA	NA	NA	NA	NA	NA	NA	NA	NA	NA	NA	NA	NA	NA	NA	NA	NA	NA	NA	NA	NA	NA	NA	NA	NA
568	4	486.76	56.2064	15000000	15000000	14700000	9.80195e+06	9.11725e+06	8.75375e+06	5.84936e-05	SXHTXFGDEXC(+57.02)KP(sub V)ASXR	5.3	486.758	4	55.86	Carbamidomethylation; Mutation	1	Serum albumin precursor (Allergen Bos d 6) (BSA) cRAP	gi|1351907	NA	NA	NA	NA	NA	NA	NA	NA	NA	NA	NA	NA	NA	NA	NA	NA	NA	NA	NA	NA	NA	NA	NA	NA	NA	NA	NA	NA	NA	NA
569	4	487.264	56.925	1.98937e+06	2.07495e+06	1.95249e+06	1.13593e+06	787139	786395	0.000828413	SXHTXFGDEXC(+57.02)KVASXR	8.1	487.264	4	56.24	Carbamidomethylation	1	Serum albumin precursor (Allergen Bos d 6) (BSA) cRAP	gi|1351907	NA	NA	NA	NA	NA	NA	NA	NA	NA	NA	NA	NA	NA	NA	NA	NA	NA	NA	NA	NA	NA	NA	NA	NA	NA	NA	NA	NA	NA	NA
570	4	496.028	44.8737	6.80946e+06	6.85271e+06	5.88961e+06	1.12787e+06	1.12311e+06	1.08671e+06	6.71346e-05	HGDSXKEXKXEXSEXNR	1.4	496.024	4	44.49		100	Keratin type II cytoskeletal 2 epidermal (Cytokeratin-2e) (K2e) (CK 2e) (keratin-2) cRAP	gi|547754	NA	NA	NA	NA	NA	NA	NA	NA	NA	NA	NA	NA	NA	NA	NA	NA	NA	NA	NA	NA	NA	NA	NA	NA	NA	NA	NA	NA	NA	NA
571	4	501.25	37.025	17000000	16900000	17000000	10300000	9.0727e+06	9.1878e+06	4.88461e-05	XKPP(sub D)PNTXC(+57.02)DEFKADEK	-13.1	501.248	4	37.14	Carbamidomethylation; Mutation	1	Serum albumin precursor (Allergen Bos d 6) (BSA) cRAP	gi|1351907	NA	NA	NA	NA	NA	NA	NA	NA	NA	NA	NA	NA	NA	NA	NA	NA	NA	NA	NA	NA	NA	NA	NA	NA	NA	NA	NA	NA	NA	NA
572	4	505.752	37.0517	753000000	863000000	790000000	428000000	395000000	360000000	0.000422085	XKPDPNTXC(+57.02)DEFKADEK	1.2	505.748	4	36.38	Carbamidomethylation	1	Serum albumin precursor (Allergen Bos d 6) (BSA) cRAP	gi|1351907	NA	NA	NA	NA	NA	NA	NA	NA	NA	NA	NA	NA	NA	NA	NA	NA	NA	NA	NA	NA	NA	NA	NA	NA	NA	NA	NA	NA	NA	NA
573	4	511.033	37.4632	200000000	187000000	182000000	42000000	40500000	36900000	1.07799e-05	GYKHTXNQXDS(sub K)VKVWPR	1.2	511.031	4	37.51	Mutation	102	PREDICTED: alpha-2-HS-glycoprotein [Felis catus]	gi|586999703	NA	NA	NA	NA	NA	NA	NA	NA	NA	NA	NA	NA	NA	NA	NA	NA	NA	NA	NA	NA	NA	NA	NA	NA	NA	NA	NA	NA	NA	NA
574	4	512.018	51.8509	408000000	450000000	422000000	189000000	183000000	177000000	4.31203e-05	RHPYFYAPEXXYYANK	4.8	512.015	4	51.99		1	Serum albumin precursor (Allergen Bos d 6) (BSA) cRAP	gi|1351907	NA	NA	NA	NA	NA	NA	NA	NA	NA	NA	NA	NA	NA	NA	NA	NA	NA	NA	NA	NA	NA	NA	NA	NA	NA	NA	NA	NA	NA	NA
575	4	513.785	47.6645	0	0	0	1.01769e+06	899937	827181	7.9312e-05	YVATXGVEVHPXVFHTNR	-1.2	513.78	4	47.44		191	PREDICTED: GTP-binding nuclear protein Ran [Felis catus]	gi|587006044	NA	NA	NA	NA	NA	NA	NA	NA	NA	NA	NA	NA	NA	NA	NA	NA	NA	NA	NA	NA	NA	NA	NA	NA	NA	NA	NA	NA	NA	NA
576	4	538.801	37.1403	13500000	14000000	13000000	4.46641e+06	4.19676e+06	3.56855e+06	1.63134e-05	DAKXDKSQXHDXVXVGGSTR	0.5	538.799	4	37.45		48	PREDICTED: heat shock cognate 71 kDa protein isoform X2 [Felis catus]	gi|587001277	NA	NA	NA	NA	NA	NA	NA	NA	NA	NA	NA	NA	NA	NA	NA	NA	NA	NA	NA	NA	NA	NA	NA	NA	NA	NA	NA	NA	NA	NA
577	4	540.541	53.1132	93002.2	0	105777	1.33216e+06	1.23702e+06	1.13625e+06	5.84807e-05	RKDPEXWGSVXXESNPYR	0.5	540.537	4	52.4		94	PREDICTED: clathrin heavy chain 1 [Felis catus]	gi|587011029	NA	NA	NA	NA	NA	NA	NA	NA	NA	NA	NA	NA	NA	NA	NA	NA	NA	NA	NA	NA	NA	NA	NA	NA	NA	NA	NA	NA	NA	NA
578	4	550.295	59.3205	1.61706e+06	1.83943e+06	1.93856e+06	122675	205401	159605	7.55356e-05	NKXNDXEEAXQQAKEDXAR	6.6	550.294	4	59.34		100	Keratin type II cytoskeletal 2 epidermal (Cytokeratin-2e) (K2e) (CK 2e) (keratin-2) cRAP	gi|547754	NA	NA	NA	NA	NA	NA	NA	NA	NA	NA	NA	NA	NA	NA	NA	NA	NA	NA	NA	NA	NA	NA	NA	NA	NA	NA	NA	NA	NA	NA
579	4	560.05	44.1888	1.38907e+06	748700	1.06882e+06	3.87376e+06	3.42663e+06	3.28831e+06	0.00065198	SFPKDDSSKPVHXTAFXGYK	4.5	560.048	4	43.2		150	PREDICTED: 60S ribosomal protein L3 [Felis catus]	gi|586993583	NA	NA	NA	NA	NA	NA	NA	NA	NA	NA	NA	NA	NA	NA	NA	NA	NA	NA	NA	NA	NA	NA	NA	NA	NA	NA	NA	NA	NA	NA
580	4	567.333	47.3792	3.15313e+06	2.88266e+06	2.84767e+06	9.24938e+06	8.9743e+06	8.02808e+06	0.000110799	XVXNGKPXTXFQERDPANXK	-3.5	567.326	4	46.52		7	PREDICTED: glyceraldehyde-3-phosphate dehydrogenase isoform X1 [Felis catus]	gi|586991666	NA	NA	NA	NA	NA	NA	NA	NA	NA	NA	NA	NA	NA	NA	NA	NA	NA	NA	NA	NA	NA	NA	NA	NA	NA	NA	NA	NA	NA	NA
581	4	567.579	47.9242	3.74153e+06	3.8634e+06	3.16048e+06	10200000	9.95997e+06	8.63859e+06	0.000368959	XVXN(+.98)GKPXTXFQERDPANXK	2.2	567.576	4	47.69	Deamidation (NQ)	7	PREDICTED: glyceraldehyde-3-phosphate dehydrogenase isoform X1 [Felis catus]	gi|586991666	NA	NA	NA	NA	NA	NA	NA	NA	NA	NA	NA	NA	NA	NA	NA	NA	NA	NA	NA	NA	NA	NA	NA	NA	NA	NA	NA	NA	NA	NA
582	4	579.075	53.0866	1.03223e+06	973014	1.09826e+06	2.58889e+06	2.20077e+06	2.16462e+06	0.000797346	XEEVPEXPXVVEDKVEGYKK	2.5	579.072	4	52.36		104	PREDICTED: 60S ribosomal protein L4 [Felis catus]	gi|586988825	NA	NA	NA	NA	NA	NA	NA	NA	NA	NA	NA	NA	NA	NA	NA	NA	NA	NA	NA	NA	NA	NA	NA	NA	NA	NA	NA	NA	NA	NA
583	4	595.827	54.5423	978623	956294	834744	120886	0	0	0.000125627	QC(+57.02)RPDPXTGXSXXPXSEKEAR	7.2	595.826	4	54.27	Carbamidomethylation	112	PREDICTED: plectin-like partial [Felis catus]	gi|587020389	NA	NA	NA	NA	NA	NA	NA	NA	NA	NA	NA	NA	NA	NA	NA	NA	NA	NA	NA	NA	NA	NA	NA	NA	NA	NA	NA	NA	NA	NA
584	4	626.074	39.5858	59400000	63400000	58700000	15400000	14400000	13300000	8.47346e-06	SKAEAESXYQSKYEEXQXTAGR	6	626.072	4	39.75		71	Keratin type II cytoskeletal 1 (Cytokeratin-1) (CK-1) (Keratin-1) (K1) (67 kDa cytokeratin) (Hair alpha protein) cRAP	gi|1346343	NA	NA	NA	NA	NA	NA	NA	NA	NA	NA	NA	NA	NA	NA	NA	NA	NA	NA	NA	NA	NA	NA	NA	NA	NA	NA	NA	NA	NA	NA
585	4	634.334	45.1426	2.30787e+06	2.36121e+06	2.59222e+06	5.08578e+06	5.09063e+06	4.38991e+06	0.00060881	AAVPSGASTGXYEAXEXRDNDKTR	1.6	634.328	4	44.9		101	PREDICTED: alpha-enolase isoform X2 [Felis catus]	gi|586994136	NA	NA	NA	NA	NA	NA	NA	NA	NA	NA	NA	NA	NA	NA	NA	NA	NA	NA	NA	NA	NA	NA	NA	NA	NA	NA	NA	NA	NA	NA
586	4	636.299	30.2552	25700000	25600000	23200000	10900000	9.8194e+06	8.90415e+06	0.000119662	QEPERN(+.98)EC(+57.02)FXSHKDDSPDXPK	7.2	636.298	4	30.82	Deamidation (NQ); Carbamidomethylation	1	Serum albumin precursor (Allergen Bos d 6) (BSA) cRAP	gi|1351907	NA	NA	NA	NA	NA	NA	NA	NA	NA	NA	NA	NA	NA	NA	NA	NA	NA	NA	NA	NA	NA	NA	NA	NA	NA	NA	NA	NA	NA	NA
587	4	642.328	38.196	23600000	19800000	20500000	5.09293e+06	4.211e+06	3.96037e+06	0.000156199	SKEEAEAXYHSKYEEXQVTVGR	1.7	642.326	4	38.43		100	Keratin type II cytoskeletal 2 epidermal (Cytokeratin-2e) (K2e) (CK 2e) (keratin-2) cRAP	gi|547754	NA	NA	NA	NA	NA	NA	NA	NA	NA	NA	NA	NA	NA	NA	NA	NA	NA	NA	NA	NA	NA	NA	NA	NA	NA	NA	NA	NA	NA	NA
588	4	651.544	30.8823	22200000	22300000	21700000	6.89191e+06	5.83371e+06	5.45223e+06	4.28391e-06	VHKEC(+47.98)C(+57.02)HGDXXEC(+57.02)ADDRADXAK	5.7	651.541	4	31.08	Cysteine oxidation to cysteic acid; Carbamidomethylation	1	Serum albumin precursor (Allergen Bos d 6) (BSA) cRAP	gi|1351907	NA	NA	NA	NA	NA	NA	NA	NA	NA	NA	NA	NA	NA	NA	NA	NA	NA	NA	NA	NA	NA	NA	NA	NA	NA	NA	NA	NA	NA	NA
589	4	661.595	51.6021	46300000	52300000	44300000	8.90779e+06	8.71012e+06	8.26002e+06	8.75151e-05	QXSNXQQSXSDAEQRGENAXKDAK	4	661.591	4	51.5		71	Keratin type II cytoskeletal 1 (Cytokeratin-1) (CK-1) (Keratin-1) (K1) (67 kDa cytokeratin) (Hair alpha protein) cRAP	gi|1346343	NA	NA	NA	NA	NA	NA	NA	NA	NA	NA	NA	NA	NA	NA	NA	NA	NA	NA	NA	NA	NA	NA	NA	NA	NA	NA	NA	NA	NA	NA
590	4	666.089	41.8616	14400000	14500000	13600000	5.99793e+06	5.33781e+06	5.16909e+06	2.23603e-05	EXGNXXHPSVPXSNDEDADNKVER	0.4	666.084	4	41.35		124	PREDICTED: serine--tRNA ligase cytoplasmic partial [Felis catus]	gi|586996316	NA	NA	NA	NA	NA	NA	NA	NA	NA	NA	NA	NA	NA	NA	NA	NA	NA	NA	NA	NA	NA	NA	NA	NA	NA	NA	NA	NA	NA	NA
591	4	680.618	55.8257	1.67867e+06	1.44908e+06	1.65686e+06	5.79785e+06	5.44613e+06	4.97707e+06	0.000105753	XTGMAFRVP(+15.99)TPNVSVVDXTC(+57.02)RXEK	3.5	680.615	4	55.39	Oxidation or Hydroxylation; Carbamidomethylation	7	PREDICTED: glyceraldehyde-3-phosphate dehydrogenase isoform X1 [Felis catus]	gi|586991666	NA	NA	NA	NA	NA	NA	NA	NA	NA	NA	NA	NA	NA	NA	NA	NA	NA	NA	NA	NA	NA	NA	NA	NA	NA	NA	NA	NA	NA	NA
592	4	683.344	45.1725	23700000	25200000	22300000	6.2732e+06	6.07537e+06	5.43162e+06	3.45949e-05	AVEEKXEWXESHQDADXEDFKAK	0.6	683.337	4	44.6		83	PREDICTED: 78 kDa glucose-regulated protein isoform X1 [Felis catus]	gi|587009145	PREDICTED: 78 kDa glucose-regulated protein isoform X2 [Felis catus]	gi|587009147	NA	NA	NA	NA	NA	NA	NA	NA	NA	NA	NA	NA	NA	NA	NA	NA	NA	NA	NA	NA	NA	NA	NA	NA	NA	NA	NA	NA
593	4	698.645	48.0798	4.25919e+06	4.31984e+06	3.76479e+06	1.56348e+06	1.41713e+06	1.53631e+06	0.000135927	XATQGXAXPHEYTXGXKDEXRPVEK	3	698.641	4	47.87		142	non-structural polyprotein [Feline calicivirus]	gi|49458074	non-structural protein [Feline calicivirus]	gi|21359682	polyprotein precursor partial [Feline calicivirus]	gi|692348857	polyprotein precursor partial [Feline calicivirus]	gi|692348861	NA	NA	NA	NA	NA	NA	NA	NA	NA	NA	NA	NA	NA	NA	NA	NA	NA	NA	NA	NA	NA	NA	NA	NA
594	4	706.123	53.9184	7.38401e+06	7.39789e+06	7.35784e+06	3.91547e+06	3.33784e+06	3.15965e+06	6.83935e-05	XQEXXEQXDXTTSEYEKEKXNER	2.6	706.119	4	53.71		154	PREDICTED: 60 kDa heat shock protein mitochondrial isoform X2 [Felis catus]	gi|586997650	NA	NA	NA	NA	NA	NA	NA	NA	NA	NA	NA	NA	NA	NA	NA	NA	NA	NA	NA	NA	NA	NA	NA	NA	NA	NA	NA	NA	NA	NA
595	4	766.379	49.0648	1.25838e+06	1.38416e+06	1.21622e+06	0	0	0	1.40486e-05	RFDDAVVQ(+.98)SDM(+15.99)KHWPFMVVNDAGRPK	9.4	766.378	4	48.96	Deamidation (NQ); Oxidation (M)	48	PREDICTED: heat shock cognate 71 kDa protein isoform X2 [Felis catus]	gi|587001277	NA	NA	NA	NA	NA	NA	NA	NA	NA	NA	NA	NA	NA	NA	NA	NA	NA	NA	NA	NA	NA	NA	NA	NA	NA	NA	NA	NA	NA	NA
596	4	794.887	53.8817	1.31713e+06	221989	1.42813e+06	6.17645e+06	5.48663e+06	5.25147e+06	0.000608334	XXEM(+15.99)NXM(+15.99)HAPQVADAXXGNQM(+15.99)FTHYDR	0.7	794.88	4	53.28	Oxidation (M)	94	PREDICTED: clathrin heavy chain 1 [Felis catus]	gi|587011029	NA	NA	NA	NA	NA	NA	NA	NA	NA	NA	NA	NA	NA	NA	NA	NA	NA	NA	NA	NA	NA	NA	NA	NA	NA	NA	NA	NA	NA	NA
597	4	816.891	58.4641	3.41686e+06	3.6452e+06	3.42641e+06	1.5452e+06	1.20835e+06	961535	0.000258032	DXENQYETQXTQXEHEVSSSGQEVQSSAK	-3.2	816.881	4	57.92		114	Keratin type I cytoskeletal 9 (Cytokeratin-9) (CK-9) (Keratin-9) (K9) cRAP	gi|81175178	NA	NA	NA	NA	NA	NA	NA	NA	NA	NA	NA	NA	NA	NA	NA	NA	NA	NA	NA	NA	NA	NA	NA	NA	NA	NA	NA	NA	NA	NA
598	4	818.36	44.8906	13900000	15100000	13700000	3.57045e+06	3.22692e+06	3.03652e+06	2.16305e-05	EYEATXEEC(+57.02)C(+47.98)AKDDPHAC(+57.02)YSTVFDKXK	2.1	818.355	4	44.82	Carbamidomethylation; Cysteine oxidation to cysteic acid	1	Serum albumin precursor (Allergen Bos d 6) (BSA) cRAP	gi|1351907	NA	NA	NA	NA	NA	NA	NA	NA	NA	NA	NA	NA	NA	NA	NA	NA	NA	NA	NA	NA	NA	NA	NA	NA	NA	NA	NA	NA	NA	NA
599	4	933.481	53.5764	641537	551671	565875	163589	0	0	0.000968243	S(+42.01)KGPAVGXDXGTTYSC(+57.02)VGVFQ(+.98)HGKVEXXANDQGNR	8	933.475	4	52.83	Acetylation (N-term); Carbamidomethylation; Deamidation (NQ)	48	PREDICTED: heat shock cognate 71 kDa protein isoform X2 [Felis catus]	gi|587001277	NA	NA	NA	NA	NA	NA	NA	NA	NA	NA	NA	NA	NA	NA	NA	NA	NA	NA	NA	NA	NA	NA	NA	NA	NA	NA	NA	NA	NA	NA
[truncated: 38 more columns]

## Sheet: B
Arbitrary index number	Analyte charge state	Analyte experimental m/z value	Analyte chromatographic retention time (RT)	Analyte peak area for "full-scan only" Injection 1 (Band 2 of control sample)	Analyte peak area for "full-scan only" Injection 2 (Band 2 of control sample)	Analyte peak area for "full-scan only" Injection 3 (Band 2 of control sample)	Analyte peak area for "full-scan only" Injection 1 (Band 2 of 15 s-treated sample)	Analyte peak area for "full-scan only" Injection 2 (Band 2 of 15 s-treated sample)	Analyte peak area for "full-scan only" Injection 3 (Band 2 of 15 s-treated sample)	p value	Peptide	med_ppm	med_m/z	z	med_rt	Peptide Modification	Protein_Group	Description.1	Accession.1	Description.2	Accession.2	Description.3	Accession.3	Description.4	Accession.4	Description.5	Accession.5	Description.6	Accession.6	Description.7	Accession.7	Description.8	Accession.8	Description.9	Accession.9	Description.10	Accession.10	Description.11	Accession.11	Description.12	Accession.12	Description.13	Accession.13	Description.14	Accession.14	Description.15	Accession.15	Description.16	Accession.16
1	2	361.188	19.3035	609570	247331	565030	6.65669e+06	6.12153e+06	5.92401e+06	1.99751e-05	AW(+31.99)SVAR	9.3	361.188	2	18.79	Dihydroxy	1	Serum albumin precursor (Allergen Bos d 6) (BSA) cRAP	gi|1351907	NA	NA	NA	NA	NA	NA	NA	NA	NA	NA	NA	NA	NA	NA	NA	NA	NA	NA	NA	NA	NA	NA	NA	NA	NA	NA	NA	NA	NA	NA
2	2	393.262	38.6811	12800000	13100000	12700000	6.57589e+06	4.83374e+06	5.36507e+06	0.000164631	EAVXXXK	1.5	393.261	2	38.1		104	PREDICTED: 60S ribosomal protein L4 [Felis catus]	gi|586988825	NA	NA	NA	NA	NA	NA	NA	NA	NA	NA	NA	NA	NA	NA	NA	NA	NA	NA	NA	NA	NA	NA	NA	NA	NA	NA	NA	NA	NA	NA
3	2	393.741	29.6572	0	0	0	2.09577e+06	1.92269e+06	1.87518e+06	8.06995e-06	GXGVEXAK	0.1	393.74	2	28.98		118	PREDICTED: ubiquitin-like modifier activating enzyme 1 isoform X3 [Felis catus]	gi|587020864	NA	NA	NA	NA	NA	NA	NA	NA	NA	NA	NA	NA	NA	NA	NA	NA	NA	NA	NA	NA	NA	NA	NA	NA	NA	NA	NA	NA	NA	NA
4	2	396.22	31.679	7.96698e+06	7.49808e+06	6.98738e+06	0	0	0	1.21287e-05	VVDPFSK	3	396.22	2	30.96		147	PREDICTED: 40S ribosomal protein S3a-like [Felis catus]	gi|586988588	NA	NA	NA	NA	NA	NA	NA	NA	NA	NA	NA	NA	NA	NA	NA	NA	NA	NA	NA	NA	NA	NA	NA	NA	NA	NA	NA	NA	NA	NA
5	2	397.235	15.2657	0	0	0	371443	399585	363739	4.10574e-06	GFSNXKK	7.2	397.235	2	15.03		183	PREDICTED: c-1-tetrahydrofolate synthase cytoplasmic isoform X2 [Felis catus]	gi|586990145	NA	NA	NA	NA	NA	NA	NA	NA	NA	NA	NA	NA	NA	NA	NA	NA	NA	NA	NA	NA	NA	NA	NA	NA	NA	NA	NA	NA	NA	NA
6	2	398.214	31.2732	114000000	125000000	114000000	23400000	17500000	16100000	2.36937e-05	XTGMAFR	2.3	398.214	2	30.49		7	PREDICTED: glyceraldehyde-3-phosphate dehydrogenase isoform X1 [Felis catus]	gi|586991666	NA	NA	NA	NA	NA	NA	NA	NA	NA	NA	NA	NA	NA	NA	NA	NA	NA	NA	NA	NA	NA	NA	NA	NA	NA	NA	NA	NA	NA	NA
7	2	398.218	29.1694	2.75954e+06	2.6315e+06	2.37893e+06	787838	719387	954548	0.000178252	GYXDXSK	4.4	398.218	2	28.66		148	PREDICTED: eukaryotic translation initiation factor 2 subunit 1 [Felis catus]	gi|586990198	NA	NA	NA	NA	NA	NA	NA	NA	NA	NA	NA	NA	NA	NA	NA	NA	NA	NA	NA	NA	NA	NA	NA	NA	NA	NA	NA	NA	NA	NA
8	2	403.713	26.9461	2.94035e+06	2.46562e+06	2.8414e+06	0	0	0	4.50914e-05	VGVN(+.98)GFGR	-0.2	403.711	2	27.2	Deamidation (NQ)	7	PREDICTED: glyceraldehyde-3-phosphate dehydrogenase isoform X1 [Felis catus]	gi|586991666	NA	NA	NA	NA	NA	NA	NA	NA	NA	NA	NA	NA	NA	NA	NA	NA	NA	NA	NA	NA	NA	NA	NA	NA	NA	NA	NA	NA	NA	NA
9	2	404.722	19.7996	0	0	0	595088	488608	575503	7.18296e-05	TGVQTFR	8.1	404.723	2	19.33		120	PREDICTED: coatomer subunit alpha [Felis catus]	gi|587019109	NA	NA	NA	NA	NA	NA	NA	NA	NA	NA	NA	NA	NA	NA	NA	NA	NA	NA	NA	NA	NA	NA	NA	NA	NA	NA	NA	NA	NA	NA
10	2	407.763	34.1395	0	0	0	7.93479e+06	7.39569e+06	6.84206e+06	1.96727e-05	AAVATXXR	3	407.762	2	33.39		118	PREDICTED: ubiquitin-like modifier activating enzyme 1 isoform X3 [Felis catus]	gi|587020864	NA	NA	NA	NA	NA	NA	NA	NA	NA	NA	NA	NA	NA	NA	NA	NA	NA	NA	NA	NA	NA	NA	NA	NA	NA	NA	NA	NA	NA	NA
11	2	410.242	36.5015	9.08891e+06	8.73761e+06	8.52391e+06	5.13908e+06	4.42143e+06	4.28709e+06	0.00018062	VVXDAFR	0.1	410.24	2	35.76		206	PREDICTED: 26S proteasome non-ATPase regulatory subunit 14 [Felis catus]	gi|586997240	NA	NA	NA	NA	NA	NA	NA	NA	NA	NA	NA	NA	NA	NA	NA	NA	NA	NA	NA	NA	NA	NA	NA	NA	NA	NA	NA	NA	NA	NA
12	2	413.25	40.3254	0	0	0	1.5162e+06	1.47605e+06	1.27406e+06	4.53826e-05	XAAYXFK	0.7	413.247	2	39.9		94	PREDICTED: clathrin heavy chain 1 [Felis catus]	gi|587011029	NA	NA	NA	NA	NA	NA	NA	NA	NA	NA	NA	NA	NA	NA	NA	NA	NA	NA	NA	NA	NA	NA	NA	NA	NA	NA	NA	NA	NA	NA
13	2	414.764	48.2249	37500000	32400000	31400000	5194140	4.02039e+06	4.74289e+06	0.000107879	XSAXAXXK	-44.6	414.763	2	48.07		287	PREDICTED: COP9 signalosome complex subunit 5 isoform X2 [Felis catus]	gi|587019554	NA	NA	NA	NA	NA	NA	NA	NA	NA	NA	NA	NA	NA	NA	NA	NA	NA	NA	NA	NA	NA	NA	NA	NA	NA	NA	NA	NA	NA	NA
14	2	415.709	19.8346	0	0	0	7.84813e+06	7.70567e+06	8.44045e+06	3.7364e-06	XYEYSR	7.3	415.709	2	19.38		1	Serum albumin precursor (Allergen Bos d 6) (BSA) cRAP	gi|1351907	NA	NA	NA	NA	NA	NA	NA	NA	NA	NA	NA	NA	NA	NA	NA	NA	NA	NA	NA	NA	NA	NA	NA	NA	NA	NA	NA	NA	NA	NA
15	2	422.754	26.5472	0	0	0	8.04525e+06	6.57301e+06	8.78956e+06	0.000278174	M(+15.99)VVPAAXK	5.7	422.754	2	25.65	Oxidation (M)	202	PREDICTED: 60S ribosomal protein L13a [Felis catus]	gi|587013406	NA	NA	NA	NA	NA	NA	NA	NA	NA	NA	NA	NA	NA	NA	NA	NA	NA	NA	NA	NA	NA	NA	NA	NA	NA	NA	NA	NA	NA	NA
16	2	423.248	18.5274	0	0	0	582346	458658	442903	0.000359528	SXGK(+27.99)VGTR	8.1	423.249	2	18.68	FormylationKRPY	1	Serum albumin precursor (Allergen Bos d 6) (BSA) cRAP	gi|1351907	NA	NA	NA	NA	NA	NA	NA	NA	NA	NA	NA	NA	NA	NA	NA	NA	NA	NA	NA	NA	NA	NA	NA	NA	NA	NA	NA	NA	NA	NA
17	2	425.242	30.2468	0	0	0	1.66856e+06	1.60457e+06	1.81411e+06	1.06258e-05	FAP(+31.99)XXEK	5.4	425.242	2	29.58	Dihydroxy	85	PREDICTED: fatty acid synthase [Felis catus]	gi|587012663	NA	NA	NA	NA	NA	NA	NA	NA	NA	NA	NA	NA	NA	NA	NA	NA	NA	NA	NA	NA	NA	NA	NA	NA	NA	NA	NA	NA	NA	NA
18	2	431.744	37.1956	3.94563e+06	3.91297e+06	3.42661e+06	1.30302e+06	1.18106e+06	1.28529e+06	0.00012947	XADFGXAR	9.1	431.747	2	36.95		335	PREDICTED: cyclin-dependent kinase 12 isoform X3 [Felis catus]	gi|587011452	PREDICTED: cyclin-dependent kinase 12 isoform X4 [Felis catus]	gi|587011463	PREDICTED: cyclin-dependent kinase 12 isoform X5 [Felis catus]	gi|587011466	PREDICTED: cyclin-dependent kinase 12 isoform X6 [Felis catus]	gi|587011468	PREDICTED: cyclin-dependent kinase 12 isoform X7 [Felis catus]	gi|587011470	PREDICTED: cyclin-dependent kinase 15 [Felis catus]	gi|586997715	PREDICTED: cyclin-dependent kinase 18 isoform X1 [Felis catus]	gi|587018573	PREDICTED: cyclin-dependent kinase 18 isoform X2 [Felis catus]	gi|587018575	PREDICTED: cyclin-dependent kinase 3 [Felis catus]	gi|587012371	PREDICTED: tyrosine-protein kinase Fgr isoform X3 [Felis catus]	gi|586994764	NA	NA	NA	NA	NA	NA	NA	NA	NA	NA	NA	NA
19	2	433.754	27.4874	19700000	19600000	16200000	7.4799e+06	6.24282e+06	5.49318e+06	0.000720785	FVXATSTK	5.4	433.755	2	27.8		159	PREDICTED: 60S ribosomal protein L6 [Felis catus]	gi|587006281	NA	NA	NA	NA	NA	NA	NA	NA	NA	NA	NA	NA	NA	NA	NA	NA	NA	NA	NA	NA	NA	NA	NA	NA	NA	NA	NA	NA	NA	NA
20	2	439.276	41.4373	2.5195e+06	2.43074e+06	2.19033e+06	0	246342	0	5.67552e-05	XXXEYVK	1.8	439.274	2	41.05		136	PREDICTED: COP9 signalosome complex subunit 6 [Felis catus]	gi|587015983	NA	NA	NA	NA	NA	NA	NA	NA	NA	NA	NA	NA	NA	NA	NA	NA	NA	NA	NA	NA	NA	NA	NA	NA	NA	NA	NA	NA	NA	NA
21	2	447.722	25.0339	0	0	0	1.4739e+06	1.84638e+06	1.42307e+06	0.000290483	XNFTEDR	5.1	447.722	2	24.27		134	PREDICTED: glucose-6-phosphate isomerase [Felis catus]	gi|587014605	NA	NA	NA	NA	NA	NA	NA	NA	NA	NA	NA	NA	NA	NA	NA	NA	NA	NA	NA	NA	NA	NA	NA	NA	NA	NA	NA	NA	NA	NA
22	2	447.747	41.9961	636491	0	522045	2.64361e+06	2.33136e+06	2.43351e+06	0.000650811	YGVWTXR	3	447.747	2	42.05		174	PREDICTED: complement C5 [Felis catus]	gi|587009030	NA	NA	NA	NA	NA	NA	NA	NA	NA	NA	NA	NA	NA	NA	NA	NA	NA	NA	NA	NA	NA	NA	NA	NA	NA	NA	NA	NA	NA	NA
23	2	449.745	28.4717	256099	277706	605491	2.07142e+06	1.7007e+06	1.89114e+06	0.000635504	QGYVXYR	2.5	449.744	2	27.83		199	PREDICTED: 60S ribosomal protein L15 [Felis catus]	gi|587000438	NA	NA	NA	NA	NA	NA	NA	NA	NA	NA	NA	NA	NA	NA	NA	NA	NA	NA	NA	NA	NA	NA	NA	NA	NA	NA	NA	NA	NA	NA
24	2	465.277	36.7758	5.71366e+06	6.06866e+06	5.46793e+06	3.38773e+06	2.87098e+06	3.00397e+06	0.000335994	VGXAEAT	1	465.275	2	36.11		138	PREDICTED: cathepsin D [Felis catus]	gi|587003895	NA	NA	NA	NA	NA	NA	NA	NA	NA	NA	NA	NA	NA	NA	NA	NA	NA	NA	NA	NA	NA	NA	NA	NA	NA	NA	NA	NA	NA	NA
25	2	466.766	33.1642	0	0	245235	2.08759e+06	1.58142e+06	1.71188e+06	0.00057686	XPVDVAYR	4.6	466.766	2	33.44		112	PREDICTED: plectin-like partial [Felis catus]	gi|587020389	NA	NA	NA	NA	NA	NA	NA	NA	NA	NA	NA	NA	NA	NA	NA	NA	NA	NA	NA	NA	NA	NA	NA	NA	NA	NA	NA	NA	NA	NA
26	2	469.735	28.9884	0	0	0	920551	973462	971064	6.37408e-07	DYXXDGSR	3	469.734	2	28.43		135	PREDICTED: vinculin isoform X3 [Felis catus]	gi|587004570	PREDICTED: vinculin isoform X4 [Felis catus]	gi|587004573	NA	NA	NA	NA	NA	NA	NA	NA	NA	NA	NA	NA	NA	NA	NA	NA	NA	NA	NA	NA	NA	NA	NA	NA	NA	NA	NA	NA
27	2	470.726	19.4191	241181	260606	261782	0	0	0	2.83293e-06	AXY(+31.99)EAGER	3.4	470.724	2	19.07	Dihydroxy	115	PREDICTED: annexin A1 isoform X1 [Felis catus]	gi|587008044	NA	NA	NA	NA	NA	NA	NA	NA	NA	NA	NA	NA	NA	NA	NA	NA	NA	NA	NA	NA	NA	NA	NA	NA	NA	NA	NA	NA	NA	NA
28	2	472.268	37.1493	0	0	0	2.11508e+06	2.64988e+06	2.22701e+06	0.000138474	XVWVPSDK	1.5	472.267	2	36.62		92	PREDICTED: myosin-9 [Felis catus]	gi|586993676	NA	NA	NA	NA	NA	NA	NA	NA	NA	NA	NA	NA	NA	NA	NA	NA	NA	NA	NA	NA	NA	NA	NA	NA	NA	NA	NA	NA	NA	NA
29	2	475.77	34.2475	8.90448e+06	8.62602e+06	9.08481e+06	3.73104e+06	2.24992e+06	2.05598e+06	0.000343459	TVFDEAXR	43.9	475.772	2	34.36		275	PREDICTED: ras-related C3 botulinum toxin substrate 1 [Felis catus]	gi|587015886	NA	NA	NA	NA	NA	NA	NA	NA	NA	NA	NA	NA	NA	NA	NA	NA	NA	NA	NA	NA	NA	NA	NA	NA	NA	NA	NA	NA	NA	NA
30	2	475.77	34.2475	8.90448e+06	8.62602e+06	9.08481e+06	3.73104e+06	2.24992e+06	2.05598e+06	0.000343459	XXFTEATR	1.5	475.77	2	33.53		220	PREDICTED: 26S proteasome non-ATPase regulatory subunit 8 [Felis catus]	gi|587014347	NA	NA	NA	NA	NA	NA	NA	NA	NA	NA	NA	NA	NA	NA	NA	NA	NA	NA	NA	NA	NA	NA	NA	NA	NA	NA	NA	NA	NA	NA
31	2	481.25	20.5309	490887	417971	512002	3.00647e+06	2.43466e+06	2.4452e+06	0.000351575	NTNPNFVR	6.3	481.249	2	19.94		92	PREDICTED: myosin-9 [Felis catus]	gi|586993676	NA	NA	NA	NA	NA	NA	NA	NA	NA	NA	NA	NA	NA	NA	NA	NA	NA	NA	NA	NA	NA	NA	NA	NA	NA	NA	NA	NA	NA	NA
32	2	486.333	61.982	555773	495896	601298	0	0	0	5.53533e-05	XSXVSXXVK	3.3	486.33	2	61.48		337	PREDICTED: Friend virus susceptibility protein 1-like [Felis catus]	gi|587013273	NA	NA	NA	NA	NA	NA	NA	NA	NA	NA	NA	NA	NA	NA	NA	NA	NA	NA	NA	NA	NA	NA	NA	NA	NA	NA	NA	NA	NA	NA
33	2	487.297	36.613	12700000	13600000	12600000	3.22064e+06	2.79747e+06	2.65034e+06	1.10509e-05	XVPVGYGXR	-0.3	487.295	2	36.15		141	PREDICTED: elongation factor 1-delta [Felis catus]	gi|587020223	NA	NA	NA	NA	NA	NA	NA	NA	NA	NA	NA	NA	NA	NA	NA	NA	NA	NA	NA	NA	NA	NA	NA	NA	NA	NA	NA	NA	NA	NA
34	2	489.265	16.3699	0	0	0	388117	487230	490966	0.000173038	FRADNXNK	3.5	489.264	2	16.04		124	PREDICTED: serine--tRNA ligase cytoplasmic partial [Felis catus]	gi|586996316	NA	NA	NA	NA	NA	NA	NA	NA	NA	NA	NA	NA	NA	NA	NA	NA	NA	NA	NA	NA	NA	NA	NA	NA	NA	NA	NA	NA	NA	NA
35	2	490.288	50.1979	14000000	14200000	13100000	6.56319e+06	5.49733e+06	5.36873e+06	0.000101792	XXFFNTPK	-7.1	490.281	2	49.65		220	PREDICTED: 26S proteasome non-ATPase regulatory subunit 8 [Felis catus]	gi|587014347	NA	NA	NA	NA	NA	NA	NA	NA	NA	NA	NA	NA	NA	NA	NA	NA	NA	NA	NA	NA	NA	NA	NA	NA	NA	NA	NA	NA	NA	NA
36	2	492.267	44.0607	285131	0	0	2.4483e+06	1.91182e+06	2.25305e+06	0.000325783	XGFGSFVEK	4.3	492.265	2	44.2		240	PREDICTED: integrin beta-6 isoform X2 [Felis catus]	gi|586997217	PREDICTED: integrin beta-6 isoform X3 [Felis catus]	gi|586997219	PREDICTED: integrin beta-6 isoform X4 [Felis catus]	gi|586997222	PREDICTED: integrin beta-6 isoform X5 [Felis catus]	gi|586997224	PREDICTED: integrin beta-6 isoform X6 [Felis catus]	gi|586997226	PREDICTED: integrin beta-6 isoform X7 [Felis catus]	gi|586997228	PREDICTED: integrin beta-6 isoform X8 [Felis catus]	gi|586997230	NA	NA	NA	NA	NA	NA	NA	NA	NA	NA	NA	NA	NA	NA	NA	NA	NA	NA
37	2	492.288	22.5019	718566	657760	733424	3.24356e+06	2.65515e+06	2.51166e+06	0.000734724	VQGPXQSVR	6	492.288	2	22.92		260	ORF3 polypeptide partial [Feline calicivirus]	gi|16303636	ORF3 polypeptide partial [Feline calicivirus]	gi|16303639	ORF3 polypeptide partial [Feline calicivirus]	gi|16303642	Orf3 [Feline calicivirus]	gi|31872026	RecName: Full=Protein VP2; AltName: Full=Minor capsid protein	gi|139937	VP2 [Feline calicivirus]	gi|295315351	VP2 [Feline calicivirus]	gi|49458056	VP2 [Feline calicivirus]	gi|49458060	VP2 [Feline calicivirus]	gi|49458064	VP2 [Feline calicivirus]	gi|49458068	VP2 [Feline calicivirus]	gi|49458072	VP2 [Feline calicivirus]	gi|49458076	VP2 [Feline calicivirus]	gi|513038409	VP2 [Feline calicivirus]	gi|692348859	VP2 [Feline calicivirus]	gi|90019600	VP2 minor capsid protein [Feline calicivirus]	gi|357942672
38	2	495.27	15.6655	478402	499371	388032	0	0	0	0.00018322	XSKEDXER	8.1	495.271	2	15.99		48	PREDICTED: heat shock cognate 71 kDa protein isoform X2 [Felis catus]	gi|587001277	NA	NA	NA	NA	NA	NA	NA	NA	NA	NA	NA	NA	NA	NA	NA	NA	NA	NA	NA	NA	NA	NA	NA	NA	NA	NA	NA	NA	NA	NA
39	2	497.234	20.9084	0	0	0	651286	728440	664498	8.89182e-06	ASFNHFDR	9.4	497.235	2	20.31		209	PREDICTED: alpha-actinin-2 [Felis catus]	gi|587004118	NA	NA	NA	NA	NA	NA	NA	NA	NA	NA	NA	NA	NA	NA	NA	NA	NA	NA	NA	NA	NA	NA	NA	NA	NA	NA	NA	NA	NA	NA
40	2	498.318	35.396	4.8236e+06	4.45854e+06	4.91882e+06	0	0	0	4.59999e-06	AVXXXGGPQK	1.4	498.317	2	34.69		228	PREDICTED: mannose-1-phosphate guanyltransferase alpha isoform X1 [Felis catus]	gi|586998078	PREDICTED: mannose-1-phosphate guanyltransferase alpha isoform X2 [Felis catus]	gi|586998080	PREDICTED: mannose-1-phosphate guanyltransferase alpha isoform X3 [Felis catus]	gi|586998082	PREDICTED: mannose-1-phosphate guanyltransferase alpha isoform X4 [Felis catus]	gi|586998084	PREDICTED: mannose-1-phosphate guanyltransferase alpha isoform X5 [Felis catus]	gi|586998086	PREDICTED: mannose-1-phosphate guanyltransferase alpha isoform X6 [Felis catus]	gi|586998088	NA	NA	NA	NA	NA	NA	NA	NA	NA	NA	NA	NA	NA	NA	NA	NA	NA	NA	NA	NA
41	2	503.312	47.8397	1.53583e+06	1.76012e+06	1.60476e+06	0	299938	235210	0.000207578	GXTVXXAYR	1.9	503.309	2	47.53		373	PREDICTED: farnesyl pyrophosphate synthase isoform X2 [Felis catus]	gi|587019090	PREDICTED: farnesyl pyrophosphate synthase isoform X3 [Felis catus]	gi|587019092	PREDICTED: farnesyl pyrophosphate synthase isoform X4 [Felis catus]	gi|587019094	NA	NA	NA	NA	NA	NA	NA	NA	NA	NA	NA	NA	NA	NA	NA	NA	NA	NA	NA	NA	NA	NA	NA	NA	NA	NA
42	2	506.761	38.2747	2.17813e+06	1.82211e+06	1.77374e+06	5.1644e+06	5.03031e+06	5.26761e+06	2.39491e-05	GFFEGSXAGK	0.9	506.759	2	37.82		120	PREDICTED: coatomer subunit alpha [Felis catus]	gi|587019109	NA	NA	NA	NA	NA	NA	NA	NA	NA	NA	NA	NA	NA	NA	NA	NA	NA	NA	NA	NA	NA	NA	NA	NA	NA	NA	NA	NA	NA	NA
43	2	506.802	30.6588	1.37708e+06	1.36357e+06	1.29462e+06	324874	378929	390511	7.26176e-06	GVXXNNXNR	6.8	506.802	2	30.16		148	PREDICTED: eukaryotic translation initiation factor 2 subunit 1 [Felis catus]	gi|586990198	NA	NA	NA	NA	NA	NA	NA	NA	NA	NA	NA	NA	NA	NA	NA	NA	NA	NA	NA	NA	NA	NA	NA	NA	NA	NA	NA	NA	NA	NA
44	2	509.267	34.0668	3.86798e+06	3.8175e+06	5.22137e+06	0	0	0	0.0007264	C(+57.02)NGVXEGXR	3.1	509.262	2	32.11	Carbamidomethylation	92	PREDICTED: myosin-9 [Felis catus]	gi|586993676	NA	NA	NA	NA	NA	NA	NA	NA	NA	NA	NA	NA	NA	NA	NA	NA	NA	NA	NA	NA	NA	NA	NA	NA	NA	NA	NA	NA	NA	NA
45	2	509.267	34.0668	3.86798e+06	3.8175e+06	5.22137e+06	0	0	0	0.0007264	TAASMPXGNR	0.4	509.261	2	34.35		387	PREDICTED: IQ domain-containing protein E [Felis catus]	gi|587015785	NA	NA	NA	NA	NA	NA	NA	NA	NA	NA	NA	NA	NA	NA	NA	NA	NA	NA	NA	NA	NA	NA	NA	NA	NA	NA	NA	NA	NA	NA
46	2	509.291	23.6805	0	0	0	383494	511140	447277	0.000264252	RVDPVYXR	6.6	509.299	2	24.65		385	PREDICTED: acetyl-CoA carboxylase 1 isoform X2 [Felis catus]	gi|587010951	PREDICTED: acetyl-CoA carboxylase 1 isoform X3 [Felis catus]	gi|587010954	PREDICTED: acetyl-CoA carboxylase 1 isoform X4 [Felis catus]	gi|587010956	PREDICTED: acetyl-CoA carboxylase 1 isoform X5 [Felis catus]	gi|587010958	PREDICTED: acetyl-CoA carboxylase 1 isoform X6 [Felis catus]	gi|587010960	PREDICTED: acetyl-CoA carboxylase 1 isoform X7 [Felis catus]	gi|587010962	PREDICTED: acetyl-CoA carboxylase 1 isoform X8 [Felis catus]	gi|587010964	NA	NA	NA	NA	NA	NA	NA	NA	NA	NA	NA	NA	NA	NA	NA	NA	NA	NA
47	2	510.306	22.9469	0	0	0	818633	657482	733883	9.30995e-05	RXQTQVFK	8.5	510.308	2	22.37		161	PREDICTED: 40S ribosomal protein S9 [Felis catus]	gi|587013116	NA	NA	NA	NA	NA	NA	NA	NA	NA	NA	NA	NA	NA	NA	NA	NA	NA	NA	NA	NA	NA	NA	NA	NA	NA	NA	NA	NA	NA	NA
48	2	512.773	15.2305	0	0	0	235407	297482	255679	0.000135794	ATDKSFVEK	7.8	512.773	2	14.86		92	PREDICTED: myosin-9 [Felis catus]	gi|586993676	NA	NA	NA	NA	NA	NA	NA	NA	NA	NA	NA	NA	NA	NA	NA	NA	NA	NA	NA	NA	NA	NA	NA	NA	NA	NA	NA	NA	NA	NA
49	2	513.267	18.7898	0	0	0	1.72385e+06	1.51806e+06	1.55022e+06	1.52148e-05	VXVQQPGER	-47.2	513.266	2	18.26		334	PREDICTED: unconventional myosin-Id [Felis catus]	gi|587010851	NA	NA	NA	NA	NA	NA	NA	NA	NA	NA	NA	NA	NA	NA	NA	NA	NA	NA	NA	NA	NA	NA	NA	NA	NA	NA	NA	NA	NA	NA
50	2	513.305	45.7589	4.66214e+06	4.7414e+06	4.6504e+06	1.29854e+06	2.43357e+06	1.72469e+06	0.000993508	AVXXDXEPR	0.5	513.303	2	45.21		370	PREDICTED: tubulin gamma-1 chain [Felis catus]	gi|587011698	NA	NA	NA	NA	NA	NA	NA	NA	NA	NA	NA	NA	NA	NA	NA	NA	NA	NA	NA	NA	NA	NA	NA	NA	NA	NA	NA	NA	NA	NA
51	2	514.326	51.1774	413872	699131	638337	6.20644e+06	5.2815e+06	5.03939e+06	0.00017646	XXXDEAXXK	1.3	514.324	2	50.79		124	PREDICTED: serine--tRNA ligase cytoplasmic partial [Felis catus]	gi|586996316	NA	NA	NA	NA	NA	NA	NA	NA	NA	NA	NA	NA	NA	NA	NA	NA	NA	NA	NA	NA	NA	NA	NA	NA	NA	NA	NA	NA	NA	NA
52	2	514.793	38.5777	5.13958e+06	5.05694e+06	4.66555e+06	2.7468e+06	2.32027e+06	2.51672e+06	0.000222278	XADAXQEXR	4.6	514.793	2	37.96		149	PREDICTED: prelamin-A/C partial [Felis catus]	gi|587019174	NA	NA	NA	NA	NA	NA	NA	NA	NA	NA	NA	NA	NA	NA	NA	NA	NA	NA	NA	NA	NA	NA	NA	NA	NA	NA	NA	NA	NA	NA
53	2	514.81	35.3485	12100000	12800000	11700000	1.28677e+06	1.0497e+06	1.57e+06	8.48626e-06	XGAQAXXGASK	-2.2	514.807	2	34.88		212	PREDICTED: pyrroline-5-carboxylate reductase 1 mitochondrial [Felis catus]	gi|587012583	NA	NA	NA	NA	NA	NA	NA	NA	NA	NA	NA	NA	NA	NA	NA	NA	NA	NA	NA	NA	NA	NA	NA	NA	NA	NA	NA	NA	NA	NA
54	2	515.298	36.8852	0	0	0	1.00174e+06	788107	884234	0.00013409	AXK(+27.99)AWSVAR	2.7	515.297	2	37.19	FormylationKRPY	1	Serum albumin precursor (Allergen Bos d 6) (BSA) cRAP	gi|1351907	NA	NA	NA	NA	NA	NA	NA	NA	NA	NA	NA	NA	NA	NA	NA	NA	NA	NA	NA	NA	NA	NA	NA	NA	NA	NA	NA	NA	NA	NA
55	2	515.304	40.4592	56100000	53300000	52300000	9.88477e+06	6.94185e+06	7.46753e+06	6.09581e-06	VXDEXTXAR	4.7	515.303	2	40.65		122	PREDICTED: keratin type I cytoskeletal 16 [Felis catus]	gi|587011625	NA	NA	NA	NA	NA	NA	NA	NA	NA	NA	NA	NA	NA	NA	NA	NA	NA	NA	NA	NA	NA	NA	NA	NA	NA	NA	NA	NA	NA	NA
56	2	516.767	21.4072	526288	0	375793	3.45298e+06	3.08185e+06	3.20297e+06	0.000102931	ADVTEWRR	4.8	516.767	2	20.8		87	PREDICTED: melanotransferrin [Felis catus]	gi|586999583	NA	NA	NA	NA	NA	NA	NA	NA	NA	NA	NA	NA	NA	NA	NA	NA	NA	NA	NA	NA	NA	NA	NA	NA	NA	NA	NA	NA	NA	NA
57	2	517.308	37.913	0	0	0	2.70453e+06	2.59677e+06	2.79882e+06	1.3063e-06	KXFEEXVR	0	517.306	2	37.58		6	PREDICTED: pyruvate kinase muscle isoform X1 [Felis catus]	gi|586988591	NA	NA	NA	NA	NA	NA	NA	NA	NA	NA	NA	NA	NA	NA	NA	NA	NA	NA	NA	NA	NA	NA	NA	NA	NA	NA	NA	NA	NA	NA
58	2	522.778	17.0236	1.73693e+06	1.89102e+06	1.53475e+06	249629	346740	290937	0.000183213	RXNDEXER	7.2	522.779	2	16.66		313	PREDICTED: TBC1 domain family member 31 isoform X2 [Felis catus]	gi|587020007	PREDICTED: TBC1 domain family member 31 isoform X3 [Felis catus]	gi|587020009	PREDICTED: TBC1 domain family member 31 isoform X4 [Felis catus]	gi|587020011	NA	NA	NA	NA	NA	NA	NA	NA	NA	NA	NA	NA	NA	NA	NA	NA	NA	NA	NA	NA	NA	NA	NA	NA	NA	NA
59	2	522.805	36.1127	0	0	0	4.43524e+06	3.84021e+06	3.6237e+06	8.19424e-05	XXGVEGSTXR	4.1	522.808	2	35.55		117	PREDICTED: unconventional myosin-Ic isoform X2 [Felis catus]	gi|587010586	NA	NA	NA	NA	NA	NA	NA	NA	NA	NA	NA	NA	NA	NA	NA	NA	NA	NA	NA	NA	NA	NA	NA	NA	NA	NA	NA	NA	NA	NA
60	2	523.793	17.3531	0	0	0	220909	256542	246869	2.23273e-05	VXEDSDXKK	5.9	523.793	2	17.08		83	PREDICTED: 78 kDa glucose-regulated protein isoform X1 [Felis catus]	gi|587009145	PREDICTED: 78 kDa glucose-regulated protein isoform X2 [Felis catus]	gi|587009147	NA	NA	NA	NA	NA	NA	NA	NA	NA	NA	NA	NA	NA	NA	NA	NA	NA	NA	NA	NA	NA	NA	NA	NA	NA	NA	NA	NA
61	2	532.776	13.9426	0	0	0	68177.7	71939.4	59449.1	5.62267e-05	VGDTYERPK	8.8	532.777	2	13.73		211	PREDICTED: fibronectin isoform X10 [Felis catus]	gi|586997898	PREDICTED: fibronectin isoform X5 [Felis catus]	gi|586997887	PREDICTED: fibronectin isoform X6 [Felis catus]	gi|586997889	PREDICTED: fibronectin isoform X7 [Felis catus]	gi|586997891	PREDICTED: fibronectin isoform X8 [Felis catus]	gi|586997893	PREDICTED: fibronectin isoform X9 [Felis catus]	gi|586997895	NA	NA	NA	NA	NA	NA	NA	NA	NA	NA	NA	NA	NA	NA	NA	NA	NA	NA	NA	NA
62	2	536.777	18.7095	0	0	0	1.01162e+06	855572	862455	5.75821e-05	NADVEXQQR	9.8	536.778	2	18.3		213	PREDICTED: AP-2 complex subunit alpha-1 [Felis catus]	gi|587013355	PREDICTED: AP-2 complex subunit alpha-2 isoform X1 [Felis catus]	gi|587003911	PREDICTED: AP-2 complex subunit alpha-2 isoform X2 [Felis catus]	gi|587003913	NA	NA	NA	NA	NA	NA	NA	NA	NA	NA	NA	NA	NA	NA	NA	NA	NA	NA	NA	NA	NA	NA	NA	NA	NA	NA
63	2	536.778	35.8855	16700000	17500000	14900000	5.82747e+06	4.63431e+06	4.78835e+06	0.000180688	A(+42.01)TNFXAHEK	0.5	536.775	2	35.44	Acetylation (N-term)	141	PREDICTED: elongation factor 1-delta [Felis catus]	gi|587020223	NA	NA	NA	NA	NA	NA	NA	NA	NA	NA	NA	NA	NA	NA	NA	NA	NA	NA	NA	NA	NA	NA	NA	NA	NA	NA	NA	NA	NA	NA
64	2	537.767	29.7333	2.90793e+06	2.3817e+06	2.41683e+06	885076	941350	1.06392e+06	0.000834825	QFSSSYXSR	-0.4	537.764	2	30.24		114	Keratin type I cytoskeletal 9 (Cytokeratin-9) (CK-9) (Keratin-9) (K9) cRAP	gi|81175178	NA	NA	NA	NA	NA	NA	NA	NA	NA	NA	NA	NA	NA	NA	NA	NA	NA	NA	NA	NA	NA	NA	NA	NA	NA	NA	NA	NA	NA	NA
65	2	538.268	21.0347	103399	0	0	922893	875339	827938	4.43117e-05	DNYPQSVPR	2.1	538.263	2	20.53		117	PREDICTED: unconventional myosin-Ic isoform X2 [Felis catus]	gi|587010586	NA	NA	NA	NA	NA	NA	NA	NA	NA	NA	NA	NA	NA	NA	NA	NA	NA	NA	NA	NA	NA	NA	NA	NA	NA	NA	NA	NA	NA	NA
66	2	542.785	19.3872	0	0	0	430571	352182	402512	6.65871e-05	XAHFEPSQR	8	542.785	2	19.02		186	PREDICTED: LOW QUALITY PROTEIN: ATP-dependent RNA helicase A [Felis catus]	gi|587018119	NA	NA	NA	NA	NA	NA	NA	NA	NA	NA	NA	NA	NA	NA	NA	NA	NA	NA	NA	NA	NA	NA	NA	NA	NA	NA	NA	NA	NA	NA
67	2	545.299	43.6581	0	0	0	1.59637e+06	1.87455e+06	1.56872e+06	6.70221e-05	FANPFPAAVR	2.2	545.297	2	43.23		294	PREDICTED: LOW QUALITY PROTEIN: propionyl-CoA carboxylase beta chain mitochondrial [Felis catus]	gi|587000287	NA	NA	NA	NA	NA	NA	NA	NA	NA	NA	NA	NA	NA	NA	NA	NA	NA	NA	NA	NA	NA	NA	NA	NA	NA	NA	NA	NA	NA	NA
68	2	546.298	43.6231	0	0	0	1.40926e+06	1.17272e+06	1.2645e+06	4.89494e-05	SSATWXAXSR	0	546.296	2	43.67		110	PREDICTED: sodium/potassium-transporting ATPase subunit alpha-1 isoform X1 [Felis catus]	gi|586996410	PREDICTED: sodium/potassium-transporting ATPase subunit alpha-1 isoform X2 [Felis catus]	gi|586996412	NA	NA	NA	NA	NA	NA	NA	NA	NA	NA	NA	NA	NA	NA	NA	NA	NA	NA	NA	NA	NA	NA	NA	NA	NA	NA	NA	NA
69	2	546.809	32.5975	0	0	0	1.77357e+06	1.79808e+06	1.6962e+06	5.59741e-07	GASGSFXVVQK	2.2	546.807	2	32		175	PREDICTED: heterochromatin protein 1-binding protein 3 isoform X2 [Felis catus]	gi|586994491	PREDICTED: heterochromatin protein 1-binding protein 3 isoform X3 [Felis catus]	gi|586994493	NA	NA	NA	NA	NA	NA	NA	NA	NA	NA	NA	NA	NA	NA	NA	NA	NA	NA	NA	NA	NA	NA	NA	NA	NA	NA	NA	NA
70	2	548.773	48.3673	14800000	15800000	13600000	0	0	0	2.09997e-05	DAEAW(+29.97)FXSK	33.9	548.769	2	48	TryptophanDione	122	PREDICTED: keratin type I cytoskeletal 16 [Felis catus]	gi|587011625	NA	NA	NA	NA	NA	NA	NA	NA	NA	NA	NA	NA	NA	NA	NA	NA	NA	NA	NA	NA	NA	NA	NA	NA	NA	NA	NA	NA	NA	NA
71	2	550.788	41.4795	0	0	0	4.34081e+06	3.52497e+06	3.32955e+06	0.000272002	FDVSSTAVFK	2.8	550.786	2	41.64		158	PREDICTED: family with sequence similarity 129 member B [Felis catus]	gi|587009238	NA	NA	NA	NA	NA	NA	NA	NA	NA	NA	NA	NA	NA	NA	NA	NA	NA	NA	NA	NA	NA	NA	NA	NA	NA	NA	NA	NA	NA	NA
72	2	552.32	54.5646	897108	718475	933432	0	0	0	0.00021535	SEXXPYXXR	2.5	552.328	2	53.8		374	PREDICTED: translation initiation factor eIF-2B subunit gamma [Felis catus]	gi|586995503	NA	NA	NA	NA	NA	NA	NA	NA	NA	NA	NA	NA	NA	NA	NA	NA	NA	NA	NA	NA	NA	NA	NA	NA	NA	NA	NA	NA	NA	NA
73	2	552.792	24.8221	1.42816e+06	1.29864e+06	1.51176e+06	0	0	0	2.19599e-05	PWTVQTSSAK	6.4	552.791	2	24.33		131	PREDICTED: tryptophan--tRNA ligase cytoplasmic isoform X2 [Felis catus]	gi|586990783	NA	NA	NA	NA	NA	NA	NA	NA	NA	NA	NA	NA	NA	NA	NA	NA	NA	NA	NA	NA	NA	NA	NA	NA	NA	NA	NA	NA	NA	NA
74	2	556.258	41.3987	283818	443939	251685	1.57274e+06	1.80774e+06	1.48293e+06	0.000338502	GMYP(sub T)CGSXQR	0.7	556.255	2	40.69	Mutation	37	major capsid protein [Feline calicivirus]	gi|5706696	NA	NA	NA	NA	NA	NA	NA	NA	NA	NA	NA	NA	NA	NA	NA	NA	NA	NA	NA	NA	NA	NA	NA	NA	NA	NA	NA	NA	NA	NA
75	2	556.812	31.9546	0	0	0	1.00591e+06	990358	747841	0.000395436	GKYXYEXAR	3.9	556.811	2	32.15		1	Serum albumin precursor (Allergen Bos d 6) (BSA) cRAP	gi|1351907	NA	NA	NA	NA	NA	NA	NA	NA	NA	NA	NA	NA	NA	NA	NA	NA	NA	NA	NA	NA	NA	NA	NA	NA	NA	NA	NA	NA	NA	NA
76	2	560.813	15.7864	353044	183382	299794	1.13163e+06	1.08764e+06	999545	0.000233404	EXQ(sub E)VQHPAAK	0.6	560.809	2	15.98	Mutation	119	PREDICTED: T-complex protein 1 subunit theta isoform X2 [Felis catus]	gi|586998936	NA	NA	NA	NA	NA	NA	NA	NA	NA	NA	NA	NA	NA	NA	NA	NA	NA	NA	NA	NA	NA	NA	NA	NA	NA	NA	NA	NA	NA	NA
77	2	563.802	35.5588	0	0	0	2.86269e+06	2.45647e+06	2.21952e+06	0.000180393	VANVEXYYR	1.5	563.799	2	34.98		94	PREDICTED: clathrin heavy chain 1 [Felis catus]	gi|587011029	NA	NA	NA	NA	NA	NA	NA	NA	NA	NA	NA	NA	NA	NA	NA	NA	NA	NA	NA	NA	NA	NA	NA	NA	NA	NA	NA	NA	NA	NA
78	2	563.812	42.7099	747689	555597	802138	4.62381e+06	3.89418e+06	3.92673e+06	0.000159051	DXXPAEEAXR	0.8	563.809	2	42.4		112	PREDICTED: plectin-like partial [Felis catus]	gi|587020389	NA	NA	NA	NA	NA	NA	NA	NA	NA	NA	NA	NA	NA	NA	NA	NA	NA	NA	NA	NA	NA	NA	NA	NA	NA	NA	NA	NA	NA	NA
79	2	564.846	55.0256	8.96716e+06	8.52434e+06	8.20531e+06	986697	1.37022e+06	743158	1.24454e-05	VPPXVTSFXR	3.8	564.845	2	54.63		322	PREDICTED: glutathione S-transferase omega-1 [Felis catus]	gi|587005537	NA	NA	NA	NA	NA	NA	NA	NA	NA	NA	NA	NA	NA	NA	NA	NA	NA	NA	NA	NA	NA	NA	NA	NA	NA	NA	NA	NA	NA	NA
80	2	566.318	49.5313	7.44476e+06	7.09016e+06	6.93482e+06	2.09555e+06	2.57325e+06	2.34857e+06	1.92429e-05	M(+15.99)PXXGXGTWK	0.9	566.316	2	49.12	Oxidation (M)	264	PREDICTED: alcohol dehydrogenase [NADP(+)] [Felis catus]	gi|586995415	NA	NA	NA	NA	NA	NA	NA	NA	NA	NA	NA	NA	NA	NA	NA	NA	NA	NA	NA	NA	NA	NA	NA	NA	NA	NA	NA	NA	NA	NA
81	2	575.814	22.5514	907280	982599	884796	2.7313e+06	2.46453e+06	2.4876e+06	5.45859e-05	TXGXYGKDQR	3.8	575.817	2	22.06		168	PREDICTED: glutathione S-transferase P [Felis catus]	gi|587003779	NA	NA	NA	NA	NA	NA	NA	NA	NA	NA	NA	NA	NA	NA	NA	NA	NA	NA	NA	NA	NA	NA	NA	NA	NA	NA	NA	NA	NA	NA
82	2	579.831	37.8793	16100000	15800000	15100000	9.5328e+06	8.5059e+06	8.75639e+06	0.000103143	GVXXYGPPGTGK	0	579.83	2	37.45		145	PREDICTED: 26S protease regulatory subunit 8 isoform X2 [Felis catus]	gi|587012027	NA	NA	NA	NA	NA	NA	NA	NA	NA	NA	NA	NA	NA	NA	NA	NA	NA	NA	NA	NA	NA	NA	NA	NA	NA	NA	NA	NA	NA	NA
83	2	580.331	46.2634	7.59608e+06	8.09118e+06	7.25892e+06	4.84689e+06	3.82284e+06	4.225e+06	0.000946651	VXXSTDVWAR	0.9	580.328	2	45.82		219	PREDICTED: eukaryotic initiation factor 4A-III [Felis catus]	gi|587012630	NA	NA	NA	NA	NA	NA	NA	NA	NA	NA	NA	NA	NA	NA	NA	NA	NA	NA	NA	NA	NA	NA	NA	NA	NA	NA	NA	NA	NA	NA
84	2	581.824	45.7777	0	0	0	4.11841e+06	3.53948e+06	3.59008e+06	3.50847e-05	VXTXDPTEFK	1.7	581.822	2	45.47		120	PREDICTED: coatomer subunit alpha [Felis catus]	gi|587019109	NA	NA	NA	NA	NA	NA	NA	NA	NA	NA	NA	NA	NA	NA	NA	NA	NA	NA	NA	NA	NA	NA	NA	NA	NA	NA	NA	NA	NA	NA
85	2	584.286	20.7397	0	0	0	520229	559547	555088	1.61824e-06	TDM(+15.99)DQXXTSK	8.7	584.287	2	20.25	Oxidation (M)	158	PREDICTED: family with sequence similarity 129 member B [Felis catus]	gi|587009238	NA	NA	NA	NA	NA	NA	NA	NA	NA	NA	NA	NA	NA	NA	NA	NA	NA	NA	NA	NA	NA	NA	NA	NA	NA	NA	NA	NA	NA	NA
86	2	584.316	12.4883	0	0	0	55753.4	62824.7	62146.3	1.16211e-05	FHHTXGGSRR	9.1	584.315	2	12.38		199	PREDICTED: 60S ribosomal protein L15 [Felis catus]	gi|587000438	NA	NA	NA	NA	NA	NA	NA	NA	NA	NA	NA	NA	NA	NA	NA	NA	NA	NA	NA	NA	NA	NA	NA	NA	NA	NA	NA	NA	NA	NA
87	2	587.356	46.1094	0	0	0	3.21505e+06	2.53482e+06	2.78519e+06	0.000138042	XYXXNSPVVR	1.7	587.354	2	45.79		176	PREDICTED: isoleucine--tRNA ligase cytoplasmic [Felis catus]	gi|587007801	NA	NA	NA	NA	NA	NA	NA	NA	NA	NA	NA	NA	NA	NA	NA	NA	NA	NA	NA	NA	NA	NA	NA	NA	NA	NA	NA	NA	NA	NA
88	2	587.81	29.2625	0	0	0	362423	467371	345035	0.000511046	GXXDSTVGEQR	3.8	587.809	2	28.87		197	PREDICTED: plasma membrane calcium-transporting ATPase 4 isoform X4 [Felis catus]	gi|587018488	PREDICTED: plasma membrane calcium-transporting ATPase 4 isoform X5 [Felis catus]	gi|587018491	PREDICTED: plasma membrane calcium-transporting ATPase 4 isoform X6 [Felis catus]	gi|587018493	PREDICTED: plasma membrane calcium-transporting ATPase 4 isoform X7 [Felis catus]	gi|587018496	NA	NA	NA	NA	NA	NA	NA	NA	NA	NA	NA	NA	NA	NA	NA	NA	NA	NA	NA	NA	NA	NA	NA	NA
89	2	590.292	18.1726	0	0	0	331467	344314	407884	0.000106709	DM(+15.99)VGXAQTGSGK	2.5	590.289	2	17.74	Oxidation (M)	187	PREDICTED: LOW QUALITY PROTEIN: probable ATP-dependent RNA helicase DDX17 [Felis catus]	gi|586993707	NA	NA	NA	NA	NA	NA	NA	NA	NA	NA	NA	NA	NA	NA	NA	NA	NA	NA	NA	NA	NA	NA	NA	NA	NA	NA	NA	NA	NA	NA
90	2	590.817	36.0824	29200000	30100000	27500000	135000000	108000000	110000000	0.000576967	XSGXXYEETR	-1.3	590.813	2	36.07		99	PREDICTED: histone H4-like [Felis catus]	gi|586991945	PREDICTED: histone H4-like [Felis catus]	gi|586996550	NA	NA	NA	NA	NA	NA	NA	NA	NA	NA	NA	NA	NA	NA	NA	NA	NA	NA	NA	NA	NA	NA	NA	NA	NA	NA	NA	NA
91	2	593.319	24.9811	263406	0	352288	1.80184e+06	1.77492e+06	1.73544e+06	0.000129399	RPEXEDASXR	8.3	593.32	2	24.38		130	PREDICTED: plectin-like partial [Felis catus]	gi|587022557	NA	NA	NA	NA	NA	NA	NA	NA	NA	NA	NA	NA	NA	NA	NA	NA	NA	NA	NA	NA	NA	NA	NA	NA	NA	NA	NA	NA	NA	NA
92	2	593.369	49.4977	2.40852e+06	2.13439e+06	2.40721e+06	5.02636e+06	4.47762e+06	4.43325e+06	0.000385856	K(+43.01)QTAXVEXXK	4.5	593.366	2	49.53	Carbamylation	1	Serum albumin precursor (Allergen Bos d 6) (BSA) cRAP	gi|1351907	NA	NA	NA	NA	NA	NA	NA	NA	NA	NA	NA	NA	NA	NA	NA	NA	NA	NA	NA	NA	NA	NA	NA	NA	NA	NA	NA	NA	NA	NA
93	2	594.833	17.7274	0	0	0	676060	631750	675938	1.48038e-06	GAFGKPQGTVAR	7.9	594.832	2	17.36		354	PREDICTED: 60S ribosomal protein L10 [Felis catus]	gi|587022130	NA	NA	NA	NA	NA	NA	NA	NA	NA	NA	NA	NA	NA	NA	NA	NA	NA	NA	NA	NA	NA	NA	NA	NA	NA	NA	NA	NA	NA	NA
94	2	595.846	51.1524	444872	581997	439477	2.8755e+06	2.69165e+06	2.90295e+06	8.66144e-06	TXDXPXYVTR	2	595.844	2	50.83		120	PREDICTED: coatomer subunit alpha [Felis catus]	gi|587019109	NA	NA	NA	NA	NA	NA	NA	NA	NA	NA	NA	NA	NA	NA	NA	NA	NA	NA	NA	NA	NA	NA	NA	NA	NA	NA	NA	NA	NA	NA
95	2	597.315	40.502	0	0	0	2.43296e+06	1.89643e+06	1.68732e+06	0.00083246	AXEXDSNXYR	4.5	597.314	2	40.74		92	PREDICTED: myosin-9 [Felis catus]	gi|586993676	NA	NA	NA	NA	NA	NA	NA	NA	NA	NA	NA	NA	NA	NA	NA	NA	NA	NA	NA	NA	NA	NA	NA	NA	NA	NA	NA	NA	NA	NA
96	2	598.284	18.2338	339852	172396	403900	1.76002e+06	1.62382e+06	1.5603e+06	0.000121441	Q(-17.03)AHTM(+15.99)DPQXR	7.1	598.284	2	17.8	Pyro-glu from Q; Oxidation (M)	85	PREDICTED: fatty acid synthase [Felis catus]	gi|587012663	NA	NA	NA	NA	NA	NA	NA	NA	NA	NA	NA	NA	NA	NA	NA	NA	NA	NA	NA	NA	NA	NA	NA	NA	NA	NA	NA	NA	NA	NA
97	2	602.326	39.8691	12500000	13400000	11600000	2.9985e+06	2.75599e+06	2.5182e+06	5.64323e-05	WTXXQEQGTK	0	602.322	2	39.62		144	PREDICTED: LOW QUALITY PROTEIN: keratin type II cytoskeletal 5 [Felis catus]	gi|586992525	NA	NA	NA	NA	NA	NA	NA	NA	NA	NA	NA	NA	NA	NA	NA	NA	NA	NA	NA	NA	NA	NA	NA	NA	NA	NA	NA	NA	NA	NA
98	2	603.327	41.8108	0	0	0	2.67578e+06	2.46517e+06	2.70668e+06	4.22408e-06	TDXXXEPYNK	-0.7	603.324	2	41.52		92	PREDICTED: myosin-9 [Felis catus]	gi|586993676	NA	NA	NA	NA	NA	NA	NA	NA	NA	NA	NA	NA	NA	NA	NA	NA	NA	NA	NA	NA	NA	NA	NA	NA	NA	NA	NA	NA	NA	NA
99	2	603.801	31.7799	0	0	0	1.6473e+06	1.14919e+06	1.36398e+06	0.000654301	XGM(+15.99)XSPDGXC(+57.02)K	6.4	603.8	2	31.99	Oxidation (M); Carbamidomethylation	85	PREDICTED: fatty acid synthase [Felis catus]	gi|587012663	NA	NA	NA	NA	NA	NA	NA	NA	NA	NA	NA	NA	NA	NA	NA	NA	NA	NA	NA	NA	NA	NA	NA	NA	NA	NA	NA	NA	NA	NA
100	2	603.821	55.1737	14100000	13400000	12800000	6.38246e+06	4.60744e+06	4.22215e+06	0.000403945	S(+42.01)XYPSXEDXK	4.6	603.819	2	54.95	Acetylation (N-term)	111	PREDICTED: syntenin-1 [Felis catus]	gi|587019472	NA	NA	NA	NA	NA	NA	NA	NA	NA	NA	NA	NA	NA	NA	NA	NA	NA	NA	NA	NA	NA	NA	NA	NA	NA	NA	NA	NA	NA	NA
101	2	604.31	40.8157	57400000	57300000	53600000	31000000	25500000	25700000	0.000198421	DSTGHVGFXFK	2.3	604.31	2	40.08		111	PREDICTED: syntenin-1 [Felis catus]	gi|587019472	NA	NA	NA	NA	NA	NA	NA	NA	NA	NA	NA	NA	NA	NA	NA	NA	NA	NA	NA	NA	NA	NA	NA	NA	NA	NA	NA	NA	NA	NA
102	2	607.351	35.5023	13700000	13400000	13100000	3.64796e+06	3.35969e+06	3.22471e+06	1.36743e-06	GVVQGXQQAVSK	-1.1	607.348	2	35.08		141	PREDICTED: elongation factor 1-delta [Felis catus]	gi|587020223	NA	NA	NA	NA	NA	NA	NA	NA	NA	NA	NA	NA	NA	NA	NA	NA	NA	NA	NA	NA	NA	NA	NA	NA	NA	NA	NA	NA	NA	NA
103	2	608.346	63.1392	404989	283890	371297	4.08557e+06	3.24815e+06	3.27877e+06	0.000324875	XASDXXEWXR	7.7	608.345	2	62.96		86	PREDICTED: alpha-actinin-4 [Felis catus]	gi|587014338	NA	NA	NA	NA	NA	NA	NA	NA	NA	NA	NA	NA	NA	NA	NA	NA	NA	NA	NA	NA	NA	NA	NA	NA	NA	NA	NA	NA	NA	NA
104	2	610.286	17.146	0	0	0	128228	113155	98251.7	0.000197073	KYDYDSSSVR	5.2	610.286	2	16.87		158	PREDICTED: family with sequence similarity 129 member B [Felis catus]	gi|587009238	NA	NA	NA	NA	NA	NA	NA	NA	NA	NA	NA	NA	NA	NA	NA	NA	NA	NA	NA	NA	NA	NA	NA	NA	NA	NA	NA	NA	NA	NA
105	2	611.308	12.6068	0	0	0	96767.7	93790.7	94095.6	5.91508e-08	DTHK(+27.99)SEXAHR	8.2	611.307	2	12.54	FormylationKRPY	1	Serum albumin precursor (Allergen Bos d 6) (BSA) cRAP	gi|1351907	NA	NA	NA	NA	NA	NA	NA	NA	NA	NA	NA	NA	NA	NA	NA	NA	NA	NA	NA	NA	NA	NA	NA	NA	NA	NA	NA	NA	NA	NA
106	2	611.324	38.1878	2.57785e+06	2.11003e+06	2.45837e+06	7.89404e+06	6.70817e+06	6.18512e+06	0.000975293	C(+57.02)C(+57.02)SGAXXVXTK	3.5	611.322	2	38.37	Carbamidomethylation	5	PREDICTED: pyruvate kinase muscle isoform X2 [Felis catus]	gi|586988593	NA	NA	NA	NA	NA	NA	NA	NA	NA	NA	NA	NA	NA	NA	NA	NA	NA	NA	NA	NA	NA	NA	NA	NA	NA	NA	NA	NA	NA	NA
107	2	612.839	45.2143	0	0	0	1.5056e+06	1.68884e+06	1.88257e+06	9.98623e-05	NPQSYXYXVK	1.8	612.836	2	44.99		117	PREDICTED: unconventional myosin-Ic isoform X2 [Felis catus]	gi|587010586	NA	NA	NA	NA	NA	NA	NA	NA	NA	NA	NA	NA	NA	NA	NA	NA	NA	NA	NA	NA	NA	NA	NA	NA	NA	NA	NA	NA	NA	NA
108	2	616.296	36.7249	576960	0	563170	3.00614e+06	2.69072e+06	2.75593e+06	0.000332653	XSEQFSAM(+15.99)FR	8.1	616.297	2	37.13	Oxidation (M)	113	PREDICTED: tubulin beta-5 chain-like isoform X2 [Felis catus]	gi|587007087	NA	NA	NA	NA	NA	NA	NA	NA	NA	NA	NA	NA	NA	NA	NA	NA	NA	NA	NA	NA	NA	NA	NA	NA	NA	NA	NA	NA	NA	NA
109	2	616.333	30.8795	229195	0	0	1.44923e+06	1.45488e+06	1.29267e+06	0.00014242	DTSFEQHVXR	30.6	616.326	2	30.41		85	PREDICTED: fatty acid synthase [Felis catus]	gi|587012663	NA	NA	NA	NA	NA	NA	NA	NA	NA	NA	NA	NA	NA	NA	NA	NA	NA	NA	NA	NA	NA	NA	NA	NA	NA	NA	NA	NA	NA	NA
110	2	616.349	59.7226	156275	130780	159701	0	0	0	8.24391e-05	SGAYXXPXXER	-10.7	616.349	2	57.92		355	PREDICTED: LOW QUALITY PROTEIN: probable ATP-dependent RNA helicase DDX6 [Felis catus]	gi|587001142	NA	NA	NA	NA	NA	NA	NA	NA	NA	NA	NA	NA	NA	NA	NA	NA	NA	NA	NA	NA	NA	NA	NA	NA	NA	NA	NA	NA	NA	NA
111	2	620.846	49.1594	2.13617e+06	2.01294e+06	1.95345e+06	0	0	0	2.92373e-06	VPTPNVSVVDXT	18.9	620.855	2	48.91		7	PREDICTED: glyceraldehyde-3-phosphate dehydrogenase isoform X1 [Felis catus]	gi|586991666	NA	NA	NA	NA	NA	NA	NA	NA	NA	NA	NA	NA	NA	NA	NA	NA	NA	NA	NA	NA	NA	NA	NA	NA	NA	NA	NA	NA	NA	NA
112	2	622.369	28.5772	0	0	0	1.00939e+06	1.03519e+06	1.04893e+06	9.56789e-08	KPXXESGTXGTK	-0.3	622.366	2	27.93		118	PREDICTED: ubiquitin-like modifier activating enzyme 1 isoform X3 [Felis catus]	gi|587020864	NA	NA	NA	NA	NA	NA	NA	NA	NA	NA	NA	NA	NA	NA	NA	NA	NA	NA	NA	NA	NA	NA	NA	NA	NA	NA	NA	NA	NA	NA
113	2	623.823	18.9824	1.09441e+06	1.11091e+06	957416	3.0513e+06	2.94066e+06	2.84971e+06	1.53584e-05	RGGPNYQEGXR	2	623.819	2	18.48		107	PREDICTED: ATP-citrate synthase isoform X2 [Felis catus]	gi|587011635	NA	NA	NA	NA	NA	NA	NA	NA	NA	NA	NA	NA	NA	NA	NA	NA	NA	NA	NA	NA	NA	NA	NA	NA	NA	NA	NA	NA	NA	NA
114	2	625.295	20.0393	430404	0	355567	2.45794e+06	2.30859e+06	2.28945e+06	0.000127663	GEENXM(+15.99)DAQVK	8.7	625.295	2	19.46	Oxidation (M)	119	PREDICTED: T-complex protein 1 subunit theta isoform X2 [Felis catus]	gi|586998936	NA	NA	NA	NA	NA	NA	NA	NA	NA	NA	NA	NA	NA	NA	NA	NA	NA	NA	NA	NA	NA	NA	NA	NA	NA	NA	NA	NA	NA	NA
115	2	625.318	25.0234	8.93115e+06	8.69736e+06	6.89882e+06	20100000	20200000	20600000	5.32214e-05	FKDXGEEHFK	6.7	625.318	2	24.48		1	Serum albumin precursor (Allergen Bos d 6) (BSA) cRAP	gi|1351907	NA	NA	NA	NA	NA	NA	NA	NA	NA	NA	NA	NA	NA	NA	NA	NA	NA	NA	NA	NA	NA	NA	NA	NA	NA	NA	NA	NA	NA	NA
116	2	626.83	30.1378	0	0	0	1.53785e+06	1.4023e+06	1.28685e+06	4.14035e-05	YQAVTATXEEK	5.7	626.828	2	29.46		202	PREDICTED: 60S ribosomal protein L13a [Felis catus]	gi|587013406	NA	NA	NA	NA	NA	NA	NA	NA	NA	NA	NA	NA	NA	NA	NA	NA	NA	NA	NA	NA	NA	NA	NA	NA	NA	NA	NA	NA	NA	NA
117	2	629.339	52.5632	5.04143e+06	5.00232e+06	4.92082e+06	1.79434e+06	1.68055e+06	1.70988e+06	3.12124e-07	RXEEXEEAXR	-3.8	629.341	2	52.07		266	PREDICTED: ELKS/Rab6-interacting/CAST family member 1 isoform X1 [Felis catus]	gi|586991542	PREDICTED: ELKS/Rab6-interacting/CAST family member 1 isoform X2 [Felis catus]	gi|586991544	NA	NA	NA	NA	NA	NA	NA	NA	NA	NA	NA	NA	NA	NA	NA	NA	NA	NA	NA	NA	NA	NA	NA	NA	NA	NA	NA	NA
118	2	629.368	45.2245	6.25584e+06	6.18847e+06	5.90868e+06	1.67253e+06	1.73195e+06	1.65868e+06	2.16122e-06	VXEVPPVVYSR	2.5	629.365	2	44.95		196	PREDICTED: cytosolic acyl coenzyme A thioester hydrolase isoform X2 [Felis catus]	gi|586994104	PREDICTED: cytosolic acyl coenzyme A thioester hydrolase isoform X3 [Felis catus]	gi|586994106	PREDICTED: cytosolic acyl coenzyme A thioester hydrolase isoform X4 [Felis catus]	gi|586994108	PREDICTED: cytosolic acyl coenzyme A thioester hydrolase isoform X5 [Felis catus]	gi|586994110	PREDICTED: cytosolic acyl coenzyme A thioester hydrolase isoform X6 [Felis catus]	gi|586994112	NA	NA	NA	NA	NA	NA	NA	NA	NA	NA	NA	NA	NA	NA	NA	NA	NA	NA	NA	NA	NA	NA
119	2	630.338	17.7838	841545	957278	820590	0	0	0	3.3164e-05	XXDQSEAEKAR	19.7	630.346	2	17		88	PREDICTED: lung resistance-related protein isoform X1 [Felis catus]	gi|587016362	PREDICTED: lung resistance-related protein isoform X2 [Felis catus]	gi|587016364	NA	NA	NA	NA	NA	NA	NA	NA	NA	NA	NA	NA	NA	NA	NA	NA	NA	NA	NA	NA	NA	NA	NA	NA	NA	NA	NA	NA
120	2	633.832	39.8906	17600000	18300000	16400000	7.52545e+06	5.61423e+06	6.14687e+06	0.000147853	KXDDXYGTWR	0.6	633.828	2	39.53		104	PREDICTED: 60S ribosomal protein L4 [Felis catus]	gi|586988825	NA	NA	NA	NA	NA	NA	NA	NA	NA	NA	NA	NA	NA	NA	NA	NA	NA	NA	NA	NA	NA	NA	NA	NA	NA	NA	NA	NA	NA	NA
121	2	635.346	26.1176	495874	276026	557939	3.58102e+06	3.68687e+06	3.83659e+06	8.66775e-06	AVAGNXSDPGXQK	2.3	635.345	2	25.65		135	PREDICTED: vinculin isoform X3 [Felis catus]	gi|587004570	PREDICTED: vinculin isoform X4 [Felis catus]	gi|587004573	NA	NA	NA	NA	NA	NA	NA	NA	NA	NA	NA	NA	NA	NA	NA	NA	NA	NA	NA	NA	NA	NA	NA	NA	NA	NA	NA	NA
122	2	636.382	54.4371	0	0	0	752749	979141	825662	0.000216172	QVVNXPSFXVR	5.2	636.38	2	54.1		161	PREDICTED: 40S ribosomal protein S9 [Felis catus]	gi|587013116	NA	NA	NA	NA	NA	NA	NA	NA	NA	NA	NA	NA	NA	NA	NA	NA	NA	NA	NA	NA	NA	NA	NA	NA	NA	NA	NA	NA	NA	NA
123	2	636.82	38.8978	2.72728e+06	2.73801e+06	2.57697e+06	0	661166	710399	0.000694329	TAWVFDDKYK	15.6	636.827	2	38.42		148	PREDICTED: eukaryotic translation initiation factor 2 subunit 1 [Felis catus]	gi|586990198	NA	NA	NA	NA	NA	NA	NA	NA	NA	NA	NA	NA	NA	NA	NA	NA	NA	NA	NA	NA	NA	NA	NA	NA	NA	NA	NA	NA	NA	NA
124	2	638.892	37.7225	4.3278e+06	3.77849e+06	4.47859e+06	19500000	17400000	17500000	4.17116e-05	XQVVQQPXPVR	0.7	638.891	2	37.19		85	PREDICTED: fatty acid synthase [Felis catus]	gi|587012663	NA	NA	NA	NA	NA	NA	NA	NA	NA	NA	NA	NA	NA	NA	NA	NA	NA	NA	NA	NA	NA	NA	NA	NA	NA	NA	NA	NA	NA	NA
125	2	640.335	20.9818	8.02806e+06	8.17575e+06	7.19066e+06	2.69001e+06	2.68922e+06	2.70623e+06	7.65123e-05	YXAEVAAGDDKK	8.8	640.336	2	20.43		143	PREDICTED: 14-3-3 protein zeta/delta isoform X1 [Felis catus]	gi|587019850	PREDICTED: 14-3-3 protein zeta/delta isoform X2 [Felis catus]	gi|587019852	NA	NA	NA	NA	NA	NA	NA	NA	NA	NA	NA	NA	NA	NA	NA	NA	NA	NA	NA	NA	NA	NA	NA	NA	NA	NA	NA	NA
126	2	641.858	41.2592	0	0	0	3.98647e+06	3.0786e+06	3.3157e+06	0.000219515	N(sub H)XVDEPQNXXK	2.6	641.855	2	40.89	Mutation	1	Serum albumin precursor (Allergen Bos d 6) (BSA) cRAP	gi|1351907	NA	NA	NA	NA	NA	NA	NA	NA	NA	NA	NA	NA	NA	NA	NA	NA	NA	NA	NA	NA	NA	NA	NA	NA	NA	NA	NA	NA	NA	NA
127	2	642.885	21.1653	2.96062e+06	2.82487e+06	2.59237e+06	615047	787599	791175	7.24598e-05	VXATVTKPVGGDK	7.6	642.885	2	20.52		159	PREDICTED: 60S ribosomal protein L6 [Felis catus]	gi|587006281	NA	NA	NA	NA	NA	NA	NA	NA	NA	NA	NA	NA	NA	NA	NA	NA	NA	NA	NA	NA	NA	NA	NA	NA	NA	NA	NA	NA	NA	NA
128	2	645.881	62.1781	10800000	10100000	9.80097e+06	5.87695e+06	4.75887e+06	4.66225e+06	0.000489595	ATXWYVPXSXK	6.6	645.881	2	61.7		196	PREDICTED: cytosolic acyl coenzyme A thioester hydrolase isoform X2 [Felis catus]	gi|586994104	PREDICTED: cytosolic acyl coenzyme A thioester hydrolase isoform X3 [Felis catus]	gi|586994106	PREDICTED: cytosolic acyl coenzyme A thioester hydrolase isoform X4 [Felis catus]	gi|586994108	PREDICTED: cytosolic acyl coenzyme A thioester hydrolase isoform X5 [Felis catus]	gi|586994110	PREDICTED: cytosolic acyl coenzyme A thioester hydrolase isoform X6 [Felis catus]	gi|586994112	NA	NA	NA	NA	NA	NA	NA	NA	NA	NA	NA	NA	NA	NA	NA	NA	NA	NA	NA	NA	NA	NA
129	2	649.319	49.403	0	0	0	1.75748e+06	2.25865e+06	1.80434e+06	0.0002642	Q(sub C)XVXTGFGGYDK	-38.2	649.318	2	49.06	Mutation	137	PREDICTED: synaptic vesicle membrane protein VAT-1 homolog [Felis catus]	gi|587011745	NA	NA	NA	NA	NA	NA	NA	NA	NA	NA	NA	NA	NA	NA	NA	NA	NA	NA	NA	NA	NA	NA	NA	NA	NA	NA	NA	NA	NA	NA
130	2	652.371	49.0684	12600000	12100000	11700000	7.34873e+06	5.44848e+06	5.5411e+06	0.00081409	VXTPEXYAEXR	0.7	652.367	2	48.87		210	PREDICTED: creatine kinase B-type [Felis catus]	gi|586990869	NA	NA	NA	NA	NA	NA	NA	NA	NA	NA	NA	NA	NA	NA	NA	NA	NA	NA	NA	NA	NA	NA	NA	NA	NA	NA	NA	NA	NA	NA
131	2	652.85	37.3789	47900000	48900000	45300000	24500000	18800000	20500000	0.000200493	FXXPNASQAESK	2.9	652.848	2	36.82		143	PREDICTED: 14-3-3 protein zeta/delta isoform X1 [Felis catus]	gi|587019850	PREDICTED: 14-3-3 protein zeta/delta isoform X2 [Felis catus]	gi|587019852	NA	NA	NA	NA	NA	NA	NA	NA	NA	NA	NA	NA	NA	NA	NA	NA	NA	NA	NA	NA	NA	NA	NA	NA	NA	NA	NA	NA
132	2	653.83	36.6318	8.20788e+06	7.68602e+06	8.1466e+06	1.74391e+06	1.51047e+06	1.88848e+06	5.83241e-06	YVDXAXPC(+57.02)NNK	0.9	653.827	2	36.27	Carbamidomethylation	128	PREDICTED: 40S ribosomal protein SA isoform X2 [Felis catus]	gi|587000606	NA	NA	NA	NA	NA	NA	NA	NA	NA	NA	NA	NA	NA	NA	NA	NA	NA	NA	NA	NA	NA	NA	NA	NA	NA	NA	NA	NA	NA	NA
133	2	654.326	34.8503	0	0	0	1.25343e+06	1.22826e+06	1.30255e+06	5.35404e-07	HFSGXEEAVYR	0.7	654.323	2	34.44		119	PREDICTED: T-complex protein 1 subunit theta isoform X2 [Felis catus]	gi|586998936	NA	NA	NA	NA	NA	NA	NA	NA	NA	NA	NA	NA	NA	NA	NA	NA	NA	NA	NA	NA	NA	NA	NA	NA	NA	NA	NA	NA	NA	NA
134	2	654.346	36.1581	1.78947e+06	2.13906e+06	1.95978e+06	0	0	0	4.12211e-05	XKFEMEQNXR	0.3	654.343	2	35.8		114	Keratin type I cytoskeletal 9 (Cytokeratin-9) (CK-9) (Keratin-9) (K9) cRAP	gi|81175178	NA	NA	NA	NA	NA	NA	NA	NA	NA	NA	NA	NA	NA	NA	NA	NA	NA	NA	NA	NA	NA	NA	NA	NA	NA	NA	NA	NA	NA	NA
135	2	658.813	54.0585	12700000	11900000	11600000	6.53971e+06	4.78774e+06	4.46981e+06	0.000708548	FC(+57.02)XWTESAFR	3.2	658.81	2	53.7	Carbamidomethylation	104	PREDICTED: 60S ribosomal protein L4 [Felis catus]	gi|586988825	NA	NA	NA	NA	NA	NA	NA	NA	NA	NA	NA	NA	NA	NA	NA	NA	NA	NA	NA	NA	NA	NA	NA	NA	NA	NA	NA	NA	NA	NA
136	2	659.349	38.3493	2.54302e+06	2.65073e+06	2.60735e+06	0	387315	498286	0.000116766	KXGYDVAFNYK	1.3	659.346	2	38.01		388	PREDICTED: prostaglandin reductase 1 isoform X2 [Felis catus]	gi|587008875	PREDICTED: prostaglandin reductase 1 isoform X3 [Felis catus]	gi|587008877	NA	NA	NA	NA	NA	NA	NA	NA	NA	NA	NA	NA	NA	NA	NA	NA	NA	NA	NA	NA	NA	NA	NA	NA	NA	NA	NA	NA
137	2	660.36	43.2647	4.30816e+06	4.28829e+06	3.54482e+06	0	0	0	8.68138e-05	XMNTFSVVPSPK	3.8	660.357	2	43.48		80	PREDICTED: tubulin beta-4B chain [Felis catus]	gi|587009813	NA	NA	NA	NA	NA	NA	NA	NA	NA	NA	NA	NA	NA	NA	NA	NA	NA	NA	NA	NA	NA	NA	NA	NA	NA	NA	NA	NA	NA	NA
138	2	661.828	38.6812	0	0	0	4.12775e+06	3.23069e+06	3.18252e+06	0.0003341	C(+57.02)XADGAGDVAFVK	1.7	661.825	2	38.16	Carbamidomethylation	87	PREDICTED: melanotransferrin [Felis catus]	gi|586999583	NA	NA	NA	NA	NA	NA	NA	NA	NA	NA	NA	NA	NA	NA	NA	NA	NA	NA	NA	NA	NA	NA	NA	NA	NA	NA	NA	NA	NA	NA
139	2	662.814	32.1452	0	0	0	3.6914e+06	3.11579e+06	3.60264e+06	4.16732e-05	+42.01)(+15.99)EEVVXAGM(+15.99)SGK	4.5	662.813	2	31.99	Acetylation (N-term); Oxidation (M)	85	PREDICTED: fatty acid synthase [Felis catus]	gi|587012663	NA	NA	NA	NA	NA	NA	NA	NA	NA	NA	NA	NA	NA	NA	NA	NA	NA	NA	NA	NA	NA	NA	NA	NA	NA	NA	NA	NA	NA	NA
140	2	663.857	46.5394	757797	635523	869949	4.12229e+06	3.08476e+06	3.50356e+06	0.000803123	TVTAM(+15.99)DVVYAXK	1.6	663.853	2	46.34	Oxidation (M)	99	PREDICTED: histone H4-like [Felis catus]	gi|586991945	PREDICTED: histone H4-like [Felis catus]	gi|586996550	NA	NA	NA	NA	NA	NA	NA	NA	NA	NA	NA	NA	NA	NA	NA	NA	NA	NA	NA	NA	NA	NA	NA	NA	NA	NA	NA	NA
141	2	664.85	40.9608	4.04369e+06	3.72857e+06	3.77914e+06	604362	341123	823125	4.37136e-05	YAVTTGDYGXXR	-1.4	664.845	2	39.89		120	PREDICTED: coatomer subunit alpha [Felis catus]	gi|587019109	NA	NA	NA	NA	NA	NA	NA	NA	NA	NA	NA	NA	NA	NA	NA	NA	NA	NA	NA	NA	NA	NA	NA	NA	NA	NA	NA	NA	NA	NA
142	2	667.38	49.3906	2.10949e+06	1.9242e+06	1.89876e+06	6.88627e+06	5.9478e+06	5.39022e+06	0.000750144	XFVTNDAATXXR	6.6	667.382	2	48.77		119	PREDICTED: T-complex protein 1 subunit theta isoform X2 [Felis catus]	gi|586998936	NA	NA	NA	NA	NA	NA	NA	NA	NA	NA	NA	NA	NA	NA	NA	NA	NA	NA	NA	NA	NA	NA	NA	NA	NA	NA	NA	NA	NA	NA
143	2	667.825	23.1264	1.26299e+06	847449	1.01134e+06	4.05853e+06	3.56911e+06	3.58876e+06	0.000176323	XYXDSNNNPER	6.4	667.825	2	22.66		94	PREDICTED: clathrin heavy chain 1 [Felis catus]	gi|587011029	NA	NA	NA	NA	NA	NA	NA	NA	NA	NA	NA	NA	NA	NA	NA	NA	NA	NA	NA	NA	NA	NA	NA	NA	NA	NA	NA	NA	NA	NA
144	2	668.354	40.9493	4.70855e+06	4.19092e+06	5.25262e+06	11200000	10700000	10700000	6.67961e-05	VXETGPFVSC(+57.02)VK	0.3	668.353	2	40.17	Carbamidomethylation	129	PREDICTED: serotransferrin [Felis catus]	gi|587000298	NA	NA	NA	NA	NA	NA	NA	NA	NA	NA	NA	NA	NA	NA	NA	NA	NA	NA	NA	NA	NA	NA	NA	NA	NA	NA	NA	NA	NA	NA
145	2	668.813	35.2023	2.60419e+06	3.08338e+06	3.21952e+06	0	0	0	9.1207e-05	XYAMHWGTDSR	-0.7	668.808	2	34.84		167	PREDICTED: guanine nucleotide-binding protein G(I)/G(S)/G(T) subunit beta-1-like [Felis catus]	gi|586994040	NA	NA	NA	NA	NA	NA	NA	NA	NA	NA	NA	NA	NA	NA	NA	NA	NA	NA	NA	NA	NA	NA	NA	NA	NA	NA	NA	NA	NA	NA
146	2	670.354	52.9901	0	0	0	2.28507e+06	1.72534e+06	1.74787e+06	0.000466489	FVADVTDFXGQK	5.1	670.352	2	53.1		155	PREDICTED: galectin-3-binding protein isoform X2 [Felis catus]	gi|587012494	PREDICTED: galectin-3-binding protein isoform X3 [Felis catus]	gi|587012497	NA	NA	NA	NA	NA	NA	NA	NA	NA	NA	NA	NA	NA	NA	NA	NA	NA	NA	NA	NA	NA	NA	NA	NA	NA	NA	NA	NA
147	2	671.352	57.8159	3.97583e+06	3.41382e+06	3.56078e+06	1.38878e+06	994351	1.27669e+06	0.000290757	TVMENFVAFVG(sub D)K	6.6	671.352	2	57.71	Mutation	1	Serum albumin precursor (Allergen Bos d 6) (BSA) cRAP	gi|1351907	NA	NA	NA	NA	NA	NA	NA	NA	NA	NA	NA	NA	NA	NA	NA	NA	NA	NA	NA	NA	NA	NA	NA	NA	NA	NA	NA	NA	NA	NA
148	2	671.401	64.8896	496612	438249	440704	0	0	0	1.77028e-05	TSDXXVXGXPWK	4.2	671.395	2	64.32		356	PREDICTED: TAR DNA-binding protein 43 isoform X2 [Felis catus]	gi|586994194	NA	NA	NA	NA	NA	NA	NA	NA	NA	NA	NA	NA	NA	NA	NA	NA	NA	NA	NA	NA	NA	NA	NA	NA	NA	NA	NA	NA	NA	NA
149	2	671.796	21.4378	27800000	30900000	24800000	11700000	9.96875e+06	10100000	0.000713634	NNASTDYDXSDK	8.1	671.797	2	21.06		150	PREDICTED: 60S ribosomal protein L3 [Felis catus]	gi|586993583	NA	NA	NA	NA	NA	NA	NA	NA	NA	NA	NA	NA	NA	NA	NA	NA	NA	NA	NA	NA	NA	NA	NA	NA	NA	NA	NA	NA	NA	NA
150	2	672.371	33.4211	15300000	15500000	14600000	6.28148e+06	5.38991e+06	5.33487e+06	2.02179e-05	TAAAVAAQSGXXDR	5.3	672.371	2	32.85		189	PREDICTED: sulfide:quinone oxidoreductase mitochondrial [Felis catus]	gi|586989070	NA	NA	NA	NA	NA	NA	NA	NA	NA	NA	NA	NA	NA	NA	NA	NA	NA	NA	NA	NA	NA	NA	NA	NA	NA	NA	NA	NA	NA	NA
151	2	674.319	14.8428	4.70434e+06	5.10823e+06	4.16503e+06	1.82352e+06	1.74464e+06	1.576e+06	0.000480582	XM(+15.99)EXHGEGSSSGK	6.1	674.318	2	14.56	Oxidation (M)	147	PREDICTED: 40S ribosomal protein S3a-like [Felis catus]	gi|586988588	NA	NA	NA	NA	NA	NA	NA	NA	NA	NA	NA	NA	NA	NA	NA	NA	NA	NA	NA	NA	NA	NA	NA	NA	NA	NA	NA	NA	NA	NA
152	2	676.351	16.8296	615792	407701	515112	2.73306e+06	2.68276e+06	2.94438e+06	2.23054e-05	XSHKDDSPDXPK	8	676.352	2	16.32		1	Serum albumin precursor (Allergen Bos d 6) (BSA) cRAP	gi|1351907	NA	NA	NA	NA	NA	NA	NA	NA	NA	NA	NA	NA	NA	NA	NA	NA	NA	NA	NA	NA	NA	NA	NA	NA	NA	NA	NA	NA	NA	NA
153	2	677.432	65.3511	366811	296692	282956	3.00115e+06	2.55037e+06	2.41147e+06	0.000201857	NXQNXXXXTAXK	5.9	677.431	2	65.02		94	PREDICTED: clathrin heavy chain 1 [Felis catus]	gi|587011029	NA	NA	NA	NA	NA	NA	NA	NA	NA	NA	NA	NA	NA	NA	NA	NA	NA	NA	NA	NA	NA	NA	NA	NA	NA	NA	NA	NA	NA	NA
154	2	677.885	37.6454	29000000	27200000	26900000	51600000	46900000	48900000	0.000148744	XVPGGGATEXEXAK	3.3	677.885	2	37.75		119	PREDICTED: T-complex protein 1 subunit theta isoform X2 [Felis catus]	gi|586998936	NA	NA	NA	NA	NA	NA	NA	NA	NA	NA	NA	NA	NA	NA	NA	NA	NA	NA	NA	NA	NA	NA	NA	NA	NA	NA	NA	NA	NA	NA
155	2	679.848	38.6599	20400000	17800000	17300000	0	372044	557866	4.61171e-05	VVDXMVHMAS	1.1	679.845	2	38.26		7	PREDICTED: glyceraldehyde-3-phosphate dehydrogenase isoform X1 [Felis catus]	gi|586991666	NA	NA	NA	NA	NA	NA	NA	NA	NA	NA	NA	NA	NA	NA	NA	NA	NA	NA	NA	NA	NA	NA	NA	NA	NA	NA	NA	NA	NA	NA
156	2	679.872	34.8478	18300000	18700000	16600000	8.07284e+06	6.08217e+06	6.50762e+06	0.000238814	XASXEVENQSXR	1.8	679.869	2	34.4		141	PREDICTED: elongation factor 1-delta [Felis catus]	gi|587020223	NA	NA	NA	NA	NA	NA	NA	NA	NA	NA	NA	NA	NA	NA	NA	NA	NA	NA	NA	NA	NA	NA	NA	NA	NA	NA	NA	NA	NA	NA
157	2	681.361	49.5725	10200000	9.90405e+06	9.79865e+06	3.13852e+06	2.68422e+06	2.32002e+06	1.13871e-05	SXQXDGXTWGGSK	-2.5	681.355	2	49.36		141	PREDICTED: elongation factor 1-delta [Felis catus]	gi|587020223	NA	NA	NA	NA	NA	NA	NA	NA	NA	NA	NA	NA	NA	NA	NA	NA	NA	NA	NA	NA	NA	NA	NA	NA	NA	NA	NA	NA	NA	NA
158	2	681.874	35.406	0	0	0	3.47538e+06	3.79394e+06	4.07905e+06	2.66981e-05	H(+43.01)(+13.98)XVDEPQNXXK	25.3	681.871	2	35.44	Carbamylation; HisImidazolone	1	Serum albumin precursor (Allergen Bos d 6) (BSA) cRAP	gi|1351907	NA	NA	NA	NA	NA	NA	NA	NA	NA	NA	NA	NA	NA	NA	NA	NA	NA	NA	NA	NA	NA	NA	NA	NA	NA	NA	NA	NA	NA	NA
159	2	683.328	22.7032	2.37101e+06	2.40995e+06	2.15528e+06	1.34618e+06	1.35368e+06	1.35978e+06	0.000268306	SQYEQXAEQNR	6	683.327	2	23.49		95	Keratin type I cytoskeletal 10 (Cytokeratin-10) (CK-10) (Keratin-10) (K10) cRAP	gi|147744568	NA	NA	NA	NA	NA	NA	NA	NA	NA	NA	NA	NA	NA	NA	NA	NA	NA	NA	NA	NA	NA	NA	NA	NA	NA	NA	NA	NA	NA	NA
160	2	684.818	22.7907	0	0	0	1.10106e+06	1.16173e+06	1.14335e+06	3.75103e-07	GXSQEQM(+15.99)QEFR	8	684.82	2	22.27	Oxidation (M)	86	PREDICTED: alpha-actinin-4 [Felis catus]	gi|587014338	NA	NA	NA	NA	NA	NA	NA	NA	NA	NA	NA	NA	NA	NA	NA	NA	NA	NA	NA	NA	NA	NA	NA	NA	NA	NA	NA	NA	NA	NA
161	2	686.396	57.0131	0	0	0	1.08106e+06	901560	761170	0.000588987	XASDXXEWXRR	-0.6	686.39	2	57.1		86	PREDICTED: alpha-actinin-4 [Felis catus]	gi|587014338	NA	NA	NA	NA	NA	NA	NA	NA	NA	NA	NA	NA	NA	NA	NA	NA	NA	NA	NA	NA	NA	NA	NA	NA	NA	NA	NA	NA	NA	NA
162	2	687.846	31.947	67200000	65600000	59000000	18300000	12800000	13500000	8.63377e-05	VVDXM(+15.99)VHMAS	2.2	687.843	2	31.25	Oxidation (M)	7	PREDICTED: glyceraldehyde-3-phosphate dehydrogenase isoform X1 [Felis catus]	gi|586991666	NA	NA	NA	NA	NA	NA	NA	NA	NA	NA	NA	NA	NA	NA	NA	NA	NA	NA	NA	NA	NA	NA	NA	NA	NA	NA	NA	NA	NA	NA
163	2	688.328	37.679	24000000	22200000	23100000	10600000	10400000	10000000	1.83993e-05	VDEN(sub X)VVXSGDNSK	-19.7	688.325	2	37.23	Mutation	261	PREDICTED: flotillin-2 [Felis catus]	gi|587010744	NA	NA	NA	NA	NA	NA	NA	NA	NA	NA	NA	NA	NA	NA	NA	NA	NA	NA	NA	NA	NA	NA	NA	NA	NA	NA	NA	NA	NA	NA
164	2	690.821	37.6628	837952	659942	1.13542e+06	8.54883e+06	8.17295e+06	7.58814e+06	2.0608e-05	C(+57.02)(+42.01)XAD(+15.99)GAGDVAFVK	-12.1	690.818	2	37.21	Carbamidomethylation; Acetylation (N-term); Oxidation or Hydroxylation	87	PREDICTED: melanotransferrin [Felis catus]	gi|586999583	NA	NA	NA	NA	NA	NA	NA	NA	NA	NA	NA	NA	NA	NA	NA	NA	NA	NA	NA	NA	NA	NA	NA	NA	NA	NA	NA	NA	NA	NA
165	2	692.9	41.3162	640588	771261	836326	2.40029e+06	2.37436e+06	2.3671e+06	9.79261e-06	ATXPSPEKXPGFK	2.4	692.897	2	40.96		118	PREDICTED: ubiquitin-like modifier activating enzyme 1 isoform X3 [Felis catus]	gi|587020864	NA	NA	NA	NA	NA	NA	NA	NA	NA	NA	NA	NA	NA	NA	NA	NA	NA	NA	NA	NA	NA	NA	NA	NA	NA	NA	NA	NA	NA	NA
166	2	693.895	68.2695	12700000	11400000	12500000	36900000	32600000	32200000	0.000156488	VGWEQXXTTXAR	9.3	693.897	2	68.16		86	PREDICTED: alpha-actinin-4 [Felis catus]	gi|587014338	NA	NA	NA	NA	NA	NA	NA	NA	NA	NA	NA	NA	NA	NA	NA	NA	NA	NA	NA	NA	NA	NA	NA	NA	NA	NA	NA	NA	NA	NA
167	2	695.893	61.3249	0	0	0	1.92702e+06	1.65875e+06	1.61993e+06	5.63347e-05	VGW(+3.99)EQXXTTXAR	9.2	695.894	2	60.9	Tryptophan oxidation to kynurenin	86	PREDICTED: alpha-actinin-4 [Felis catus]	gi|587014338	NA	NA	NA	NA	NA	NA	NA	NA	NA	NA	NA	NA	NA	NA	NA	NA	NA	NA	NA	NA	NA	NA	NA	NA	NA	NA	NA	NA	NA	NA
168	2	697.344	37.8631	0	0	0	5.67058e+06	5.88969e+06	5.94431e+06	2.52975e-07	GAVASVTFDDFHK	-3.7	697.338	2	37.38		88	PREDICTED: lung resistance-related protein isoform X1 [Felis catus]	gi|587016362	PREDICTED: lung resistance-related protein isoform X2 [Felis catus]	gi|587016364	NA	NA	NA	NA	NA	NA	NA	NA	NA	NA	NA	NA	NA	NA	NA	NA	NA	NA	NA	NA	NA	NA	NA	NA	NA	NA	NA	NA
169	2	698.877	40.4479	23900000	24400000	20500000	6.58647e+06	4.67517e+06	5.44236e+06	0.000213909	QAXGAAVQXXREQ	-37.4	698.873	2	40.03		397	PREDICTED: LOW QUALITY PROTEIN: rho guanine nucleotide exchange factor 40 [Felis catus]	gi|586989497	NA	NA	NA	NA	NA	NA	NA	NA	NA	NA	NA	NA	NA	NA	NA	NA	NA	NA	NA	NA	NA	NA	NA	NA	NA	NA	NA	NA	NA	NA
170	2	700.357	59.5499	355000	335391	360765	0	0	0	1.38029e-06	TVMENFVAFVDK	5.3	700.354	2	59.43		1	Serum albumin precursor (Allergen Bos d 6) (BSA) cRAP	gi|1351907	NA	NA	NA	NA	NA	NA	NA	NA	NA	NA	NA	NA	NA	NA	NA	NA	NA	NA	NA	NA	NA	NA	NA	NA	NA	NA	NA	NA	NA	NA
171	2	703.382	67.1216	1.48398e+06	1.82402e+06	1.54828e+06	4.22894e+06	3.90889e+06	4.27726e+06	8.5268e-05	EXVFYYXXM(+15.99)AK	6.4	703.38	2	67.13	Oxidation (M)	84	PREDICTED: alpha-2-macroglobulin [Felis catus]	gi|586991840	NA	NA	NA	NA	NA	NA	NA	NA	NA	NA	NA	NA	NA	NA	NA	NA	NA	NA	NA	NA	NA	NA	NA	NA	NA	NA	NA	NA	NA	NA
172	2	703.384	63.7284	1.39125e+06	1.1719e+06	1.15236e+06	0	115148	0	0.000150579	SGGNXEVMGXMXGK	30.9	703.384	2	63.27		287	PREDICTED: COP9 signalosome complex subunit 5 isoform X2 [Felis catus]	gi|587019554	NA	NA	NA	NA	NA	NA	NA	NA	NA	NA	NA	NA	NA	NA	NA	NA	NA	NA	NA	NA	NA	NA	NA	NA	NA	NA	NA	NA	NA	NA
173	2	706.379	60.6913	0	0	0	751535	857932	649782	0.000233268	FVDVXTNWYVR	9	706.378	2	60.76		176	PREDICTED: isoleucine--tRNA ligase cytoplasmic [Felis catus]	gi|587007801	NA	NA	NA	NA	NA	NA	NA	NA	NA	NA	NA	NA	NA	NA	NA	NA	NA	NA	NA	NA	NA	NA	NA	NA	NA	NA	NA	NA	NA	NA
174	2	706.402	40.8283	3.84826e+06	3.43658e+06	3.40144e+06	0	0	0	1.56078e-05	G(+42.01)AAQNXXPASTGAAK	26.4	706.399	2	40.23	Acetylation (N-term)	7	PREDICTED: glyceraldehyde-3-phosphate dehydrogenase isoform X1 [Felis catus]	gi|586991666	NA	NA	NA	NA	NA	NA	NA	NA	NA	NA	NA	NA	NA	NA	NA	NA	NA	NA	NA	NA	NA	NA	NA	NA	NA	NA	NA	NA	NA	NA
175	2	708.854	49.0304	0	0	0	1.8339e+06	1.71377e+06	1.69504e+06	2.29461e-06	TVM(+15.99)EN(+.98)FVAFVDK	21.9	708.855	2	48.21	Oxidation (M); Deamidation (NQ)	1	Serum albumin precursor (Allergen Bos d 6) (BSA) cRAP	gi|1351907	NA	NA	NA	NA	NA	NA	NA	NA	NA	NA	NA	NA	NA	NA	NA	NA	NA	NA	NA	NA	NA	NA	NA	NA	NA	NA	NA	NA	NA	NA
176	2	715.837	21.2675	1.26109e+06	1.11118e+06	1.17889e+06	3.57592e+06	3.46276e+06	3.53745e+06	1.76838e-06	GDHD(sub S)TPPSAYGSVK	6.9	715.836	2	20.92	Mutation	20	PREDICTED: annexin A2 isoform X2 [Felis catus]	gi|586988813	PREDICTED: annexin A2 isoform X3 [Felis catus]	gi|586988815	NA	NA	NA	NA	NA	NA	NA	NA	NA	NA	NA	NA	NA	NA	NA	NA	NA	NA	NA	NA	NA	NA	NA	NA	NA	NA	NA	NA
177	2	716.884	42.3526	10100000	9.67062e+06	10500000	0	831628	0	1.10701e-05	SVFAXTNGVYPHK	0.6	716.883	2	41.91		159	PREDICTED: 60S ribosomal protein L6 [Felis catus]	gi|587006281	NA	NA	NA	NA	NA	NA	NA	NA	NA	NA	NA	NA	NA	NA	NA	NA	NA	NA	NA	NA	NA	NA	NA	NA	NA	NA	NA	NA	NA	NA
178	2	717.41	59.9531	617718	504758	540817	2.52588e+06	2.14107e+06	1.95308e+06	0.000654057	SVDPTXAXSVYXR	4.6	717.407	2	59.87		94	PREDICTED: clathrin heavy chain 1 [Felis catus]	gi|587011029	NA	NA	NA	NA	NA	NA	NA	NA	NA	NA	NA	NA	NA	NA	NA	NA	NA	NA	NA	NA	NA	NA	NA	NA	NA	NA	NA	NA	NA	NA
179	2	726.877	47.2569	5.93887e+06	5.56232e+06	5.43703e+06	2.31075e+06	2.5792e+06	2.42558e+06	4.61118e-05	VSAFENPYVDAXK	1.4	726.873	2	47.04		169	PREDICTED: guanine nucleotide-binding protein G(q) subunit alpha [Felis catus]	gi|587008114	NA	NA	NA	NA	NA	NA	NA	NA	NA	NA	NA	NA	NA	NA	NA	NA	NA	NA	NA	NA	NA	NA	NA	NA	NA	NA	NA	NA	NA	NA
180	2	727.859	55.1236	632816	499032	573729	4.82461e+06	3.8983e+06	3.68384e+06	0.000534806	XFSVPDFVGDAC(+57.02)K	5.6	727.857	2	55.1	Carbamidomethylation	88	PREDICTED: lung resistance-related protein isoform X1 [Felis catus]	gi|587016362	PREDICTED: lung resistance-related protein isoform X2 [Felis catus]	gi|587016364	NA	NA	NA	NA	NA	NA	NA	NA	NA	NA	NA	NA	NA	NA	NA	NA	NA	NA	NA	NA	NA	NA	NA	NA	NA	NA	NA	NA
181	2	728.92	35.4622	957569	524306	1.42545e+06	7.30153e+06	6.86278e+06	7.91977e+06	9.15356e-05	PAVPPAPGPGQVTXR	-1.4	728.916	2	34.93		137	PREDICTED: synaptic vesicle membrane protein VAT-1 homolog [Felis catus]	gi|587011745	NA	NA	NA	NA	NA	NA	NA	NA	NA	NA	NA	NA	NA	NA	NA	NA	NA	NA	NA	NA	NA	NA	NA	NA	NA	NA	NA	NA	NA	NA
182	2	730.866	42.4766	8.15719e+06	8.50993e+06	7.12484e+06	22200000	21700000	23600000	3.21349e-05	NEEDATEXVTXAR	3	730.867	2	42.67		118	PREDICTED: ubiquitin-like modifier activating enzyme 1 isoform X3 [Felis catus]	gi|587020864	NA	NA	NA	NA	NA	NA	NA	NA	NA	NA	NA	NA	NA	NA	NA	NA	NA	NA	NA	NA	NA	NA	NA	NA	NA	NA	NA	NA	NA	NA
183	2	730.91	60.4734	10100000	9.3617e+06	9.38357e+06	5.54939e+06	4.36803e+06	3.97828e+06	0.000698584	VDXXNQEXEFXK	6.1	730.908	2	60.55		100	Keratin type II cytoskeletal 2 epidermal (Cytokeratin-2e) (K2e) (CK 2e) (keratin-2) cRAP	gi|547754	NA	NA	NA	NA	NA	NA	NA	NA	NA	NA	NA	NA	NA	NA	NA	NA	NA	NA	NA	NA	NA	NA	NA	NA	NA	NA	NA	NA	NA	NA
184	2	734.389	52.9312	865100	669360	967999	2.14541e+06	1.95829e+06	1.95482e+06	0.000389675	GTQGVVTNFEXFR	5.1	734.387	2	53.04		221	PREDICTED: eukaryotic translation initiation factor 3 subunit B [Felis catus]	gi|587015775	NA	NA	NA	NA	NA	NA	NA	NA	NA	NA	NA	NA	NA	NA	NA	NA	NA	NA	NA	NA	NA	NA	NA	NA	NA	NA	NA	NA	NA	NA
185	2	734.894	65.6567	1.0782e+06	898130	966738	4.11721e+06	3.68712e+06	3.5928e+06	7.70517e-05	DTNXFAVYGXXDK	6.2	734.892	2	65.1		87	PREDICTED: melanotransferrin [Felis catus]	gi|586999583	NA	NA	NA	NA	NA	NA	NA	NA	NA	NA	NA	NA	NA	NA	NA	NA	NA	NA	NA	NA	NA	NA	NA	NA	NA	NA	NA	NA	NA	NA
186	2	737.422	33.5043	5.82955e+06	5.1916e+06	5.13957e+06	2.01548e+06	2.34572e+06	2.25279e+06	0.000195189	M(+43.01)XSGFXPXKPTVK	0.8	737.429	2	33.99	Carbamylation	84	PREDICTED: alpha-2-macroglobulin [Felis catus]	gi|586991840	NA	NA	NA	NA	NA	NA	NA	NA	NA	NA	NA	NA	NA	NA	NA	NA	NA	NA	NA	NA	NA	NA	NA	NA	NA	NA	NA	NA	NA	NA
187	2	738.85	15.4993	1.24479e+06	1.25668e+06	1.19476e+06	357030	359245	348955	1.38128e-06	XEEAEKAADESER	7.3	738.85	2	15.23		163	PREDICTED: tropomyosin alpha-3 chain isoform X5 [Felis catus]	gi|587019295	PREDICTED: tropomyosin alpha-3 chain isoform X6 [Felis catus]	gi|587019299	PREDICTED: tropomyosin alpha-3 chain isoform X7 [Felis catus]	gi|587019301	PREDICTED: tropomyosin beta chain partial [Felis catus]	gi|587008741	NA	NA	NA	NA	NA	NA	NA	NA	NA	NA	NA	NA	NA	NA	NA	NA	NA	NA	NA	NA	NA	NA	NA	NA
188	2	741.411	35.3472	6.12216e+06	5.16787e+06	5.37181e+06	12300000	10900000	10300000	0.000981239	SQXHDXVXVGGSTR	2.5	741.409	2	35.3		48	PREDICTED: heat shock cognate 71 kDa protein isoform X2 [Felis catus]	gi|587001277	NA	NA	NA	NA	NA	NA	NA	NA	NA	NA	NA	NA	NA	NA	NA	NA	NA	NA	NA	NA	NA	NA	NA	NA	NA	NA	NA	NA	NA	NA
189	2	742.349	31.5693	1.58083e+06	1.38609e+06	1.33392e+06	405588	618083	527036	0.000702697	Q(-17.03)EYDEAGPSXVHR	8.8	742.351	2	31.09	Pyro-glu from Q	90	PREDICTED: actin alpha skeletal muscle [Felis catus]	gi|587004271	NA	NA	NA	NA	NA	NA	NA	NA	NA	NA	NA	NA	NA	NA	NA	NA	NA	NA	NA	NA	NA	NA	NA	NA	NA	NA	NA	NA	NA	NA
190	2	743.385	41.8507	1.07842e+06	586752	905449	5.96453e+06	4.97601e+06	5.52398e+06	0.00013273	GVVDSDDXPXNVSR	2	743.382	2	41.63		193	PREDICTED: endoplasmin [Felis catus]	gi|586993355	NA	NA	NA	NA	NA	NA	NA	NA	NA	NA	NA	NA	NA	NA	NA	NA	NA	NA	NA	NA	NA	NA	NA	NA	NA	NA	NA	NA	NA	NA
191	2	745.446	43.4239	1.39669e+06	1.60872e+06	1.45286e+06	0	0	0	1.96662e-05	VAPPGXTQXPQXQK	1.9	745.442	2	43		231	PREDICTED: sodium/potassium-transporting ATPase subunit beta-1 [Felis catus]	gi|587017881	NA	NA	NA	NA	NA	NA	NA	NA	NA	NA	NA	NA	NA	NA	NA	NA	NA	NA	NA	NA	NA	NA	NA	NA	NA	NA	NA	NA	NA	NA
192	2	747.805	27.6741	0	0	0	3.24396e+06	3.16035e+06	3.4773e+06	4.10048e-06	EM(+15.99)NDAAM(+15.99)FYTNR	0.7	747.804	2	27.19	Oxidation (M)	237	PREDICTED: adenylyl cyclase-associated protein 1 isoform X2 [Felis catus]	gi|586995133	NA	NA	NA	NA	NA	NA	NA	NA	NA	NA	NA	NA	NA	NA	NA	NA	NA	NA	NA	NA	NA	NA	NA	NA	NA	NA	NA	NA	NA	NA
193	2	749.855	29.1796	0	0	0	2.14941e+06	1.77215e+06	2.04671e+06	6.03034e-05	Q(+42.01)GY(+31.99)EMKXEVEAK	-2.3	749.857	2	28.58	Acetylation (N-term); Dihydroxy	84	PREDICTED: alpha-2-macroglobulin [Felis catus]	gi|586991840	NA	NA	NA	NA	NA	NA	NA	NA	NA	NA	NA	NA	NA	NA	NA	NA	NA	NA	NA	NA	NA	NA	NA	NA	NA	NA	NA	NA	NA	NA
194	2	749.886	56.4304	2.69944e+06	2.34198e+06	2.46999e+06	1.17467e+06	1.10686e+06	977519	0.000289191	XFM(+31.99)EMXVESXVR	3.2	749.888	2	56.19	Dioxidation (M)	179	PREDICTED: alpha-N-acetylglucosaminidase partial [Felis catus]	gi|587011683	NA	NA	NA	NA	NA	NA	NA	NA	NA	NA	NA	NA	NA	NA	NA	NA	NA	NA	NA	NA	NA	NA	NA	NA	NA	NA	NA	NA	NA	NA
195	2	754.366	37.2833	18400000	18900000	18200000	50100000	43200000	45600000	0.000163949	SGGM(+15.99)SNEXNNXXSR	0.6	754.362	2	36.8	Oxidation (M)	107	PREDICTED: ATP-citrate synthase isoform X2 [Felis catus]	gi|587011635	NA	NA	NA	NA	NA	NA	NA	NA	NA	NA	NA	NA	NA	NA	NA	NA	NA	NA	NA	NA	NA	NA	NA	NA	NA	NA	NA	NA	NA	NA
196	2	754.871	56.9007	1.55983e+06	1.54858e+06	1.50346e+06	748493	888435	631392	0.000512201	DAEGXXEDXQSYR	-3.1	754.863	2	56.85		258	PREDICTED: protein FAM49B [Felis catus]	gi|587020078	NA	NA	NA	NA	NA	NA	NA	NA	NA	NA	NA	NA	NA	NA	NA	NA	NA	NA	NA	NA	NA	NA	NA	NA	NA	NA	NA	NA	NA	NA
197	2	755.88	15.6513	56123.1	0	68182.6	469183	506402	557627	0.00014406	KPVTEAQSC(+57.02)H(+13.98)XAR	8.5	755.882	2	15.3	Carbamidomethylation; HisImidazolone	198	PREDICTED: LOW QUALITY PROTEIN: inhibitor of carbonic anhydrase-like [Felis catus]	gi|587000275	NA	NA	NA	NA	NA	NA	NA	NA	NA	NA	NA	NA	NA	NA	NA	NA	NA	NA	NA	NA	NA	NA	NA	NA	NA	NA	NA	NA	NA	NA
198	2	755.894	36.3449	10700000	11000000	10600000	23900000	21600000	21600000	0.000121471	TVENVTVFGTASASK	0.9	755.892	2	35.82		137	PREDICTED: synaptic vesicle membrane protein VAT-1 homolog [Felis catus]	gi|587011745	NA	NA	NA	NA	NA	NA	NA	NA	NA	NA	NA	NA	NA	NA	NA	NA	NA	NA	NA	NA	NA	NA	NA	NA	NA	NA	NA	NA	NA	NA
199	2	757.91	42.0589	0	0	0	3.98803e+06	3.53855e+06	3.25697e+06	7.21247e-05	XVSXGAEEXVDGNAK	-0.4	757.906	2	41.7		86	PREDICTED: alpha-actinin-4 [Felis catus]	gi|587014338	NA	NA	NA	NA	NA	NA	NA	NA	NA	NA	NA	NA	NA	NA	NA	NA	NA	NA	NA	NA	NA	NA	NA	NA	NA	NA	NA	NA	NA	NA
200	2	759.407	70.7855	2.46464e+06	2.09136e+06	2.25929e+06	5.2337e+06	5.26024e+06	5.14937e+06	1.29166e-05	Q(-17.03)VH(+13.98)PVXFSXPDXR	-2.8	759.407	2	70.95	Pyro-glu from Q; HisImidazolone	82	capsid protein [Feline calicivirus]	gi|2645692	NA	NA	NA	NA	NA	NA	NA	NA	NA	NA	NA	NA	NA	NA	NA	NA	NA	NA	NA	NA	NA	NA	NA	NA	NA	NA	NA	NA	NA	NA
201	2	759.882	43.8441	0	0	0	405636	463787	369530	0.000113847	M(+15.99)XNXSVPDTXDER	2.1	759.879	2	43.68	Oxidation (M)	192	PREDICTED: plastin-3 isoform X2 [Felis catus]	gi|587021631	PREDICTED: plastin-3 isoform X3 [Felis catus]	gi|587021633	NA	NA	NA	NA	NA	NA	NA	NA	NA	NA	NA	NA	NA	NA	NA	NA	NA	NA	NA	NA	NA	NA	NA	NA	NA	NA	NA	NA
202	2	760.359	38.1387	5.73162e+06	5.46579e+06	5.4809e+06	13700000	11600000	12200000	0.000410231	SPDFTNENPXETR	4.5	760.358	2	37.56		110	PREDICTED: sodium/potassium-transporting ATPase subunit alpha-1 isoform X1 [Felis catus]	gi|586996410	PREDICTED: sodium/potassium-transporting ATPase subunit alpha-1 isoform X2 [Felis catus]	gi|586996412	NA	NA	NA	NA	NA	NA	NA	NA	NA	NA	NA	NA	NA	NA	NA	NA	NA	NA	NA	NA	NA	NA	NA	NA	NA	NA	NA	NA
203	2	760.396	41.7295	2.78554e+06	2.82023e+06	3.53597e+06	15600000	14100000	14000000	3.38649e-05	XGNTGGM(+15.99)XDNXXASK	-3	760.391	2	41.38	Oxidation (M)	107	PREDICTED: ATP-citrate synthase isoform X2 [Felis catus]	gi|587011635	NA	NA	NA	NA	NA	NA	NA	NA	NA	NA	NA	NA	NA	NA	NA	NA	NA	NA	NA	NA	NA	NA	NA	NA	NA	NA	NA	NA	NA	NA
204	2	764.929	59.6519	188458	120633	127992	1.45682e+06	1.47706e+06	1.34996e+06	8.95074e-06	GVDEVTV(sub X)VNXXTNR	12.5	764.93	2	61.35	Mutation	20	PREDICTED: annexin A2 isoform X2 [Felis catus]	gi|586988813	PREDICTED: annexin A2 isoform X3 [Felis catus]	gi|586988815	NA	NA	NA	NA	NA	NA	NA	NA	NA	NA	NA	NA	NA	NA	NA	NA	NA	NA	NA	NA	NA	NA	NA	NA	NA	NA	NA	NA
205	2	766.45	46.3625	729324	579771	1.06512e+06	7.42917e+06	6.18085e+06	6.23084e+06	0.000176218	VXAXPEPSPAAPTXR	2.5	766.448	2	46.05		130	PREDICTED: plectin-like partial [Felis catus]	gi|587022557	NA	NA	NA	NA	NA	NA	NA	NA	NA	NA	NA	NA	NA	NA	NA	NA	NA	NA	NA	NA	NA	NA	NA	NA	NA	NA	NA	NA	NA	NA
206	2	766.855	48.2978	2.31196e+06	2.00785e+06	2.07162e+06	480021	590097	324820	0.00015825	EHAPSXXFM(+15.99)DEXD	2.9	766.853	2	47.96	Oxidation (M)	145	PREDICTED: 26S protease regulatory subunit 8 isoform X2 [Felis catus]	gi|587012027	NA	NA	NA	NA	NA	NA	NA	NA	NA	NA	NA	NA	NA	NA	NA	NA	NA	NA	NA	NA	NA	NA	NA	NA	NA	NA	NA	NA	NA	NA
207	2	766.869	21.2066	8.06123e+06	8.40224e+06	7.41428e+06	3.17696e+06	3.08539e+06	3.1737e+06	7.84896e-05	A(sub S)VTEQGAEXSNEER	8.5	766.87	2	20.67	Mutation	143	PREDICTED: 14-3-3 protein zeta/delta isoform X1 [Felis catus]	gi|587019850	PREDICTED: 14-3-3 protein zeta/delta isoform X2 [Felis catus]	gi|587019852	NA	NA	NA	NA	NA	NA	NA	NA	NA	NA	NA	NA	NA	NA	NA	NA	NA	NA	NA	NA	NA	NA	NA	NA	NA	NA	NA	NA
208	2	769.396	43.8427	1.23783e+06	1.30251e+06	1.5005e+06	10200000	8.44718e+06	8.98143e+06	0.000111781	FAXQDXSVEETSAK	2.2	769.393	2	43.66		86	PREDICTED: alpha-actinin-4 [Felis catus]	gi|587014338	NA	NA	NA	NA	NA	NA	NA	NA	NA	NA	NA	NA	NA	NA	NA	NA	NA	NA	NA	NA	NA	NA	NA	NA	NA	NA	NA	NA	NA	NA
209	2	769.935	46.3407	540067	0	439862	4.21541e+06	4.21869e+06	3.98504e+06	3.13551e-05	XXDAQXATGGXVDPR	1.2	769.931	2	46		112	PREDICTED: plectin-like partial [Felis catus]	gi|587020389	NA	NA	NA	NA	NA	NA	NA	NA	NA	NA	NA	NA	NA	NA	NA	NA	NA	NA	NA	NA	NA	NA	NA	NA	NA	NA	NA	NA	NA	NA
210	2	770.869	35.7692	4.05846e+06	4.13316e+06	4.17379e+06	2.58226e+06	2.43164e+06	2.20959e+06	0.000111626	VPDSTYEM(+15.99)XGGXDK	1.6	770.865	2	35.36	Oxidation (M)	145	PREDICTED: 26S protease regulatory subunit 8 isoform X2 [Felis catus]	gi|587012027	NA	NA	NA	NA	NA	NA	NA	NA	NA	NA	NA	NA	NA	NA	NA	NA	NA	NA	NA	NA	NA	NA	NA	NA	NA	NA	NA	NA	NA	NA
211	2	770.873	39.5528	23300000	23000000	21800000	13000000	10100000	9.60452e+06	0.000535324	VGSGDTNNFPYXEK	-0.7	770.867	2	38.93		195	PREDICTED: sialic acid synthase [Felis catus]	gi|587008757	NA	NA	NA	NA	NA	NA	NA	NA	NA	NA	NA	NA	NA	NA	NA	NA	NA	NA	NA	NA	NA	NA	NA	NA	NA	NA	NA	NA	NA	NA
212	2	774.866	21.9419	18000000	19100000	16100000	6.29231e+06	5.62287e+06	5.83815e+06	0.000193133	SVTEQGAEXSNEER	9.4	774.868	2	21.37		143	PREDICTED: 14-3-3 protein zeta/delta isoform X1 [Felis catus]	gi|587019850	PREDICTED: 14-3-3 protein zeta/delta isoform X2 [Felis catus]	gi|587019852	NA	NA	NA	NA	NA	NA	NA	NA	NA	NA	NA	NA	NA	NA	NA	NA	NA	NA	NA	NA	NA	NA	NA	NA	NA	NA	NA	NA
213	2	777.898	39.4394	0	0	0	853926	866355	1.04026e+06	0.000106483	A(+42.01)QQAADKYXYVDK	1.6	777.895	2	39.32	Acetylation (N-term)	92	PREDICTED: myosin-9 [Felis catus]	gi|586993676	NA	NA	NA	NA	NA	NA	NA	NA	NA	NA	NA	NA	NA	NA	NA	NA	NA	NA	NA	NA	NA	NA	NA	NA	NA	NA	NA	NA	NA	NA
214	2	778.913	44.8433	108000000	104000000	101000000	69400000	55800000	59000000	0.000783935	C(+57.02)XVXTGFGGYDKVK	2.4	778.913	2	44.93	Carbamidomethylation	137	PREDICTED: synaptic vesicle membrane protein VAT-1 homolog [Felis catus]	gi|587011745	NA	NA	NA	NA	NA	NA	NA	NA	NA	NA	NA	NA	NA	NA	NA	NA	NA	NA	NA	NA	NA	NA	NA	NA	NA	NA	NA	NA	NA	NA
215	2	778.913	44.8433	108000000	104000000	101000000	69400000	55800000	59000000	0.000783935	VPTPNVSVVDXTC(+57.02)R	5.2	778.913	2	44.89	Carbamidomethylation	7	PREDICTED: glyceraldehyde-3-phosphate dehydrogenase isoform X1 [Felis catus]	gi|586991666	NA	NA	NA	NA	NA	NA	NA	NA	NA	NA	NA	NA	NA	NA	NA	NA	NA	NA	NA	NA	NA	NA	NA	NA	NA	NA	NA	NA	NA	NA
216	2	778.938	59.0424	620171	365785	456819	2.5122e+06	2.02969e+06	2.01354e+06	0.00069017	XDQXXYXPXPDEK	6.6	778.937	2	59		140	PREDICTED: transitional endoplasmic reticulum ATPase [Felis catus]	gi|587008555	NA	NA	NA	NA	NA	NA	NA	NA	NA	NA	NA	NA	NA	NA	NA	NA	NA	NA	NA	NA	NA	NA	NA	NA	NA	NA	NA	NA	NA	NA
217	2	783.898	41.8033	7.17537e+06	6.49247e+06	6.77889e+06	17600000	15800000	16200000	7.49481e-05	XTPSYVAFTPEGER	2.8	783.896	2	41.62		83	PREDICTED: 78 kDa glucose-regulated protein isoform X1 [Felis catus]	gi|587009145	PREDICTED: 78 kDa glucose-regulated protein isoform X2 [Felis catus]	gi|587009147	NA	NA	NA	NA	NA	NA	NA	NA	NA	NA	NA	NA	NA	NA	NA	NA	NA	NA	NA	NA	NA	NA	NA	NA	NA	NA	NA	NA
218	2	787.898	48.0286	4.37275e+06	4.2337e+06	3.94466e+06	1.56303e+06	1.3992e+06	1.54299e+06	3.92648e-05	GVDXVMDPXGGSDTAK	4.9	787.894	2	47.65		137	PREDICTED: synaptic vesicle membrane protein VAT-1 homolog [Felis catus]	gi|587011745	NA	NA	NA	NA	NA	NA	NA	NA	NA	NA	NA	NA	NA	NA	NA	NA	NA	NA	NA	NA	NA	NA	NA	NA	NA	NA	NA	NA	NA	NA
219	2	788.435	57.9783	1.80844e+06	1.51329e+06	1.65456e+06	277299	291431	204178	9.68648e-05	QVC(+57.02)EXXESPXFXK	11.1	788.435	2	57.59	Carbamidomethylation	136	PREDICTED: COP9 signalosome complex subunit 6 [Felis catus]	gi|587015983	NA	NA	NA	NA	NA	NA	NA	NA	NA	NA	NA	NA	NA	NA	NA	NA	NA	NA	NA	NA	NA	NA	NA	NA	NA	NA	NA	NA	NA	NA
220	2	789.454	45.2956	5.2018e+06	4.96282e+06	4.84377e+06	30500000	24600000	24900000	0.000345255	XSGXXYEETRGVXK	2.9	789.451	2	44.76		99	PREDICTED: histone H4-like [Felis catus]	gi|586991945	PREDICTED: histone H4-like [Felis catus]	gi|586996550	NA	NA	NA	NA	NA	NA	NA	NA	NA	NA	NA	NA	NA	NA	NA	NA	NA	NA	NA	NA	NA	NA	NA	NA	NA	NA	NA	NA
221	2	792.45	59.5145	6.12258e+06	5.35842e+06	5.45303e+06	2.91674e+06	2.47779e+06	2.35564e+06	0.00048515	AAQXDTSQWPXXXK	-0.7	792.443	2	58.92		320	PREDICTED: H/ACA ribonucleoprotein complex subunit 4 [Felis catus]	gi|587022214	NA	NA	NA	NA	NA	NA	NA	NA	NA	NA	NA	NA	NA	NA	NA	NA	NA	NA	NA	NA	NA	NA	NA	NA	NA	NA	NA	NA	NA	NA
222	2	795.904	42.152	0	0	0	2.76437e+06	2.44463e+06	2.61713e+06	9.36473e-06	WAAVVVPSGEEQRY	2	795.901	2	41.84		315	PREDICTED: DLA class I histocompatibility antigen A9/A9 alpha chain-like partial [Felis catus]	gi|587022597	NA	NA	NA	NA	NA	NA	NA	NA	NA	NA	NA	NA	NA	NA	NA	NA	NA	NA	NA	NA	NA	NA	NA	NA	NA	NA	NA	NA	NA	NA
223	2	798.437	45.8418	5.76619e+06	5.05619e+06	4.97193e+06	1.24342e+06	1.72568e+06	1.42571e+06	0.000191858	XKPHXDSVWPFEK	-0.9	798.432	2	45.39		137	PREDICTED: synaptic vesicle membrane protein VAT-1 homolog [Felis catus]	gi|587011745	NA	NA	NA	NA	NA	NA	NA	NA	NA	NA	NA	NA	NA	NA	NA	NA	NA	NA	NA	NA	NA	NA	NA	NA	NA	NA	NA	NA	NA	NA
224	2	800.938	54.7614	0	0	0	3.79065e+06	3.86355e+06	3.45997e+06	7.51651e-06	XXQSNPVXEAFGNAK	5.3	800.943	2	54.78		117	PREDICTED: unconventional myosin-Ic isoform X2 [Felis catus]	gi|587010586	NA	NA	NA	NA	NA	NA	NA	NA	NA	NA	NA	NA	NA	NA	NA	NA	NA	NA	NA	NA	NA	NA	NA	NA	NA	NA	NA	NA	NA	NA
225	2	802.887	39.6307	0	0	0	2.35909e+06	2.48005e+06	2.8126e+06	4.70227e-05	AFEETQXDXPGGGDR	5.9	802.886	2	39.86		112	PREDICTED: plectin-like partial [Felis catus]	gi|587020389	NA	NA	NA	NA	NA	NA	NA	NA	NA	NA	NA	NA	NA	NA	NA	NA	NA	NA	NA	NA	NA	NA	NA	NA	NA	NA	NA	NA	NA	NA
226	2	804.929	62.2449	1.51466e+06	1.35146e+06	1.32984e+06	2.73896e+06	2966574	2.71503e+06	0.000142646	AXXAYAFAXVGKQ(+.98)DK	-31.7	804.928	2	62.14	Deamidation (NQ)	106	PREDICTED: LOW QUALITY PROTEIN: pregnancy zone protein [Felis catus]	gi|586991850	NA	NA	NA	NA	NA	NA	NA	NA	NA	NA	NA	NA	NA	NA	NA	NA	NA	NA	NA	NA	NA	NA	NA	NA	NA	NA	NA	NA	NA	NA
227	2	806.935	65.6076	206921	130227	0	1.52113e+06	1.41363e+06	1.23519e+06	0.00024249	ESYVETEXXFAXAK	9.2	806.934	2	65.47		94	PREDICTED: clathrin heavy chain 1 [Felis catus]	gi|587011029	NA	NA	NA	NA	NA	NA	NA	NA	NA	NA	NA	NA	NA	NA	NA	NA	NA	NA	NA	NA	NA	NA	NA	NA	NA	NA	NA	NA	NA	NA
228	2	809.413	42.5151	51300000	48700000	48700000	82900000	76700000	78200000	0.000134004	AVXVDXEPGTM(+15.99)DSVR	-1	809.41	2	42.04	Oxidation (M)	80	PREDICTED: tubulin beta-4B chain [Felis catus]	gi|587009813	NA	NA	NA	NA	NA	NA	NA	NA	NA	NA	NA	NA	NA	NA	NA	NA	NA	NA	NA	NA	NA	NA	NA	NA	NA	NA	NA	NA	NA	NA
229	2	814.486	48.3117	8.67794e+06	7.9241e+06	8.19079e+06	2.99405e+06	2.75589e+06	2.70052e+06	2.17159e-05	XVXNGKPXTXFQER	2.6	814.482	2	48.09		7	PREDICTED: glyceraldehyde-3-phosphate dehydrogenase isoform X1 [Felis catus]	gi|586991666	NA	NA	NA	NA	NA	NA	NA	NA	NA	NA	NA	NA	NA	NA	NA	NA	NA	NA	NA	NA	NA	NA	NA	NA	NA	NA	NA	NA	NA	NA
230	2	816.9	46.1422	18400000	18000000	18000000	30500000	26700000	28000000	0.000736969	SFYPEEVSSM(+15.99)VXTK	3.9	816.898	2	45.97	Oxidation (M)	48	PREDICTED: heat shock cognate 71 kDa protein isoform X2 [Felis catus]	gi|587001277	NA	NA	NA	NA	NA	NA	NA	NA	NA	NA	NA	NA	NA	NA	NA	NA	NA	NA	NA	NA	NA	NA	NA	NA	NA	NA	NA	NA	NA	NA
231	2	820.475	37.8532	249000000	236000000	229000000	420000000	404000000	411000000	2.19587e-05	KVPQVSTPTXVEVSR	0.7	820.473	2	37.7		1	Serum albumin precursor (Allergen Bos d 6) (BSA) cRAP	gi|1351907	NA	NA	NA	NA	NA	NA	NA	NA	NA	NA	NA	NA	NA	NA	NA	NA	NA	NA	NA	NA	NA	NA	NA	NA	NA	NA	NA	NA	NA	NA
232	2	823.464	54.5493	1.22978e+06	1.00525e+06	1.10341e+06	0	0	0	6.82253e-05	XPEGTVXTXDM(+15.99)XTVK	5	823.462	2	54.4	Oxidation (M)	195	PREDICTED: sialic acid synthase [Felis catus]	gi|587008757	NA	NA	NA	NA	NA	NA	NA	NA	NA	NA	NA	NA	NA	NA	NA	NA	NA	NA	NA	NA	NA	NA	NA	NA	NA	NA	NA	NA	NA	NA
233	2	830.384	39.6044	4.05673e+06	3.32755e+06	3.78607e+06	6.13453e+06	5.98074e+06	6.17038e+06	0.000424407	HXDSGSFXPSASSP	-0.6	830.378	2	39.87		230	PREDICTED: interferon-induced protein with tetratricopeptide repeats 2 [Felis catus]	gi|587004057	NA	NA	NA	NA	NA	NA	NA	NA	NA	NA	NA	NA	NA	NA	NA	NA	NA	NA	NA	NA	NA	NA	NA	NA	NA	NA	NA	NA	NA	NA
234	2	831.437	59.7631	2.89885e+06	2.64323e+06	2.62468e+06	1.24232e+06	1.20119e+06	1.13699e+06	8.23117e-05	FGDFXDVSEGPXXPR	10.1	831.439	2	59.32		277	PREDICTED: 39S ribosomal protein L39 mitochondrial [Felis catus]	gi|586998988	NA	NA	NA	NA	NA	NA	NA	NA	NA	NA	NA	NA	NA	NA	NA	NA	NA	NA	NA	NA	NA	NA	NA	NA	NA	NA	NA	NA	NA	NA
235	2	831.441	50.8298	6.2083e+06	6.30217e+06	5.88864e+06	1.96858e+06	1.93718e+06	2.05153e+06	5.70754e-06	FXEAAQQEFNXPVR	9.4	831.444	2	50.54		228	PREDICTED: mannose-1-phosphate guanyltransferase alpha isoform X1 [Felis catus]	gi|586998078	PREDICTED: mannose-1-phosphate guanyltransferase alpha isoform X2 [Felis catus]	gi|586998080	PREDICTED: mannose-1-phosphate guanyltransferase alpha isoform X3 [Felis catus]	gi|586998082	PREDICTED: mannose-1-phosphate guanyltransferase alpha isoform X4 [Felis catus]	gi|586998084	PREDICTED: mannose-1-phosphate guanyltransferase alpha isoform X5 [Felis catus]	gi|586998086	PREDICTED: mannose-1-phosphate guanyltransferase alpha isoform X6 [Felis catus]	gi|586998088	NA	NA	NA	NA	NA	NA	NA	NA	NA	NA	NA	NA	NA	NA	NA	NA	NA	NA	NA	NA
236	2	832.45	52.7072	0	0	0	1.90082e+06	1.82177e+06	1.76668e+06	1.22551e-06	NVXDTSWPTPPPAXR	2.3	832.446	2	52.52		117	PREDICTED: unconventional myosin-Ic isoform X2 [Felis catus]	gi|587010586	NA	NA	NA	NA	NA	NA	NA	NA	NA	NA	NA	NA	NA	NA	NA	NA	NA	NA	NA	NA	NA	NA	NA	NA	NA	NA	NA	NA	NA	NA
237	2	835.912	45.3751	5.35842e+06	5.8164e+06	5.36926e+06	3.00845e+06	2.94518e+06	3.25228e+06	0.000160941	YXTM(+15.99)GDXTTAXEGNR	2.3	835.908	2	45.13	Oxidation (M)	236	PREDICTED: branched-chain-amino-acid aminotransferase cytosolic isoform X1 [Felis catus]	gi|586992060	PREDICTED: branched-chain-amino-acid aminotransferase cytosolic isoform X2 [Felis catus]	gi|586992062	NA	NA	NA	NA	NA	NA	NA	NA	NA	NA	NA	NA	NA	NA	NA	NA	NA	NA	NA	NA	NA	NA	NA	NA	NA	NA	NA	NA
238	2	835.962	36.757	0	0	0	1.56981e+06	2.04305e+06	1.73728e+06	0.000210016	AEAXRXEGEGSVXQAK	-1.3	835.956	2	36.32		88	PREDICTED: lung resistance-related protein isoform X1 [Felis catus]	gi|587016362	PREDICTED: lung resistance-related protein isoform X2 [Felis catus]	gi|587016364	NA	NA	NA	NA	NA	NA	NA	NA	NA	NA	NA	NA	NA	NA	NA	NA	NA	NA	NA	NA	NA	NA	NA	NA	NA	NA	NA	NA
239	2	839.411	36.7382	1.04428e+06	840405	902501	4.61957e+06	4.33576e+06	4.7013e+06	8.74206e-06	NQXTSNPENTVFDAK	2	839.409	2	37.04		83	PREDICTED: 78 kDa glucose-regulated protein isoform X1 [Felis catus]	gi|587009145	PREDICTED: 78 kDa glucose-regulated protein isoform X2 [Felis catus]	gi|587009147	NA	NA	NA	NA	NA	NA	NA	NA	NA	NA	NA	NA	NA	NA	NA	NA	NA	NA	NA	NA	NA	NA	NA	NA	NA	NA	NA	NA
240	2	843.452	43.1448	5.23524e+06	4.71989e+06	4.58148e+06	1.46409e+06	1.62381e+06	1.94217e+06	0.000201328	VADPAYXPTQQDVXR	-1.1	843.446	2	43.01		169	PREDICTED: guanine nucleotide-binding protein G(q) subunit alpha [Felis catus]	gi|587008114	NA	NA	NA	NA	NA	NA	NA	NA	NA	NA	NA	NA	NA	NA	NA	NA	NA	NA	NA	NA	NA	NA	NA	NA	NA	NA	NA	NA	NA	NA
241	2	845.934	39.7604	3.92875e+06	3.54192e+06	3.78088e+06	9.13738e+06	8.21839e+06	8.49608e+06	7.85596e-05	SP(+15.99)RSSKGDDXSTAXXK	-26.9	845.929	2	39.39	Oxidation or Hydroxylation	140	PREDICTED: transitional endoplasmic reticulum ATPase [Felis catus]	gi|587008555	NA	NA	NA	NA	NA	NA	NA	NA	NA	NA	NA	NA	NA	NA	NA	NA	NA	NA	NA	NA	NA	NA	NA	NA	NA	NA	NA	NA	NA	NA
242	2	849.965	49.7517	12100000	11500000	11400000	4.93666e+06	4.43378e+06	4.24036e+06	2.19487e-05	M(+15.99)XAGQVXDXNXAAEPK	1.2	849.959	2	49.43	Oxidation (M)	234	PREDICTED: heterogeneous nuclear ribonucleoprotein C-like isoform X2 [Felis catus]	gi|586989516	NA	NA	NA	NA	NA	NA	NA	NA	NA	NA	NA	NA	NA	NA	NA	NA	NA	NA	NA	NA	NA	NA	NA	NA	NA	NA	NA	NA	NA	NA
243	2	852.432	36.8663	571000000	559000000	531000000	369000000	298000000	315000000	0.000758322	XVSNASCTV(sub T)NCXAPXAK	-19.4	852.428	2	36.53	Mutation	7	PREDICTED: glyceraldehyde-3-phosphate dehydrogenase isoform X1 [Felis catus]	gi|586991666	NA	NA	NA	NA	NA	NA	NA	NA	NA	NA	NA	NA	NA	NA	NA	NA	NA	NA	NA	NA	NA	NA	NA	NA	NA	NA	NA	NA	NA	NA
244	2	854.391	42.4829	35900000	33100000	34700000	13500000	13800000	13600000	1.30514e-05	GSXGGGFSSGGFSGGSFSR	-5.4	854.385	2	42.2		95	Keratin type I cytoskeletal 10 (Cytokeratin-10) (CK-10) (Keratin-10) (K10) cRAP	gi|147744568	NA	NA	NA	NA	NA	NA	NA	NA	NA	NA	NA	NA	NA	NA	NA	NA	NA	NA	NA	NA	NA	NA	NA	NA	NA	NA	NA	NA	NA	NA
245	2	855.471	74.1316	4.11965e+06	3.0319e+06	3.895e+06	10500000	11700000	11900000	0.000160414	Q(-17.03)XXQANPXXEAFGNAK	7.4	855.471	2	74.02	Pyro-glu from Q	92	PREDICTED: myosin-9 [Felis catus]	gi|586993676	NA	NA	NA	NA	NA	NA	NA	NA	NA	NA	NA	NA	NA	NA	NA	NA	NA	NA	NA	NA	NA	NA	NA	NA	NA	NA	NA	NA	NA	NA
246	2	864.948	53.2857	20700000	18900000	19600000	11900000	9.60992e+06	9.96821e+06	0.000483577	S(+42.01)EXDQXRQEAEQXK	1.2	864.943	2	53.03	Acetylation (N-term)	167	PREDICTED: guanine nucleotide-binding protein G(I)/G(S)/G(T) subunit beta-1-like [Felis catus]	gi|586994040	NA	NA	NA	NA	NA	NA	NA	NA	NA	NA	NA	NA	NA	NA	NA	NA	NA	NA	NA	NA	NA	NA	NA	NA	NA	NA	NA	NA	NA	NA
247	2	865.901	37.7014	0	0	0	8.59745e+06	9.69606e+06	11100000	0.000184774	DYDSAETXVNNTNFK	5.7	865.902	2	37.75		208	VP1 partial [Feline calicivirus]	gi|403487792	major capsid protein partial [Feline calicivirus]	gi|258562460	NA	NA	NA	NA	NA	NA	NA	NA	NA	NA	NA	NA	NA	NA	NA	NA	NA	NA	NA	NA	NA	NA	NA	NA	NA	NA	NA	NA
248	2	866.461	54.1905	0	0	0	321143	433871	394754	0.000315809	XXATFPDTXTYSAYR	4.7	866.455	2	53.81		254	PREDICTED: integrin alpha-6 [Felis catus]	gi|586997514	NA	NA	NA	NA	NA	NA	NA	NA	NA	NA	NA	NA	NA	NA	NA	NA	NA	NA	NA	NA	NA	NA	NA	NA	NA	NA	NA	NA	NA	NA
249	2	870.985	47.9789	69800000	67800000	65400000	36800000	30800000	31300000	0.00011283	AXVAXENPADVSVXSSR	2.5	870.98	2	47.59		128	PREDICTED: 40S ribosomal protein SA isoform X2 [Felis catus]	gi|587000606	NA	NA	NA	NA	NA	NA	NA	NA	NA	NA	NA	NA	NA	NA	NA	NA	NA	NA	NA	NA	NA	NA	NA	NA	NA	NA	NA	NA	NA	NA
250	2	872.433	51.129	0	385656	600425	8.47883e+06	7.44668e+06	7.64746e+06	3.14019e-05	NXPXYSEEXVEM(+15.99)YK	1.6	872.431	2	50.83	Oxidation (M)	92	PREDICTED: myosin-9 [Felis catus]	gi|586993676	NA	NA	NA	NA	NA	NA	NA	NA	NA	NA	NA	NA	NA	NA	NA	NA	NA	NA	NA	NA	NA	NA	NA	NA	NA	NA	NA	NA	NA	NA
251	2	879.949	38.4488	1.88879e+06	1.27606e+06	1.87445e+06	6.30517e+06	5.6192e+06	5.82047e+06	0.000122269	KFNAXFAQGNYSEAAK	0.6	879.945	2	38.04		94	PREDICTED: clathrin heavy chain 1 [Felis catus]	gi|587011029	NA	NA	NA	NA	NA	NA	NA	NA	NA	NA	NA	NA	NA	NA	NA	NA	NA	NA	NA	NA	NA	NA	NA	NA	NA	NA	NA	NA	NA	NA
252	2	883.377	33.127	4.86711e+06	4.72002e+06	4.65965e+06	0	628735	775147	6.36147e-05	FSSC(+57.02)GGGGGSFGAGGGFGSR	6.5	883.377	2	32.63	Carbamidomethylation	71	Keratin type II cytoskeletal 1 (Cytokeratin-1) (CK-1) (Keratin-1) (K1) (67 kDa cytokeratin) (Hair alpha protein) cRAP	gi|1346343	NA	NA	NA	NA	NA	NA	NA	NA	NA	NA	NA	NA	NA	NA	NA	NA	NA	NA	NA	NA	NA	NA	NA	NA	NA	NA	NA	NA	NA	NA
253	2	884.408	48.728	7.53127e+06	6.07648e+06	6.31729e+06	36600000	31900000	33600000	4.46775e-05	XXSW(+3.99)YDNEFGYSNR	0.9	884.403	2	48.32	Tryptophan oxidation to kynurenin	7	PREDICTED: glyceraldehyde-3-phosphate dehydrogenase isoform X1 [Felis catus]	gi|586991666	NA	NA	NA	NA	NA	NA	NA	NA	NA	NA	NA	NA	NA	NA	NA	NA	NA	NA	NA	NA	NA	NA	NA	NA	NA	NA	NA	NA	NA	NA
254	2	887.478	47.8795	356482	320386	193348	2.82534e+06	2.47621e+06	2.3543e+06	0.000111459	QFASQANVVGPWXQTK	7.8	887.475	2	47.65		86	PREDICTED: alpha-actinin-4 [Felis catus]	gi|587014338	NA	NA	NA	NA	NA	NA	NA	NA	NA	NA	NA	NA	NA	NA	NA	NA	NA	NA	NA	NA	NA	NA	NA	NA	NA	NA	NA	NA	NA	NA
255	2	888.433	36.8599	0	0	0	1.75666e+06	1.95887e+06	2.05923e+06	2.70097e-05	M(+15.99)XDAEDXVG(sub N)TARPDEK	0.4	888.428	2	36.5	Oxidation (M); Mutation	86	PREDICTED: alpha-actinin-4 [Felis catus]	gi|587014338	NA	NA	NA	NA	NA	NA	NA	NA	NA	NA	NA	NA	NA	NA	NA	NA	NA	NA	NA	NA	NA	NA	NA	NA	NA	NA	NA	NA	NA	NA
256	2	888.474	40.4618	28700000	28300000	26800000	17600000	15500000	16500000	0.000166996	V(+42.01)AD(+15.99)P(+31.99)AYXPTQQDVXR	26.9	888.468	2	40.11	Acetylation (N-term); Oxidation or Hydroxylation; Dihydroxy	169	PREDICTED: guanine nucleotide-binding protein G(q) subunit alpha [Felis catus]	gi|587008114	NA	NA	NA	NA	NA	NA	NA	NA	NA	NA	NA	NA	NA	NA	NA	NA	NA	NA	NA	NA	NA	NA	NA	NA	NA	NA	NA	NA	NA	NA
257	2	890.927	37.3883	257221	0	337262	4.01249e+06	3.45859e+06	3.98722e+06	6.29988e-05	VDATEESDXAQQYGVR	5.3	890.926	2	37.3		121	PREDICTED: protein disulfide-isomerase [Felis catus]	gi|587012653	NA	NA	NA	NA	NA	NA	NA	NA	NA	NA	NA	NA	NA	NA	NA	NA	NA	NA	NA	NA	NA	NA	NA	NA	NA	NA	NA	NA	NA	NA
258	2	899.438	38.3049	0	0	0	2.305e+06	2.86602e+06	2.79771e+06	0.000114174	XAEM(+15.99)PADSGYPAYXGAR	6.8	899.434	2	37.82	Oxidation (M)	243	PREDICTED: V-type proton ATPase catalytic subunit A isoform X2 [Felis catus]	gi|586999281	PREDICTED: V-type proton ATPase catalytic subunit A isoform X3 [Felis catus]	gi|586999283	PREDICTED: V-type proton ATPase catalytic subunit A isoform X4 [Felis catus]	gi|586999285	NA	NA	NA	NA	NA	NA	NA	NA	NA	NA	NA	NA	NA	NA	NA	NA	NA	NA	NA	NA	NA	NA	NA	NA	NA	NA
259	2	899.491	39.6244	25700000	25000000	23800000	10300000	10400000	11300000	2.40372e-05	ANM(+15.99)AXVPGASVQGQXVAR	1.3	899.487	2	39.45	Oxidation (M)	111	PREDICTED: syntenin-1 [Felis catus]	gi|587019472	NA	NA	NA	NA	NA	NA	NA	NA	NA	NA	NA	NA	NA	NA	NA	NA	NA	NA	NA	NA	NA	NA	NA	NA	NA	NA	NA	NA	NA	NA
260	2	904.936	39.7907	817370	541847	896070	5.62258e+06	5.28121e+06	5.6156e+06	6.83812e-06	M(+15.99)APYQGPDAVPGAXDYK	1.4	904.931	2	39.59	Oxidation (M)	86	PREDICTED: alpha-actinin-4 [Felis catus]	gi|587014338	NA	NA	NA	NA	NA	NA	NA	NA	NA	NA	NA	NA	NA	NA	NA	NA	NA	NA	NA	NA	NA	NA	NA	NA	NA	NA	NA	NA	NA	NA
261	2	905.439	61.1408	1.14474e+06	982053	965091	2.77849e+06	2.68027e+06	2.43732e+06	0.000162013	GXGTDEDSXXEXXC(+57.02)SR(+31.99)	14.5	905.443	2	60.81	Carbamidomethylation; Dihydroxy	20	PREDICTED: annexin A2 isoform X2 [Felis catus]	gi|586988813	PREDICTED: annexin A2 isoform X3 [Felis catus]	gi|586988815	NA	NA	NA	NA	NA	NA	NA	NA	NA	NA	NA	NA	NA	NA	NA	NA	NA	NA	NA	NA	NA	NA	NA	NA	NA	NA	NA	NA
262	2	906.931	49.2592	10500000	9.82739e+06	9.66083e+06	5.6471e+06	4.39467e+06	4.26396e+06	0.000505891	QAWFXENEEQEYVK	1.7	906.927	2	48.93		115	PREDICTED: annexin A1 isoform X1 [Felis catus]	gi|587008044	NA	NA	NA	NA	NA	NA	NA	NA	NA	NA	NA	NA	NA	NA	NA	NA	NA	NA	NA	NA	NA	NA	NA	NA	NA	NA	NA	NA	NA	NA
263	2	910.922	52.5023	4.15939e+06	3.85393e+06	4.16113e+06	1.67308e+06	1.54796e+06	1.535e+06	2.4209e-05	X(+42.01)XSWY(+15.01)DNEFGYSNR	3.6	910.919	2	52.32	Acetylation (N-term); Tyrosine oxidation to 2-aminotyrosine	7	PREDICTED: glyceraldehyde-3-phosphate dehydrogenase isoform X1 [Felis catus]	gi|586991666	NA	NA	NA	NA	NA	NA	NA	NA	NA	NA	NA	NA	NA	NA	NA	NA	NA	NA	NA	NA	NA	NA	NA	NA	NA	NA	NA	NA	NA	NA
264	2	913.006	46.4213	904210	784152	703003	0	0	0	0.000167347	EXQDVDXAEVKPXVEK	0.4	913.002	2	46.24		222	PREDICTED: protein NDRG1 isoform X2 [Felis catus]	gi|587020128	PREDICTED: protein NDRG1 isoform X3 [Felis catus]	gi|587020130	NA	NA	NA	NA	NA	NA	NA	NA	NA	NA	NA	NA	NA	NA	NA	NA	NA	NA	NA	NA	NA	NA	NA	NA	NA	NA	NA	NA
265	2	915.472	47.0562	2.50142e+06	2.70188e+06	2.56169e+06	6.32546e+06	5.92556e+06	6.02925e+06	1.25895e-05	GVGXXSEGNETVEDXAAR	2.5	915.468	2	47.4		110	PREDICTED: sodium/potassium-transporting ATPase subunit alpha-1 isoform X1 [Felis catus]	gi|586996410	PREDICTED: sodium/potassium-transporting ATPase subunit alpha-1 isoform X2 [Felis catus]	gi|586996412	NA	NA	NA	NA	NA	NA	NA	NA	NA	NA	NA	NA	NA	NA	NA	NA	NA	NA	NA	NA	NA	NA	NA	NA	NA	NA	NA	NA
266	2	916.977	55.1154	93700000	84500000	85800000	51600000	39900000	38200000	0.000924854	S(+42.01)GAXDVXQM(+15.99)KEEDVXK	5.5	916.974	2	54.97	Acetylation (N-term); Oxidation (M)	128	PREDICTED: 40S ribosomal protein SA isoform X2 [Felis catus]	gi|587000606	NA	NA	NA	NA	NA	NA	NA	NA	NA	NA	NA	NA	NA	NA	NA	NA	NA	NA	NA	NA	NA	NA	NA	NA	NA	NA	NA	NA	NA	NA
267	2	918.43	59.5394	6.1626e+06	5.37192e+06	5.35e+06	1.41201e+06	1.48458e+06	1.28353e+06	0.000101802	G(+42.01)XGTD(+15.99)EDSXXEXXC(+57.02)SR	-8.7	918.43	2	61.15	Acetylation (N-term); Oxidation or Hydroxylation; Carbamidomethylation	20	PREDICTED: annexin A2 isoform X2 [Felis catus]	gi|586988813	PREDICTED: annexin A2 isoform X3 [Felis catus]	gi|586988815	NA	NA	NA	NA	NA	NA	NA	NA	NA	NA	NA	NA	NA	NA	NA	NA	NA	NA	NA	NA	NA	NA	NA	NA	NA	NA	NA	NA
268	2	918.975	38.9754	2.75368e+06	2.51842e+06	2.82766e+06	8.66764e+06	8.26156e+06	8.71932e+06	4.47704e-06	SQXFSTASDNQPTVTXK	-0.7	918.97	2	38.59		83	PREDICTED: 78 kDa glucose-regulated protein isoform X1 [Felis catus]	gi|587009145	PREDICTED: 78 kDa glucose-regulated protein isoform X2 [Felis catus]	gi|587009147	NA	NA	NA	NA	NA	NA	NA	NA	NA	NA	NA	NA	NA	NA	NA	NA	NA	NA	NA	NA	NA	NA	NA	NA	NA	NA	NA	NA
269	2	919.968	47.7289	3.08622e+06	2.61961e+06	3.03787e+06	639076	892154	667761	0.000204642	SXSXSVAGGGGGFGAAGGFGGR	7.5	919.968	2	47.6		100	Keratin type II cytoskeletal 2 epidermal (Cytokeratin-2e) (K2e) (CK 2e) (keratin-2) cRAP	gi|547754	NA	NA	NA	NA	NA	NA	NA	NA	NA	NA	NA	NA	NA	NA	NA	NA	NA	NA	NA	NA	NA	NA	NA	NA	NA	NA	NA	NA	NA	NA
270	2	923.985	57.6209	0	0	0	1.52495e+06	1.46217e+06	1.61777e+06	4.48368e-06	M(+15.99)SXNAEEVVVGDXVEVK	4.3	923.981	2	57.37	Oxidation (M)	110	PREDICTED: sodium/potassium-transporting ATPase subunit alpha-1 isoform X1 [Felis catus]	gi|586996410	PREDICTED: sodium/potassium-transporting ATPase subunit alpha-1 isoform X2 [Felis catus]	gi|586996412	NA	NA	NA	NA	NA	NA	NA	NA	NA	NA	NA	NA	NA	NA	NA	NA	NA	NA	NA	NA	NA	NA	NA	NA	NA	NA	NA	NA
271	2	927.48	50.7338	3.31513e+06	2.80978e+06	2.8681e+06	8.17579e+06	7.49255e+06	7.33485e+06	0.000104011	FQDGDXTXYQSNAXXR	3.3	927.476	2	50.48		168	PREDICTED: glutathione S-transferase P [Felis catus]	gi|587003779	NA	NA	NA	NA	NA	NA	NA	NA	NA	NA	NA	NA	NA	NA	NA	NA	NA	NA	NA	NA	NA	NA	NA	NA	NA	NA	NA	NA	NA	NA
272	2	937.49	73.77	387026	203963	250711	2.90576e+06	3.63522e+06	3.08387e+06	0.000206029	APQDEXDSAVQM(+15.99)XXSXK	8.4	937.49	2	72.99	Oxidation (M)	131	PREDICTED: tryptophan--tRNA ligase cytoplasmic isoform X2 [Felis catus]	gi|586990783	NA	NA	NA	NA	NA	NA	NA	NA	NA	NA	NA	NA	NA	NA	NA	NA	NA	NA	NA	NA	NA	NA	NA	NA	NA	NA	NA	NA	NA	NA
273	2	937.493	57.1731	0	0	0	837959	912957	860959	2.51784e-06	GEEXXSPXNXEQAAYAR	6.2	937.492	2	57.17		117	PREDICTED: unconventional myosin-Ic isoform X2 [Felis catus]	gi|587010586	NA	NA	NA	NA	NA	NA	NA	NA	NA	NA	NA	NA	NA	NA	NA	NA	NA	NA	NA	NA	NA	NA	NA	NA	NA	NA	NA	NA	NA	NA
274	2	939.977	70.4641	2.96797e+06	2.63411e+06	2.76074e+06	997605	1.09342e+06	911044	8.60005e-05	GQETSTNPXASXFAWTR	7.9	939.978	2	69.97		253	PREDICTED: isocitrate dehydrogenase [NADP] cytoplasmic isoform X1 [Felis catus]	gi|586997829	PREDICTED: isocitrate dehydrogenase [NADP] cytoplasmic isoform X2 [Felis catus]	gi|586997831	PREDICTED: isocitrate dehydrogenase [NADP] cytoplasmic isoform X3 [Felis catus]	gi|586997833	NA	NA	NA	NA	NA	NA	NA	NA	NA	NA	NA	NA	NA	NA	NA	NA	NA	NA	NA	NA	NA	NA	NA	NA	NA	NA
275	2	940.968	41.0229	4.34989e+06	4.19468e+06	4.39714e+06	8.93096e+06	8.39521e+06	9.69857e+06	0.000254814	RPC(+57.02)FSAXTPDETYVPK	1.1	940.965	2	40.41	Carbamidomethylation	1	Serum albumin precursor (Allergen Bos d 6) (BSA) cRAP	gi|1351907	NA	NA	NA	NA	NA	NA	NA	NA	NA	NA	NA	NA	NA	NA	NA	NA	NA	NA	NA	NA	NA	NA	NA	NA	NA	NA	NA	NA	NA	NA
276	2	947.44	60.429	79700000	70000000	72800000	32900000	28000000	26300000	0.000207718	E(+42.01)EEXAAXVXDNGSGM(+15.99)C(+57.02)K	5.2	947.437	2	60.69	Acetylation (N-term); Oxidation (M); Carbamidomethylation	55	PREDICTED: LOW QUALITY PROTEIN: actin cytoplasmic 2 [Felis catus]	gi|587012540	NA	NA	NA	NA	NA	NA	NA	NA	NA	NA	NA	NA	NA	NA	NA	NA	NA	NA	NA	NA	NA	NA	NA	NA	NA	NA	NA	NA	NA	NA
277	2	947.934	34.9317	0	0	0	3.18612e+06	2.81046e+06	3.19898e+06	1.77115e-05	SAYDSTXETM(+15.99)NYSQXR	3	947.931	2	34.63	Oxidation (M)	107	PREDICTED: ATP-citrate synthase isoform X2 [Felis catus]	gi|587011635	NA	NA	NA	NA	NA	NA	NA	NA	NA	NA	NA	NA	NA	NA	NA	NA	NA	NA	NA	NA	NA	NA	NA	NA	NA	NA	NA	NA	NA	NA
278	2	949.952	51.9287	1.98995e+06	2.0608e+06	2.0444e+06	288375	558730	557418	7.15565e-05	XFTFHADXC(+47.98)TXPDTEK	5	949.95	2	52.22	Cysteine oxidation to cysteic acid	1	Serum albumin precursor (Allergen Bos d 6) (BSA) cRAP	gi|1351907	NA	NA	NA	NA	NA	NA	NA	NA	NA	NA	NA	NA	NA	NA	NA	NA	NA	NA	NA	NA	NA	NA	NA	NA	NA	NA	NA	NA	NA	NA
279	2	951.97	51.1324	1.73098e+06	2.0731e+06	2.05055e+06	13600000	13000000	12900000	1.07911e-06	YAPEDSSNSYFVVAVVR	2.9	951.968	2	50.8		87	PREDICTED: melanotransferrin [Felis catus]	gi|586999583	NA	NA	NA	NA	NA	NA	NA	NA	NA	NA	NA	NA	NA	NA	NA	NA	NA	NA	NA	NA	NA	NA	NA	NA	NA	NA	NA	NA	NA	NA
280	2	957.008	46.4314	2.98887e+06	2.46743e+06	2.94303e+06	6.46995e+06	6.9207e+06	6.70794e+06	5.092e-05	SSPVVXDASTAXDAPSNXR	0.6	957.003	2	46.15		211	PREDICTED: fibronectin isoform X10 [Felis catus]	gi|586997898	PREDICTED: fibronectin isoform X5 [Felis catus]	gi|586997887	PREDICTED: fibronectin isoform X6 [Felis catus]	gi|586997889	PREDICTED: fibronectin isoform X7 [Felis catus]	gi|586997891	PREDICTED: fibronectin isoform X8 [Felis catus]	gi|586997893	PREDICTED: fibronectin isoform X9 [Felis catus]	gi|586997895	NA	NA	NA	NA	NA	NA	NA	NA	NA	NA	NA	NA	NA	NA	NA	NA	NA	NA	NA	NA
281	2	958.019	57.9873	0	0	132691	2.03923e+06	1.83962e+06	1.73712e+06	5.08859e-05	YGDXXPADGXXXQGNDXK	6.9	958.019	2	57.63		197	PREDICTED: plasma membrane calcium-transporting ATPase 4 isoform X4 [Felis catus]	gi|587018488	PREDICTED: plasma membrane calcium-transporting ATPase 4 isoform X5 [Felis catus]	gi|587018491	PREDICTED: plasma membrane calcium-transporting ATPase 4 isoform X6 [Felis catus]	gi|587018493	PREDICTED: plasma membrane calcium-transporting ATPase 4 isoform X7 [Felis catus]	gi|587018496	NA	NA	NA	NA	NA	NA	NA	NA	NA	NA	NA	NA	NA	NA	NA	NA	NA	NA	NA	NA	NA	NA	NA	NA
282	2	959.027	57.2956	846347	734399	825396	0	0	0	1.99665e-05	SVGM(+15.99)XAGGTGXTPMXQVXR	0.5	959.019	2	57	Oxidation (M)	194	PREDICTED: NADH-cytochrome b5 reductase 3-like [Felis catus]	gi|586993823	NA	NA	NA	NA	NA	NA	NA	NA	NA	NA	NA	NA	NA	NA	NA	NA	NA	NA	NA	NA	NA	NA	NA	NA	NA	NA	NA	NA	NA	NA
283	2	965.503	52.7527	2.41366e+06	2.20166e+06	2.34769e+06	3.91405e+06	4.02469e+06	3.8717e+06	3.1243e-05	WXSTSXPEAQWQGSXAR	-1.6	965.493	2	52.48		85	PREDICTED: fatty acid synthase [Felis catus]	gi|587012663	NA	NA	NA	NA	NA	NA	NA	NA	NA	NA	NA	NA	NA	NA	NA	NA	NA	NA	NA	NA	NA	NA	NA	NA	NA	NA	NA	NA	NA	NA
284	2	965.941	47.0323	3.06195e+06	2.85554e+06	2.76506e+06	1.24735e+06	1.38799e+06	1.59856e+06	0.000386505	AEDGSVXH(sub D)YEXXDQDAR	-24.4	965.937	2	46.77	Mutation	20	PREDICTED: annexin A2 isoform X2 [Felis catus]	gi|586988813	PREDICTED: annexin A2 isoform X3 [Felis catus]	gi|586988815	NA	NA	NA	NA	NA	NA	NA	NA	NA	NA	NA	NA	NA	NA	NA	NA	NA	NA	NA	NA	NA	NA	NA	NA	NA	NA	NA	NA
285	2	965.999	44.4592	1.81951e+06	1.41305e+06	1.69214e+06	8.51347e+06	7.44464e+06	7.52148e+06	7.07407e-05	QAXPXDENEGXYVQDVK	4.6	965.996	2	44.57		88	PREDICTED: lung resistance-related protein isoform X1 [Felis catus]	gi|587016362	PREDICTED: lung resistance-related protein isoform X2 [Felis catus]	gi|587016364	NA	NA	NA	NA	NA	NA	NA	NA	NA	NA	NA	NA	NA	NA	NA	NA	NA	NA	NA	NA	NA	NA	NA	NA	NA	NA	NA	NA
286	2	981.525	62.8391	10300000	8.89308e+06	9.07116e+06	19200000	17800000	16500000	0.000662603	EXXEXEAXSTAVESTGTAK	8.1	981.525	2	62.7		88	PREDICTED: lung resistance-related protein isoform X1 [Felis catus]	gi|587016362	PREDICTED: lung resistance-related protein isoform X2 [Felis catus]	gi|587016364	NA	NA	NA	NA	NA	NA	NA	NA	NA	NA	NA	NA	NA	NA	NA	NA	NA	NA	NA	NA	NA	NA	NA	NA	NA	NA	NA	NA
287	2	986	62.81	5.37997e+06	4.91513e+06	4.78004e+06	14400000	13200000	12900000	7.97047e-05	SXXASXAEPDFVM(+15.99)TDFAK	3.2	985.996	2	62.09	Oxidation (M)	118	PREDICTED: ubiquitin-like modifier activating enzyme 1 isoform X3 [Felis catus]	gi|587020864	NA	NA	NA	NA	NA	NA	NA	NA	NA	NA	NA	NA	NA	NA	NA	NA	NA	NA	NA	NA	NA	NA	NA	NA	NA	NA	NA	NA	NA	NA
288	2	986.452	20.4483	904081	466393	744444	2.89276e+06	3.29961e+06	3.52893e+06	0.000357834	M(+15.99)SM(+15.99)KEVDEQM(+15.99)XNVQNK	6.7	986.451	2	20.83	Oxidation (M)	80	PREDICTED: tubulin beta-4B chain [Felis catus]	gi|587009813	NA	NA	NA	NA	NA	NA	NA	NA	NA	NA	NA	NA	NA	NA	NA	NA	NA	NA	NA	NA	NA	NA	NA	NA	NA	NA	NA	NA	NA	NA
289	2	1000.95	40.9905	35800000	34400000	34600000	27900000	28100000	29100000	0.00036717	SXYYC(+47.98)XQQDTKGDYQK	0.5	1000.95	2	40.49	Cysteine oxidation to cysteic acid	20	PREDICTED: annexin A2 isoform X2 [Felis catus]	gi|586988813	PREDICTED: annexin A2 isoform X3 [Felis catus]	gi|586988815	NA	NA	NA	NA	NA	NA	NA	NA	NA	NA	NA	NA	NA	NA	NA	NA	NA	NA	NA	NA	NA	NA	NA	NA	NA	NA	NA	NA
290	2	1017.54	54.9057	163873	0	0	3.82846e+06	3.31174e+06	3.13795e+06	9.56082e-05	XXGXDQVAGM(+15.99)SETAXPGAFK	2.9	1017.54	2	54.95	Oxidation (M)	92	PREDICTED: myosin-9 [Felis catus]	gi|586993676	NA	NA	NA	NA	NA	NA	NA	NA	NA	NA	NA	NA	NA	NA	NA	NA	NA	NA	NA	NA	NA	NA	NA	NA	NA	NA	NA	NA	NA	NA
291	2	1020.49	36.737	14100000	13600000	13300000	4.81762e+06	5.77435e+06	6.55855e+06	0.000144672	PSSM(+15.99)NYM(+15.99)VAPVTGNDVGXR	-0.4	1020.48	2	36.45	Oxidation (M)	111	PREDICTED: syntenin-1 [Felis catus]	gi|587019472	NA	NA	NA	NA	NA	NA	NA	NA	NA	NA	NA	NA	NA	NA	NA	NA	NA	NA	NA	NA	NA	NA	NA	NA	NA	NA	NA	NA	NA	NA
292	2	1021.01	49.119	12200000	11300000	11100000	2.05188e+06	2.21917e+06	2.46971e+06	1.56225e-05	GXVDQSQQAYQEAFEXSK	5.2	1021	2	49		143	PREDICTED: 14-3-3 protein zeta/delta isoform X1 [Felis catus]	gi|587019850	PREDICTED: 14-3-3 protein zeta/delta isoform X2 [Felis catus]	gi|587019852	NA	NA	NA	NA	NA	NA	NA	NA	NA	NA	NA	NA	NA	NA	NA	NA	NA	NA	NA	NA	NA	NA	NA	NA	NA	NA	NA	NA
293	2	1032.56	64.6601	1.28893e+06	885707	944691	4.09856e+06	4.03178e+06	3.37381e+06	0.000445394	XXXYAXXPDGEVVGDSAKY(+27.99)	11.6	1032.56	2	64.51	FormylationKRPY	84	PREDICTED: alpha-2-macroglobulin [Felis catus]	gi|586991840	NA	NA	NA	NA	NA	NA	NA	NA	NA	NA	NA	NA	NA	NA	NA	NA	NA	NA	NA	NA	NA	NA	NA	NA	NA	NA	NA	NA	NA	NA
294	2	1044.56	54.6015	1.64126e+06	1.34452e+06	1.47533e+06	3.60853e+06	3.55713e+06	3.18768e+06	0.000240365	EAEAAXYHXQXFEEXRR	6.8	1044.55	2	54.71		5	PREDICTED: pyruvate kinase muscle isoform X2 [Felis catus]	gi|586988593	NA	NA	NA	NA	NA	NA	NA	NA	NA	NA	NA	NA	NA	NA	NA	NA	NA	NA	NA	NA	NA	NA	NA	NA	NA	NA	NA	NA	NA	NA
295	2	1047.03	38.1059	0	0	0	3.2112e+06	4.01008e+06	4.07209e+06	0.000170226	XVPAGN(+.98)YAXTN(+.98)GTGNDXTTAK	2.8	1047.03	2	37.61	Deamidation (NQ)	38	capsid protein partial [Feline calicivirus]	gi|2062485	NA	NA	NA	NA	NA	NA	NA	NA	NA	NA	NA	NA	NA	NA	NA	NA	NA	NA	NA	NA	NA	NA	NA	NA	NA	NA	NA	NA	NA	NA
296	2	1073.07	58.4254	15900000	14400000	13700000	37800000	32400000	33900000	0.000309695	XAPXTSDPTEAAAVGAVEASFK	7.4	1073.07	2	58.51		5	PREDICTED: pyruvate kinase muscle isoform X2 [Felis catus]	gi|586988593	NA	NA	NA	NA	NA	NA	NA	NA	NA	NA	NA	NA	NA	NA	NA	NA	NA	NA	NA	NA	NA	NA	NA	NA	NA	NA	NA	NA	NA	NA
297	2	1078.07	41.8346	24500000	24200000	23000000	9.77054e+06	10500000	11600000	4.38749e-05	XWRDGRGAAQ(+.98)N(+.98)XXPASTGAAK	1.4	1078.07	2	41.58	Deamidation (NQ)	7	PREDICTED: glyceraldehyde-3-phosphate dehydrogenase isoform X1 [Felis catus]	gi|586991666	NA	NA	NA	NA	NA	NA	NA	NA	NA	NA	NA	NA	NA	NA	NA	NA	NA	NA	NA	NA	NA	NA	NA	NA	NA	NA	NA	NA	NA	NA
298	2	1079.06	56.6821	149175	0	114249	871312	1.18404e+06	1.12957e+06	0.000792571	ATEEQXKTVM(+15.99)ENFVAFVG(sub D)K	-1.8	1079.05	2	56.89	Oxidation (M); Mutation	1	Serum albumin precursor (Allergen Bos d 6) (BSA) cRAP	gi|1351907	NA	NA	NA	NA	NA	NA	NA	NA	NA	NA	NA	NA	NA	NA	NA	NA	NA	NA	NA	NA	NA	NA	NA	NA	NA	NA	NA	NA	NA	NA
299	2	1130.08	58.5775	4.1699e+06	3.81959e+06	3.86122e+06	0	515292	223306	3.72369e-05	AEEQEPEXTSTPNFVVEVXK	3.5	1130.08	2	58.33		325	PREDICTED: complement component 1 Q subcomponent-binding protein mitochondrial [Felis catus]	gi|587009878	NA	NA	NA	NA	NA	NA	NA	NA	NA	NA	NA	NA	NA	NA	NA	NA	NA	NA	NA	NA	NA	NA	NA	NA	NA	NA	NA	NA	NA	NA
300	2	1143.56	51.9184	57100000	55400000	52000000	38000000	35500000	36400000	0.000405817	XYPEXSQYM(+15.99)GXSXNEEEVR	3.4	1143.56	2	51.52	Oxidation (M)	111	PREDICTED: syntenin-1 [Felis catus]	gi|587019472	NA	NA	NA	NA	NA	NA	NA	NA	NA	NA	NA	NA	NA	NA	NA	NA	NA	NA	NA	NA	NA	NA	NA	NA	NA	NA	NA	NA	NA	NA
301	3	361.871	28.2077	0	0	0	907335	764805	836687	3.45987e-05	YXYEXARR	2.4	361.871	3	28.76		1	Serum albumin precursor (Allergen Bos d 6) (BSA) cRAP	gi|1351907	NA	NA	NA	NA	NA	NA	NA	NA	NA	NA	NA	NA	NA	NA	NA	NA	NA	NA	NA	NA	NA	NA	NA	NA	NA	NA	NA	NA	NA	NA
302	3	362.219	36.0837	2.56597e+06	2.58915e+06	2.61098e+06	6.10684e+06	5.45879e+06	5.53e+06	0.000111347	RQPXDNVSR	47.6	362.217	3	35.38		299	PREDICTED: LOW QUALITY PROTEIN: integrator complex subunit 1 [Felis catus]	gi|587015763	NA	NA	NA	NA	NA	NA	NA	NA	NA	NA	NA	NA	NA	NA	NA	NA	NA	NA	NA	NA	NA	NA	NA	NA	NA	NA	NA	NA	NA	NA
303	3	364.204	35.5512	9.10514e+06	8.90486e+06	8.72759e+06	4.13404e+06	3.24002e+06	3.41451e+06	5.53876e-05	SEVDMXKXR	0.3	364.202	3	34.96		20	PREDICTED: annexin A2 isoform X2 [Felis catus]	gi|586988813	PREDICTED: annexin A2 isoform X3 [Felis catus]	gi|586988815	NA	NA	NA	NA	NA	NA	NA	NA	NA	NA	NA	NA	NA	NA	NA	NA	NA	NA	NA	NA	NA	NA	NA	NA	NA	NA	NA	NA
304	3	386.556	32.493	0	0	0	996199	1.01577e+06	931044	2.77498e-06	NAXXSXAKGDR	2.3	386.56	3	34.49		115	PREDICTED: annexin A1 isoform X1 [Felis catus]	gi|587008044	NA	NA	NA	NA	NA	NA	NA	NA	NA	NA	NA	NA	NA	NA	NA	NA	NA	NA	NA	NA	NA	NA	NA	NA	NA	NA	NA	NA	NA	NA
305	3	386.895	31.7522	0	0	0	1.26253e+06	1.08048e+06	1.24762e+06	3.33794e-05	XAXQEGKFPR	4.7	386.894	3	32.03		359	PREDICTED: myb-binding protein 1A [Felis catus]	gi|587009837	NA	NA	NA	NA	NA	NA	NA	NA	NA	NA	NA	NA	NA	NA	NA	NA	NA	NA	NA	NA	NA	NA	NA	NA	NA	NA	NA	NA	NA	NA
306	3	396.902	36.9559	0	0	0	1.15709e+06	1.35197e+06	1.10129e+06	9.2879e-05	RXFEGNAXXR	1.4	396.9	3	36.43		161	PREDICTED: 40S ribosomal protein S9 [Felis catus]	gi|587013116	NA	NA	NA	NA	NA	NA	NA	NA	NA	NA	NA	NA	NA	NA	NA	NA	NA	NA	NA	NA	NA	NA	NA	NA	NA	NA	NA	NA	NA	NA
307	3	397.247	12.466	215109	193033	237643	477300	462623	480287	5.07187e-05	VHKPPKVQEK	8.6	397.243	3	12.23		86	PREDICTED: alpha-actinin-4 [Felis catus]	gi|587014338	NA	NA	NA	NA	NA	NA	NA	NA	NA	NA	NA	NA	NA	NA	NA	NA	NA	NA	NA	NA	NA	NA	NA	NA	NA	NA	NA	NA	NA	NA
308	3	412.882	27.4459	0	0	0	711547	775437	775423	3.79397e-06	M(+15.99)GXVGPEFKDK	0.3	412.881	3	27.05	Oxidation (M)	112	PREDICTED: plectin-like partial [Felis catus]	gi|587020389	NA	NA	NA	NA	NA	NA	NA	NA	NA	NA	NA	NA	NA	NA	NA	NA	NA	NA	NA	NA	NA	NA	NA	NA	NA	NA	NA	NA	NA	NA
309	3	420.559	45.6948	1.45178e+06	1.47454e+06	1.60952e+06	0	0	0	6.69444e-06	DXFHGATFVPR	-1	420.555	3	45.54		226	PREDICTED: 39S ribosomal protein L38 mitochondrial isoform X2 [Felis catus]	gi|587012359	NA	NA	NA	NA	NA	NA	NA	NA	NA	NA	NA	NA	NA	NA	NA	NA	NA	NA	NA	NA	NA	NA	NA	NA	NA	NA	NA	NA	NA	NA
310	3	431.251	42.5424	3.76064e+06	3.02545e+06	3.19757e+06	0	0	0	0.00011539	SDGXYXXNXKR	-3.2	431.249	3	42.35		128	PREDICTED: 40S ribosomal protein SA isoform X2 [Felis catus]	gi|587000606	NA	NA	NA	NA	NA	NA	NA	NA	NA	NA	NA	NA	NA	NA	NA	NA	NA	NA	NA	NA	NA	NA	NA	NA	NA	NA	NA	NA	NA	NA
311	3	443.255	35.381	38800000	42500000	37300000	15600000	12500000	12100000	0.000164085	XXPDSXGKDXEK	0.5	443.254	3	34.99		147	PREDICTED: 40S ribosomal protein S3a-like [Felis catus]	gi|586988588	NA	NA	NA	NA	NA	NA	NA	NA	NA	NA	NA	NA	NA	NA	NA	NA	NA	NA	NA	NA	NA	NA	NA	NA	NA	NA	NA	NA	NA	NA
312	3	451.236	25.3029	0	0	0	302819	255685	242540	0.000128329	XNNFSADXKDSK	4	451.235	3	25.67		192	PREDICTED: plastin-3 isoform X2 [Felis catus]	gi|587021631	PREDICTED: plastin-3 isoform X3 [Felis catus]	gi|587021633	NA	NA	NA	NA	NA	NA	NA	NA	NA	NA	NA	NA	NA	NA	NA	NA	NA	NA	NA	NA	NA	NA	NA	NA	NA	NA	NA	NA
313	3	453.217	27.0064	0	0	0	4.52957e+06	3.81542e+06	4.79172e+06	0.000114779	SPSPFHAVAEC(+57.02)R	0.7	453.216	3	26.39	Carbamidomethylation	297	PREDICTED: aspartyl aminopeptidase isoform X1 [Felis catus]	gi|586998066	PREDICTED: aspartyl aminopeptidase isoform X2 [Felis catus]	gi|586998068	PREDICTED: aspartyl aminopeptidase isoform X3 [Felis catus]	gi|586998070	PREDICTED: aspartyl aminopeptidase isoform X4 [Felis catus]	gi|586998072	NA	NA	NA	NA	NA	NA	NA	NA	NA	NA	NA	NA	NA	NA	NA	NA	NA	NA	NA	NA	NA	NA	NA	NA
314	3	462.926	43.9762	288370	249273	289201	3.88233e+06	3.3097e+06	3.67751e+06	3.74624e-05	YGFXEGHVVXPR	1	462.923	3	43.56		229	PREDICTED: CD44 antigen [Felis catus]	gi|587002618	NA	NA	NA	NA	NA	NA	NA	NA	NA	NA	NA	NA	NA	NA	NA	NA	NA	NA	NA	NA	NA	NA	NA	NA	NA	NA	NA	NA	NA	NA
315	3	466.589	26.0902	765754	882089	838121	3.69852e+06	3.17644e+06	3.73142e+06	0.000121439	VXM(+15.99)VTGDHPXTAK	4.4	466.589	3	25.61	Oxidation (M)	110	PREDICTED: sodium/potassium-transporting ATPase subunit alpha-1 isoform X1 [Felis catus]	gi|586996410	PREDICTED: sodium/potassium-transporting ATPase subunit alpha-1 isoform X2 [Felis catus]	gi|586996412	NA	NA	NA	NA	NA	NA	NA	NA	NA	NA	NA	NA	NA	NA	NA	NA	NA	NA	NA	NA	NA	NA	NA	NA	NA	NA	NA	NA
316	3	473.244	37.8557	14500000	15700000	13900000	8.33522e+06	8.40872e+06	7.19822e+06	0.000548386	GFKEQXYDVYR	-1.5	473.241	3	37.39		219	PREDICTED: eukaryotic initiation factor 4A-III [Felis catus]	gi|587012630	NA	NA	NA	NA	NA	NA	NA	NA	NA	NA	NA	NA	NA	NA	NA	NA	NA	NA	NA	NA	NA	NA	NA	NA	NA	NA	NA	NA	NA	NA
317	3	479.972	49.5064	11500000	11300000	10600000	6.47407e+06	5.62017e+06	5.22929e+06	0.000301448	XVSGWVKPXXXGR	2.7	479.971	3	49.04		253	PREDICTED: isocitrate dehydrogenase [NADP] cytoplasmic isoform X1 [Felis catus]	gi|586997829	PREDICTED: isocitrate dehydrogenase [NADP] cytoplasmic isoform X2 [Felis catus]	gi|586997831	PREDICTED: isocitrate dehydrogenase [NADP] cytoplasmic isoform X3 [Felis catus]	gi|586997833	NA	NA	NA	NA	NA	NA	NA	NA	NA	NA	NA	NA	NA	NA	NA	NA	NA	NA	NA	NA	NA	NA	NA	NA	NA	NA
318	3	482.304	46.8547	2.41751e+06	2.50317e+06	2.37141e+06	0	0	0	3.81126e-07	VFXGNXNTXVVKK	2.3	482.302	3	46.5		234	PREDICTED: heterogeneous nuclear ribonucleoprotein C-like isoform X2 [Felis catus]	gi|586989516	NA	NA	NA	NA	NA	NA	NA	NA	NA	NA	NA	NA	NA	NA	NA	NA	NA	NA	NA	NA	NA	NA	NA	NA	NA	NA	NA	NA	NA	NA
319	3	492.269	38.0581	0	0	0	2.71275e+06	2.46858e+06	2.18464e+06	8.72567e-05	SXREVXEAESVSR	9.2	492.271	3	37.84		112	PREDICTED: plectin-like partial [Felis catus]	gi|587020389	NA	NA	NA	NA	NA	NA	NA	NA	NA	NA	NA	NA	NA	NA	NA	NA	NA	NA	NA	NA	NA	NA	NA	NA	NA	NA	NA	NA	NA	NA
320	3	499.619	40.2168	4.62628e+06	5.38676e+06	4.6576e+06	0	0	0	3.92891e-05	R(+43.01)H(+13.98)PEYAVSVXXR	25	499.616	3	39.81	Carbamylation; HisImidazolone	1	Serum albumin precursor (Allergen Bos d 6) (BSA) cRAP	gi|1351907	NA	NA	NA	NA	NA	NA	NA	NA	NA	NA	NA	NA	NA	NA	NA	NA	NA	NA	NA	NA	NA	NA	NA	NA	NA	NA	NA	NA	NA	NA
321	3	507.256	43.0933	0	417315	267640	4.007e+06	3.20856e+06	3.18988e+06	0.000393963	M(+15.99)REHXEXFWSR	0.4	507.254	3	42.6	Oxidation (M)	94	PREDICTED: clathrin heavy chain 1 [Felis catus]	gi|587011029	NA	NA	NA	NA	NA	NA	NA	NA	NA	NA	NA	NA	NA	NA	NA	NA	NA	NA	NA	NA	NA	NA	NA	NA	NA	NA	NA	NA	NA	NA
322	3	516.927	27.6168	0	0	0	2.91019e+06	2.39141e+06	2.37258e+06	0.000130746	HRDYETATXSDXK	-2.7	516.925	3	27.3		86	PREDICTED: alpha-actinin-4 [Felis catus]	gi|587014338	NA	NA	NA	NA	NA	NA	NA	NA	NA	NA	NA	NA	NA	NA	NA	NA	NA	NA	NA	NA	NA	NA	NA	NA	NA	NA	NA	NA	NA	NA
323	3	520.277	41.8758	0	0	0	4.84027e+06	3.44275e+06	3.99758e+06	0.000545789	DAERDAXNXETAXK	0.4	520.274	3	41.4		20	PREDICTED: annexin A2 isoform X2 [Felis catus]	gi|586988813	PREDICTED: annexin A2 isoform X3 [Felis catus]	gi|586988815	NA	NA	NA	NA	NA	NA	NA	NA	NA	NA	NA	NA	NA	NA	NA	NA	NA	NA	NA	NA	NA	NA	NA	NA	NA	NA	NA	NA
324	3	521.633	42.5474	0	0	0	1.78007e+06	1.81417e+06	1.3545e+06	0.000367484	VXVPSXXHTETPEK	4.9	521.634	3	42.51		106	PREDICTED: LOW QUALITY PROTEIN: pregnancy zone protein [Felis catus]	gi|586991850	NA	NA	NA	NA	NA	NA	NA	NA	NA	NA	NA	NA	NA	NA	NA	NA	NA	NA	NA	NA	NA	NA	NA	NA	NA	NA	NA	NA	NA	NA
325	3	522.612	56.1333	0	0	0	1.66218e+06	1.40746e+06	1.2543e+06	0.000266185	QDPM(+15.99)EAVAHXXGXR	1.9	522.609	3	56.5	Oxidation (M)	85	PREDICTED: fatty acid synthase [Felis catus]	gi|587012663	NA	NA	NA	NA	NA	NA	NA	NA	NA	NA	NA	NA	NA	NA	NA	NA	NA	NA	NA	NA	NA	NA	NA	NA	NA	NA	NA	NA	NA	NA
326	3	523.653	57.6996	1.43852e+06	1.33164e+06	1.35334e+06	556855	522044	418506	7.76566e-05	AHVXDKFXXXPFR	3.5	523.65	3	57.33		344	PREDICTED: N-acylglucosamine 2-epimerase [Felis catus]	gi|587022116	NA	NA	NA	NA	NA	NA	NA	NA	NA	NA	NA	NA	NA	NA	NA	NA	NA	NA	NA	NA	NA	NA	NA	NA	NA	NA	NA	NA	NA	NA
327	3	528.994	45.208	4.22998e+06	4.49861e+06	4.03504e+06	1.95232e+06	1.69489e+06	1.70238e+06	9.95081e-05	GVEKPPHXAAXXXAR	3.1	528.993	3	44.86		328	PREDICTED: LOW QUALITY PROTEIN: N-acylneuraminate cytidylyltransferase [Felis catus]	gi|586992043	NA	NA	NA	NA	NA	NA	NA	NA	NA	NA	NA	NA	NA	NA	NA	NA	NA	NA	NA	NA	NA	NA	NA	NA	NA	NA	NA	NA	NA	NA
328	3	530.301	39.1698	304101	0	587102	4.09553e+06	3.47386e+06	3.17169e+06	0.000511583	X(+42.01)KHXVDEPQNXXK	-14.6	530.299	3	40.57	Acetylation (N-term)	1	Serum albumin precursor (Allergen Bos d 6) (BSA) cRAP	gi|1351907	NA	NA	NA	NA	NA	NA	NA	NA	NA	NA	NA	NA	NA	NA	NA	NA	NA	NA	NA	NA	NA	NA	NA	NA	NA	NA	NA	NA	NA	NA
329	3	533.974	46.6681	0	0	0	1.8303e+06	2.04069e+06	1.8522e+06	8.93603e-06	AXXKDQQPGTFXXR	4	533.981	3	45.28		146	PREDICTED: signal transducer and activator of transcription 1-like isoform X2 [Felis catus]	gi|586997617	NA	NA	NA	NA	NA	NA	NA	NA	NA	NA	NA	NA	NA	NA	NA	NA	NA	NA	NA	NA	NA	NA	NA	NA	NA	NA	NA	NA	NA	NA
330	3	538.977	51.9018	0	0	0	2.18102e+06	1.81061e+06	1.7549e+06	0.000138007	SEXEXTXGKXEQVR	2.2	538.975	3	51.72		130	PREDICTED: plectin-like partial [Felis catus]	gi|587022557	NA	NA	NA	NA	NA	NA	NA	NA	NA	NA	NA	NA	NA	NA	NA	NA	NA	NA	NA	NA	NA	NA	NA	NA	NA	NA	NA	NA	NA	NA
331	3	539.64	54.6015	0	0	202449	962963	910872	912427	0.000245357	XYHXQXFEEXRR	2.6	539.636	3	54.88		5	PREDICTED: pyruvate kinase muscle isoform X2 [Felis catus]	gi|586988593	NA	NA	NA	NA	NA	NA	NA	NA	NA	NA	NA	NA	NA	NA	NA	NA	NA	NA	NA	NA	NA	NA	NA	NA	NA	NA	NA	NA	NA	NA
332	3	549.607	52.4411	11600000	12300000	10500000	4.14031e+06	3.2869e+06	3.26424e+06	0.000183647	GAHSVGXM(+15.99)WWM(+15.99)XAR	2.5	549.604	3	52.12	Oxidation (M)	128	PREDICTED: 40S ribosomal protein SA isoform X2 [Felis catus]	gi|587000606	NA	NA	NA	NA	NA	NA	NA	NA	NA	NA	NA	NA	NA	NA	NA	NA	NA	NA	NA	NA	NA	NA	NA	NA	NA	NA	NA	NA	NA	NA
333	3	557.959	56.47	962845	1.02004e+06	1.18985e+06	0	0	0	0.000100755	TFXVWXNEEDHXR	1.5	557.955	3	56.22		210	PREDICTED: creatine kinase B-type [Felis catus]	gi|586990869	NA	NA	NA	NA	NA	NA	NA	NA	NA	NA	NA	NA	NA	NA	NA	NA	NA	NA	NA	NA	NA	NA	NA	NA	NA	NA	NA	NA	NA	NA
334	3	563.302	19.6957	0	0	0	656437	550457	567366	5.61096e-05	SM(+15.99)PXRKDDEVQVVR	5.5	563.301	3	19.23	Oxidation (M)	365	PREDICTED: 60S ribosomal protein L26 [Felis catus]	gi|587010053	NA	NA	NA	NA	NA	NA	NA	NA	NA	NA	NA	NA	NA	NA	NA	NA	NA	NA	NA	NA	NA	NA	NA	NA	NA	NA	NA	NA	NA	NA
335	3	564.978	37.8283	133000000	131000000	125000000	82500000	73300000	76000000	0.000132915	HTXNQXDS(sub K)VKVWPR	-1.6	564.977	3	37.38	Mutation	102	PREDICTED: alpha-2-HS-glycoprotein [Felis catus]	gi|586999703	NA	NA	NA	NA	NA	NA	NA	NA	NA	NA	NA	NA	NA	NA	NA	NA	NA	NA	NA	NA	NA	NA	NA	NA	NA	NA	NA	NA	NA	NA
336	3	565.31	40.0641	3.86891e+06	3.81677e+06	3.70468e+06	641239	847728	1.37059e+06	0.000215592	HTXNE(sub Q)XDS(sub K)VKVWPR	1.7	565.307	3	40.26	Mutation	102	PREDICTED: alpha-2-HS-glycoprotein [Felis catus]	gi|586999703	NA	NA	NA	NA	NA	NA	NA	NA	NA	NA	NA	NA	NA	NA	NA	NA	NA	NA	NA	NA	NA	NA	NA	NA	NA	NA	NA	NA	NA	NA
337	3	567.636	44.1588	0	0	0	1.46743e+06	1.31485e+06	1.19817e+06	6.98942e-05	QXETXDQXHXEYAK	5.3	567.636	3	44.27		86	PREDICTED: alpha-actinin-4 [Felis catus]	gi|587014338	NA	NA	NA	NA	NA	NA	NA	NA	NA	NA	NA	NA	NA	NA	NA	NA	NA	NA	NA	NA	NA	NA	NA	NA	NA	NA	NA	NA	NA	NA
338	3	575.697	54.3555	2.56752e+06	2.38648e+06	2.30641e+06	0	444827	170920	0.000125126	XGKVEXSQVTXVGXXR	2.5	575.694	3	53.97		314	PREDICTED: replication protein A 32 kDa subunit isoform X2 [Felis catus]	gi|586994774	NA	NA	NA	NA	NA	NA	NA	NA	NA	NA	NA	NA	NA	NA	NA	NA	NA	NA	NA	NA	NA	NA	NA	NA	NA	NA	NA	NA	NA	NA
339	3	581.66	39.1929	0	0	0	5.98116e+06	5.72779e+06	5.83835e+06	1.4814e-07	GPXPPSAEAQGSHXXXR	2.1	581.658	3	38.76		233	PREDICTED: poliovirus receptor homolog isoform X2 [Felis catus]	gi|587013834	NA	NA	NA	NA	NA	NA	NA	NA	NA	NA	NA	NA	NA	NA	NA	NA	NA	NA	NA	NA	NA	NA	NA	NA	NA	NA	NA	NA	NA	NA
340	3	591.682	55.5943	4.33543e+06	4.15081e+06	4.11623e+06	0	0	0	4.12242e-07	TKGVDEVTXVN(+.98)XXTNR	14.3	591.672	3	55.97	Deamidation (NQ)	20	PREDICTED: annexin A2 isoform X2 [Felis catus]	gi|586988813	PREDICTED: annexin A2 isoform X3 [Felis catus]	gi|586988815	NA	NA	NA	NA	NA	NA	NA	NA	NA	NA	NA	NA	NA	NA	NA	NA	NA	NA	NA	NA	NA	NA	NA	NA	NA	NA	NA	NA
341	3	593.312	44.8909	54700000	57400000	51600000	26300000	17000000	18500000	0.000535977	DDSSKPVHXTAFXGYK	1.2	593.309	3	44.5		150	PREDICTED: 60S ribosomal protein L3 [Felis catus]	gi|586993583	NA	NA	NA	NA	NA	NA	NA	NA	NA	NA	NA	NA	NA	NA	NA	NA	NA	NA	NA	NA	NA	NA	NA	NA	NA	NA	NA	NA	NA	NA
342	3	597.997	50.6855	0	0	0	473989	487630	424554	1.75415e-05	QXYHXGVXEAYSGXTK	1.8	597.994	3	50.49		186	PREDICTED: LOW QUALITY PROTEIN: ATP-dependent RNA helicase A [Felis catus]	gi|587018119	NA	NA	NA	NA	NA	NA	NA	NA	NA	NA	NA	NA	NA	NA	NA	NA	NA	NA	NA	NA	NA	NA	NA	NA	NA	NA	NA	NA	NA	NA
343	3	609.375	59.6283	0	0	0	479576	584970	457190	0.000209809	XFGGEXKTHXXXFXPK	7.7	609.374	3	59.14		121	PREDICTED: protein disulfide-isomerase [Felis catus]	gi|587012653	NA	NA	NA	NA	NA	NA	NA	NA	NA	NA	NA	NA	NA	NA	NA	NA	NA	NA	NA	NA	NA	NA	NA	NA	NA	NA	NA	NA	NA	NA
344	3	610.295	32.9775	747679	815310	865685	0	0	0	1.88557e-05	XSXEGDHA(sub S)TPPSAYGSVK	-18.5	610.296	3	31.27	Mutation	20	PREDICTED: annexin A2 isoform X2 [Felis catus]	gi|586988813	PREDICTED: annexin A2 isoform X3 [Felis catus]	gi|586988815	NA	NA	NA	NA	NA	NA	NA	NA	NA	NA	NA	NA	NA	NA	NA	NA	NA	NA	NA	NA	NA	NA	NA	NA	NA	NA	NA	NA
345	3	621.299	21.8531	1.47962e+06	1.54235e+06	1.26089e+06	0	72148.1	0	9.2932e-05	EGATVYATGTHAQVEDGR	9.4	621.3	3	21.44		212	PREDICTED: pyrroline-5-carboxylate reductase 1 mitochondrial [Felis catus]	gi|587012583	NA	NA	NA	NA	NA	NA	NA	NA	NA	NA	NA	NA	NA	NA	NA	NA	NA	NA	NA	NA	NA	NA	NA	NA	NA	NA	NA	NA	NA	NA
346	3	622.981	49.56	27000000	26000000	23700000	14300000	10900000	11200000	0.00075118	GSDHSASXEPGEXAEXVR	3.5	622.98	3	49.26		195	PREDICTED: sialic acid synthase [Felis catus]	gi|587008757	NA	NA	NA	NA	NA	NA	NA	NA	NA	NA	NA	NA	NA	NA	NA	NA	NA	NA	NA	NA	NA	NA	NA	NA	NA	NA	NA	NA	NA	NA
347	3	624.013	51.8546	10600000	10900000	10200000	5.66421e+06	4.6512e+06	4.67456e+06	0.000130534	VPTPNVSVVDXTCRXEK	5.5	624.012	3	51.63		7	PREDICTED: glyceraldehyde-3-phosphate dehydrogenase isoform X1 [Felis catus]	gi|586991666	NA	NA	NA	NA	NA	NA	NA	NA	NA	NA	NA	NA	NA	NA	NA	NA	NA	NA	NA	NA	NA	NA	NA	NA	NA	NA	NA	NA	NA	NA
348	3	624.691	48.1075	0	0	0	584176	700530	650355	4.38748e-05	GVTXXGPATVGGXKPGC(+57.02)FK	0.1	624.685	3	47.68	Carbamidomethylation	107	PREDICTED: ATP-citrate synthase isoform X2 [Felis catus]	gi|587011635	NA	NA	NA	NA	NA	NA	NA	NA	NA	NA	NA	NA	NA	NA	NA	NA	NA	NA	NA	NA	NA	NA	NA	NA	NA	NA	NA	NA	NA	NA
349	3	628.658	40.6432	450224	0	307015	1.63157e+06	1.92446e+06	1.83827e+06	0.000622546	YFSDRSPXVDSAANTXK	-0.6	628.654	3	40.1		142	non-structural polyprotein [Feline calicivirus]	gi|49458074	non-structural protein [Feline calicivirus]	gi|21359682	polyprotein precursor partial [Feline calicivirus]	gi|692348857	polyprotein precursor partial [Feline calicivirus]	gi|692348861	NA	NA	NA	NA	NA	NA	NA	NA	NA	NA	NA	NA	NA	NA	NA	NA	NA	NA	NA	NA	NA	NA	NA	NA
350	3	632.68	51.0278	2.1199e+06	2.30528e+06	2.1876e+06	4.60832e+06	4.00842e+06	4.21061e+06	0.000357251	XXEXVDAXTTTAQSHQR	2.5	632.679	3	50.71		244	PREDICTED: 6-phosphofructokinase muscle type [Felis catus]	gi|586992301	NA	NA	NA	NA	NA	NA	NA	NA	NA	NA	NA	NA	NA	NA	NA	NA	NA	NA	NA	NA	NA	NA	NA	NA	NA	NA	NA	NA	NA	NA
351	3	635.322	44.547	0	0	0	7.53868e+06	5.29165e+06	5.79082e+06	0.000804808	KDDPVTNXNNAFEVAEK	16.1	635.328	3	44.22		86	PREDICTED: alpha-actinin-4 [Felis catus]	gi|587014338	NA	NA	NA	NA	NA	NA	NA	NA	NA	NA	NA	NA	NA	NA	NA	NA	NA	NA	NA	NA	NA	NA	NA	NA	NA	NA	NA	NA	NA	NA
352	3	642.006	40.9468	2.88032e+06	3.46945e+06	3.33716e+06	7.26138e+06	6.57323e+06	6.35577e+06	0.000426616	XYXRDGNM(+15.99)QXTVXTDR	2.3	642.005	3	40.39	Oxidation (M)	164	lysosomal alpha-mannosidase precursor [Felis catus]	gi|57163759	NA	NA	NA	NA	NA	NA	NA	NA	NA	NA	NA	NA	NA	NA	NA	NA	NA	NA	NA	NA	NA	NA	NA	NA	NA	NA	NA	NA	NA	NA
353	3	645.348	56.2467	0	0	0	2.48429e+06	2.6233e+06	2.29185e+06	1.36847e-05	DNHXXGTFDXTGXPPAPR	5.8	645.346	3	56.03		83	PREDICTED: 78 kDa glucose-regulated protein isoform X1 [Felis catus]	gi|587009145	PREDICTED: 78 kDa glucose-regulated protein isoform X2 [Felis catus]	gi|587009147	NA	NA	NA	NA	NA	NA	NA	NA	NA	NA	NA	NA	NA	NA	NA	NA	NA	NA	NA	NA	NA	NA	NA	NA	NA	NA	NA	NA
354	3	645.658	52.733	0	0	212920	4.83701e+06	3.46378e+06	3.65017e+06	0.000852305	AGTQXENXE(sub D)EDFRDGXK	3.4	645.655	3	52.54	Mutation	86	PREDICTED: alpha-actinin-4 [Felis catus]	gi|587014338	NA	NA	NA	NA	NA	NA	NA	NA	NA	NA	NA	NA	NA	NA	NA	NA	NA	NA	NA	NA	NA	NA	NA	NA	NA	NA	NA	NA	NA	NA
355	3	647.985	38.1377	647780	0	362326	6.44641e+06	5.06564e+06	5.74679e+06	0.000251264	XADGDSTNEGRVEXFYR	2.6	647.983	3	37.46		155	PREDICTED: galectin-3-binding protein isoform X2 [Felis catus]	gi|587012494	PREDICTED: galectin-3-binding protein isoform X3 [Felis catus]	gi|587012497	NA	NA	NA	NA	NA	NA	NA	NA	NA	NA	NA	NA	NA	NA	NA	NA	NA	NA	NA	NA	NA	NA	NA	NA	NA	NA	NA	NA
356	3	650.679	56.3626	956427	890404	1.08856e+06	0	0	0	7.36323e-05	VM(+15.99)XFQXSEDVNKXEXR	7.1	650.688	3	56.47	Oxidation (M)	286	PREDICTED: caspase-8 isoform X1 [Felis catus]	gi|586997705	PREDICTED: caspase-8 isoform X2 [Felis catus]	gi|586997707	NA	NA	NA	NA	NA	NA	NA	NA	NA	NA	NA	NA	NA	NA	NA	NA	NA	NA	NA	NA	NA	NA	NA	NA	NA	NA	NA	NA
357	3	656.66	51.1974	0	0	0	2.98851e+06	2.83511e+06	2.54923e+06	2.67637e-05	TDXEK(+27.99)DXXSDTSGDFRK	-2.5	656.655	3	51.05	FormylationKRPY	20	PREDICTED: annexin A2 isoform X2 [Felis catus]	gi|586988813	PREDICTED: annexin A2 isoform X3 [Felis catus]	gi|586988815	NA	NA	NA	NA	NA	NA	NA	NA	NA	NA	NA	NA	NA	NA	NA	NA	NA	NA	NA	NA	NA	NA	NA	NA	NA	NA	NA	NA
358	3	666.337	39.6949	520226	291453	447968	7.07882e+06	5.94901e+06	6.25317e+06	6.3296e-05	TDXW(sub E)KDXXSDTSGDFRK	-5.7	666.333	3	39.55	Mutation	20	PREDICTED: annexin A2 isoform X2 [Felis catus]	gi|586988813	PREDICTED: annexin A2 isoform X3 [Felis catus]	gi|586988815	NA	NA	NA	NA	NA	NA	NA	NA	NA	NA	NA	NA	NA	NA	NA	NA	NA	NA	NA	NA	NA	NA	NA	NA	NA	NA	NA	NA
359	3	667.686	45.0199	1.98193e+06	2.29443e+06	2.43638e+06	0	0	0	7.58772e-05	KAN(+.98)XQ(+.98)XDQ(+.98)XNTDXNXER	3.2	667.678	3	44.97	Deamidation (NQ)	92	PREDICTED: myosin-9 [Felis catus]	gi|586993676	NA	NA	NA	NA	NA	NA	NA	NA	NA	NA	NA	NA	NA	NA	NA	NA	NA	NA	NA	NA	NA	NA	NA	NA	NA	NA	NA	NA	NA	NA
360	3	677.352	40.6979	0	0	0	1.10633e+06	1.28341e+06	1.14664e+06	2.52724e-05	XSM(+15.99)PGFKGEGPEVDVNXPK	6.2	677.351	3	40.18	Oxidation (M)	182	PREDICTED: neuroblast differentiation-associated protein AHNAK isoform X1 [Felis catus]	gi|587003200	PREDICTED: neuroblast differentiation-associated protein AHNAK isoform X2 [Felis catus]	gi|587003202	PREDICTED: neuroblast differentiation-associated protein AHNAK isoform X3 [Felis catus]	gi|587003204	PREDICTED: neuroblast differentiation-associated protein AHNAK isoform X4 [Felis catus]	gi|587003206	NA	NA	NA	NA	NA	NA	NA	NA	NA	NA	NA	NA	NA	NA	NA	NA	NA	NA	NA	NA	NA	NA	NA	NA
361	3	688.345	29.3998	0	0	0	4.27585e+06	3.25466e+06	3.83466e+06	0.000213942	XVTPEDDEPDEPKPVVQR	-2.1	688.346	3	29.04		384	PREDICTED: protein VAC14 homolog [Felis catus]	gi|587015322	NA	NA	NA	NA	NA	NA	NA	NA	NA	NA	NA	NA	NA	NA	NA	NA	NA	NA	NA	NA	NA	NA	NA	NA	NA	NA	NA	NA	NA	NA
362	3	688.726	52.3631	34800000	35500000	33100000	1.2975e+06	1.16912e+06	963672	1.30666e-06	XXAATXENAQPXXQXDNAR	5.7	688.724	3	52.13		122	PREDICTED: keratin type I cytoskeletal 16 [Felis catus]	gi|587011625	NA	NA	NA	NA	NA	NA	NA	NA	NA	NA	NA	NA	NA	NA	NA	NA	NA	NA	NA	NA	NA	NA	NA	NA	NA	NA	NA	NA	NA	NA
363	3	694.034	56.2996	45300000	42200000	41100000	23100000	16200000	15200000	0.000883673	VFEVSXADXQNDEVAFRK	-0.2	694.028	3	55.97		147	PREDICTED: 40S ribosomal protein S3a-like [Felis catus]	gi|586988588	NA	NA	NA	NA	NA	NA	NA	NA	NA	NA	NA	NA	NA	NA	NA	NA	NA	NA	NA	NA	NA	NA	NA	NA	NA	NA	NA	NA	NA	NA
364	3	694.354	37.4306	16800000	16900000	15800000	5.10503e+06	4.50119e+06	4.74182e+06	6.17324e-06	A(+42.01)C(+57.02)ARPXXSVYSEKGESSGK	1.5	694.35	3	36.83	Acetylation (N-term); Carbamidomethylation	104	PREDICTED: 60S ribosomal protein L4 [Felis catus]	gi|586988825	NA	NA	NA	NA	NA	NA	NA	NA	NA	NA	NA	NA	NA	NA	NA	NA	NA	NA	NA	NA	NA	NA	NA	NA	NA	NA	NA	NA	NA	NA
365	3	700.692	56.3111	0	0	0	6.0261e+06	6.9691e+06	6.75816e+06	2.10148e-05	FXEGTSC(+57.02)XAGVFVDATKER	5.3	700.689	3	56.43	Carbamidomethylation	112	PREDICTED: plectin-like partial [Felis catus]	gi|587020389	NA	NA	NA	NA	NA	NA	NA	NA	NA	NA	NA	NA	NA	NA	NA	NA	NA	NA	NA	NA	NA	NA	NA	NA	NA	NA	NA	NA	NA	NA
366	3	700.692	56.3111	0	0	0	6.0261e+06	6.9691e+06	6.75816e+06	2.10148e-05	FXEGTSC(+57.02)XAGVFVDATKER	5.3	700.689	3	56.43	Carbamidomethylation	112	PREDICTED: plectin-like partial [Felis catus]	gi|587020389	NA	NA	NA	NA	NA	NA	NA	NA	NA	NA	NA	NA	NA	NA	NA	NA	NA	NA	NA	NA	NA	NA	NA	NA	NA	NA	NA	NA	NA	NA
367	3	700.692	56.3111	0	0	0	6.0261e+06	6.9691e+06	6.75816e+06	2.10148e-05	FXXHAPPGQ(sub E)FNEVFNDVR	4.8	700.697	3	56.43	Mutation	157	F-actin-capping protein subunit alpha-2 [Felis catus]	gi|274316053	NA	NA	NA	NA	NA	NA	NA	NA	NA	NA	NA	NA	NA	NA	NA	NA	NA	NA	NA	NA	NA	NA	NA	NA	NA	NA	NA	NA	NA	NA
368	3	700.692	56.3111	0	0	0	6.0261e+06	6.9691e+06	6.75816e+06	2.10148e-05	FXXHAPPGQ(sub E)FNEVFNDVR	4.8	700.697	3	56.43	Mutation	157	F-actin-capping protein subunit alpha-2 [Felis catus]	gi|274316053	NA	NA	NA	NA	NA	NA	NA	NA	NA	NA	NA	NA	NA	NA	NA	NA	NA	NA	NA	NA	NA	NA	NA	NA	NA	NA	NA	NA	NA	NA
369	3	707.358	31.0628	24600000	20600000	22400000	0	0	0	4.10814e-05	TEEXNKEVASNSEXVQSS(sub G)R	3.9	707.356	3	30.69	Mutation	122	PREDICTED: keratin type I cytoskeletal 16 [Felis catus]	gi|587011625	NA	NA	NA	NA	NA	NA	NA	NA	NA	NA	NA	NA	NA	NA	NA	NA	NA	NA	NA	NA	NA	NA	NA	NA	NA	NA	NA	NA	NA	NA
370	3	712.355	54.3435	9.82298e+06	8.70406e+06	8.79072e+06	3.2676e+06	2.57837e+06	2.31206e+06	0.000154055	NXEVM(+15.99)NSFEXXSHTVEEK	3.7	712.352	3	54.14	Oxidation (M)	136	PREDICTED: COP9 signalosome complex subunit 6 [Felis catus]	gi|587015983	NA	NA	NA	NA	NA	NA	NA	NA	NA	NA	NA	NA	NA	NA	NA	NA	NA	NA	NA	NA	NA	NA	NA	NA	NA	NA	NA	NA	NA	NA
371	3	714.013	32.1311	3.81772e+06	3.87222e+06	3.75081e+06	1.20332e+06	1.02282e+06	1.29641e+06	7.24376e-06	FPGYDSESKEFNAEVHRK	7.3	714.013	3	31.56		190	PREDICTED: 60S ribosomal protein L5 [Felis catus]	gi|586996070	NA	NA	NA	NA	NA	NA	NA	NA	NA	NA	NA	NA	NA	NA	NA	NA	NA	NA	NA	NA	NA	NA	NA	NA	NA	NA	NA	NA	NA	NA
372	3	715.681	39.9933	4.90857e+06	4.66571e+06	4.76893e+06	2.46459e+06	2.54208e+06	2.04061e+06	0.000141958	WGQEGRW(sub M)EXEEGKAGSGXR	-15.6	715.676	3	39.83	Mutation	145	PREDICTED: 26S protease regulatory subunit 8 isoform X2 [Felis catus]	gi|587012027	NA	NA	NA	NA	NA	NA	NA	NA	NA	NA	NA	NA	NA	NA	NA	NA	NA	NA	NA	NA	NA	NA	NA	NA	NA	NA	NA	NA	NA	NA
373	3	715.721	71.2889	227605	197257	173931	1.29436e+06	1.2596e+06	1.28413e+06	5.32939e-07	AXM(+15.99)XQGVDXXADAVAVTM(+15.99)GPK	6	715.719	3	70.78	Oxidation (M)	154	PREDICTED: 60 kDa heat shock protein mitochondrial isoform X2 [Felis catus]	gi|586997650	NA	NA	NA	NA	NA	NA	NA	NA	NA	NA	NA	NA	NA	NA	NA	NA	NA	NA	NA	NA	NA	NA	NA	NA	NA	NA	NA	NA	NA	NA
374	3	716.696	34.8327	0	0	0	4.73782e+06	4.19147e+06	4.28301e+06	1.28648e-05	XKPDPNTXC(+57.02)DEFKADEKK	-2.6	716.691	3	34.39	Carbamidomethylation	1	Serum albumin precursor (Allergen Bos d 6) (BSA) cRAP	gi|1351907	NA	NA	NA	NA	NA	NA	NA	NA	NA	NA	NA	NA	NA	NA	NA	NA	NA	NA	NA	NA	NA	NA	NA	NA	NA	NA	NA	NA	NA	NA
375	3	717.38	46.7589	0	0	0	2.21888e+06	1.88589e+06	1.8255e+06	8.57454e-05	TNFDAERDAXNXETAXKTK	2.6	717.376	3	46.7		20	PREDICTED: annexin A2 isoform X2 [Felis catus]	gi|586988813	PREDICTED: annexin A2 isoform X3 [Felis catus]	gi|586988815	NA	NA	NA	NA	NA	NA	NA	NA	NA	NA	NA	NA	NA	NA	NA	NA	NA	NA	NA	NA	NA	NA	NA	NA	NA	NA	NA	NA
376	3	718.394	35.5652	30900000	29300000	28300000	18000000	13100000	15100000	0.000926991	XWRDGRGAAQNXXPASTGAAK	-3.2	718.388	3	34.89		7	PREDICTED: glyceraldehyde-3-phosphate dehydrogenase isoform X1 [Felis catus]	gi|586991666	NA	NA	NA	NA	NA	NA	NA	NA	NA	NA	NA	NA	NA	NA	NA	NA	NA	NA	NA	NA	NA	NA	NA	NA	NA	NA	NA	NA	NA	NA
377	3	718.723	38.2772	25600000	25600000	24600000	6.64214e+06	7.12851e+06	7.04927e+06	9.22725e-07	XWRDGRGAAQ(+.98)NXXPASTGAAK	-6.3	718.714	3	37.33	Deamidation (NQ)	7	PREDICTED: glyceraldehyde-3-phosphate dehydrogenase isoform X1 [Felis catus]	gi|586991666	NA	NA	NA	NA	NA	NA	NA	NA	NA	NA	NA	NA	NA	NA	NA	NA	NA	NA	NA	NA	NA	NA	NA	NA	NA	NA	NA	NA	NA	NA
378	3	720.698	40.9107	5.49831e+06	4.99392e+06	5.64175e+06	0	0	0	1.05879e-05	QPRPQEAAEFQAEFVSTPK	2.4	720.697	3	40.45		378	PREDICTED: glyoxylate reductase/hydroxypyruvate reductase isoform X2 [Felis catus]	gi|587008651	NA	NA	NA	NA	NA	NA	NA	NA	NA	NA	NA	NA	NA	NA	NA	NA	NA	NA	NA	NA	NA	NA	NA	NA	NA	NA	NA	NA	NA	NA
379	3	723.704	46.7577	56000000	55400000	51000000	18400000	13400000	13900000	6.75201e-05	GXVDQSQQAYQEAFEXSKK	0.1	723.699	3	46.49		143	PREDICTED: 14-3-3 protein zeta/delta isoform X1 [Felis catus]	gi|587019850	PREDICTED: 14-3-3 protein zeta/delta isoform X2 [Felis catus]	gi|587019852	NA	NA	NA	NA	NA	NA	NA	NA	NA	NA	NA	NA	NA	NA	NA	NA	NA	NA	NA	NA	NA	NA	NA	NA	NA	NA	NA	NA
380	3	726.701	52.3708	7.98956e+06	7.76629e+06	7.18661e+06	4.04257e+06	3.14605e+06	3.0841e+06	0.000418209	XXVDDDDSKXWSXYDAGPR	2.3	726.697	3	52.14		296	PREDICTED: maspardin [Felis catus]	gi|586988839	NA	NA	NA	NA	NA	NA	NA	NA	NA	NA	NA	NA	NA	NA	NA	NA	NA	NA	NA	NA	NA	NA	NA	NA	NA	NA	NA	NA	NA	NA
381	3	733.736	49.1405	11800000	11200000	10600000	4.82249e+06	4.22121e+06	3.72888e+06	0.000135466	QXSSSGRPTASVXPSGVEWXK	1	733.731	3	48.66		189	PREDICTED: sulfide:quinone oxidoreductase mitochondrial [Felis catus]	gi|586989070	NA	NA	NA	NA	NA	NA	NA	NA	NA	NA	NA	NA	NA	NA	NA	NA	NA	NA	NA	NA	NA	NA	NA	NA	NA	NA	NA	NA	NA	NA
382	3	734.702	37.7051	68900000	65400000	66700000	114000000	104000000	110000000	0.000122962	TNQEXQEXNRVYKEM(+15.99)YK	1.9	734.702	3	37.46	Oxidation (M)	20	PREDICTED: annexin A2 isoform X2 [Felis catus]	gi|586988813	PREDICTED: annexin A2 isoform X3 [Felis catus]	gi|586988815	NA	NA	NA	NA	NA	NA	NA	NA	NA	NA	NA	NA	NA	NA	NA	NA	NA	NA	NA	NA	NA	NA	NA	NA	NA	NA	NA	NA
383	3	734.717	44.4504	18700000	19500000	18100000	9.74432e+06	7.97671e+06	7.89874e+06	0.000147885	XATAXQKXEEAEKAADESER	-1	734.712	3	44.21		163	PREDICTED: tropomyosin alpha-3 chain isoform X5 [Felis catus]	gi|587019295	PREDICTED: tropomyosin alpha-3 chain isoform X6 [Felis catus]	gi|587019299	PREDICTED: tropomyosin alpha-3 chain isoform X7 [Felis catus]	gi|587019301	PREDICTED: tropomyosin beta chain partial [Felis catus]	gi|587008741	NA	NA	NA	NA	NA	NA	NA	NA	NA	NA	NA	NA	NA	NA	NA	NA	NA	NA	NA	NA	NA	NA	NA	NA
384	3	738.016	57.1912	4.10966e+06	3.61358e+06	3.46362e+06	0	0	0	4.4255e-05	AGYH(sub T)DKVVXGMDVAASEFFR	-23.1	738.016	3	55.39	Mutation	101	PREDICTED: alpha-enolase isoform X2 [Felis catus]	gi|586994136	NA	NA	NA	NA	NA	NA	NA	NA	NA	NA	NA	NA	NA	NA	NA	NA	NA	NA	NA	NA	NA	NA	NA	NA	NA	NA	NA	NA	NA	NA
385	3	739.01	36.8831	609787	0	251444	5.6948e+06	4.43131e+06	4.51525e+06	0.000495342	FAAYFQQGDM(+15.99)ESN(+.98)GKYXTK	1.7	739.006	3	36.42	Oxidation (M); Deamidation (NQ)	134	PREDICTED: glucose-6-phosphate isomerase [Felis catus]	gi|587014605	NA	NA	NA	NA	NA	NA	NA	NA	NA	NA	NA	NA	NA	NA	NA	NA	NA	NA	NA	NA	NA	NA	NA	NA	NA	NA	NA	NA	NA	NA
386	3	743.711	46.6706	85900000	79700000	73400000	21100000	15700000	16600000	0.000100136	VXXSAPSADAPM(+15.99)FVMGVNHEK	1.6	743.707	3	46.27	Oxidation (M)	7	PREDICTED: glyceraldehyde-3-phosphate dehydrogenase isoform X1 [Felis catus]	gi|586991666	NA	NA	NA	NA	NA	NA	NA	NA	NA	NA	NA	NA	NA	NA	NA	NA	NA	NA	NA	NA	NA	NA	NA	NA	NA	NA	NA	NA	NA	NA
387	3	746.397	53.6102	4.7368e+06	5.17627e+06	5.15739e+06	2.56052e+06	1.65439e+06	2.03604e+06	0.000602195	AXQDFKEGNAXFTFPNTPVK	-2.9	746.389	3	53.41		189	PREDICTED: sulfide:quinone oxidoreductase mitochondrial [Felis catus]	gi|586989070	NA	NA	NA	NA	NA	NA	NA	NA	NA	NA	NA	NA	NA	NA	NA	NA	NA	NA	NA	NA	NA	NA	NA	NA	NA	NA	NA	NA	NA	NA
388	3	749.034	40.6055	3.5458e+06	3.26427e+06	3.35951e+06	0	566977	545760	0.000119379	XEGYEDQVXXTEHGDXGND(sub G)K	8.7	749.032	3	40.15	Mutation	157	F-actin-capping protein subunit alpha-2 [Felis catus]	gi|274316053	NA	NA	NA	NA	NA	NA	NA	NA	NA	NA	NA	NA	NA	NA	NA	NA	NA	NA	NA	NA	NA	NA	NA	NA	NA	NA	NA	NA	NA	NA
389	3	751.384	45.4806	1.10001e+06	1.09849e+06	932935	0	0	0	4.68644e-05	FYQHKFPEVEDVVM(+15.99)VNVR	12.4	751.386	3	45.09	Oxidation (M)	148	PREDICTED: eukaryotic translation initiation factor 2 subunit 1 [Felis catus]	gi|586990198	NA	NA	NA	NA	NA	NA	NA	NA	NA	NA	NA	NA	NA	NA	NA	NA	NA	NA	NA	NA	NA	NA	NA	NA	NA	NA	NA	NA	NA	NA
390	3	751.384	45.4806	1.10001e+06	1.09849e+06	932935	0	0	0	4.68644e-05	XPXE(sub Q)XDDAVRPEVEGEEEGR	10.7	751.381	3	44.38	Mutation	153	PREDICTED: aspartate--tRNA ligase cytoplasmic [Felis catus]	gi|586997074	NA	NA	NA	NA	NA	NA	NA	NA	NA	NA	NA	NA	NA	NA	NA	NA	NA	NA	NA	NA	NA	NA	NA	NA	NA	NA	NA	NA	NA	NA
391	3	752.689	45.8957	10300000	9.50411e+06	9.53165e+06	933257	1.30576e+06	1.87295e+06	2.47608e-05	TSQNSEXNNMQDXVEDYKK	9.6	752.694	3	45.83		100	Keratin type II cytoskeletal 2 epidermal (Cytokeratin-2e) (K2e) (CK 2e) (keratin-2) cRAP	gi|547754	NA	NA	NA	NA	NA	NA	NA	NA	NA	NA	NA	NA	NA	NA	NA	NA	NA	NA	NA	NA	NA	NA	NA	NA	NA	NA	NA	NA	NA	NA
392	3	758.023	31.1071	7.71762e+06	7.1412e+06	6.62386e+06	2.42888e+06	1.57235e+06	2.0064e+06	0.000210896	TSQNSEXNNM(+15.99)QDXVEDYKK	4.1	758.021	3	30.81	Oxidation (M)	100	Keratin type II cytoskeletal 2 epidermal (Cytokeratin-2e) (K2e) (CK 2e) (keratin-2) cRAP	gi|547754	NA	NA	NA	NA	NA	NA	NA	NA	NA	NA	NA	NA	NA	NA	NA	NA	NA	NA	NA	NA	NA	NA	NA	NA	NA	NA	NA	NA	NA	NA
393	3	765.076	52.9697	2.93555e+06	3.03834e+06	3.20172e+06	617447	750789	381828	4.88064e-05	GRVFEVSXADXQNDEVAFRK	0.8	765.07	3	52.79		147	PREDICTED: 40S ribosomal protein S3a-like [Felis catus]	gi|586988588	NA	NA	NA	NA	NA	NA	NA	NA	NA	NA	NA	NA	NA	NA	NA	NA	NA	NA	NA	NA	NA	NA	NA	NA	NA	NA	NA	NA	NA	NA
394	3	769.725	46.4941	2.62986e+06	2.40923e+06	2.40345e+06	0	0	0	4.85656e-06	NVQDAXADAEQRGEHAXKDAR	3.1	769.722	3	46.39		100	Keratin type II cytoskeletal 2 epidermal (Cytokeratin-2e) (K2e) (CK 2e) (keratin-2) cRAP	gi|547754	NA	NA	NA	NA	NA	NA	NA	NA	NA	NA	NA	NA	NA	NA	NA	NA	NA	NA	NA	NA	NA	NA	NA	NA	NA	NA	NA	NA	NA	NA
395	3	771.763	52.7008	34400000	33200000	33800000	16400000	11700000	11800000	0.000214035	GRPVPM(+15.99)XXPTEXAPTYSXDAR	22.4	771.764	3	54.15	Oxidation (M)	279	PREDICTED: echinoderm microtubule associated protein like 2 isoform X1 [Felis catus]	gi|587013689	PREDICTED: echinoderm microtubule associated protein like 2 isoform X2 [Felis catus]	gi|587013691	PREDICTED: echinoderm microtubule associated protein like 2 isoform X3 [Felis catus]	gi|587013693	NA	NA	NA	NA	NA	NA	NA	NA	NA	NA	NA	NA	NA	NA	NA	NA	NA	NA	NA	NA	NA	NA	NA	NA	NA	NA
396	3	774.739	46.1802	12000000	11900000	11700000	5.035e+06	4.62565e+06	4.68884e+06	1.90593e-06	NGXXTEHNXC(+57.02)EVNGQNVXGXK	3.1	774.736	3	45.95	Carbamidomethylation	111	PREDICTED: syntenin-1 [Felis catus]	gi|587019472	NA	NA	NA	NA	NA	NA	NA	NA	NA	NA	NA	NA	NA	NA	NA	NA	NA	NA	NA	NA	NA	NA	NA	NA	NA	NA	NA	NA	NA	NA
397	3	776.384	47.7	26900000	27200000	24300000	8.15421e+06	6.18257e+06	6.38621e+06	6.31268e-05	X(+42.01)YPEXSQY(+15.01)MGXSXNEEEVR	-0.9	776.378	3	47.39	Acetylation (N-term); Tyrosine oxidation to 2-aminotyrosine	111	PREDICTED: syntenin-1 [Felis catus]	gi|587019472	NA	NA	NA	NA	NA	NA	NA	NA	NA	NA	NA	NA	NA	NA	NA	NA	NA	NA	NA	NA	NA	NA	NA	NA	NA	NA	NA	NA	NA	NA
398	3	777.067	49.3893	13000000	12100000	12500000	7.2126e+06	6.92948e+06	6.70989e+06	4.83454e-05	QXSNXQQSXSDAEQRGENAXK	1.7	777.064	3	49.7		71	Keratin type II cytoskeletal 1 (Cytokeratin-1) (CK-1) (Keratin-1) (K1) (67 kDa cytokeratin) (Hair alpha protein) cRAP	gi|1346343	NA	NA	NA	NA	NA	NA	NA	NA	NA	NA	NA	NA	NA	NA	NA	NA	NA	NA	NA	NA	NA	NA	NA	NA	NA	NA	NA	NA	NA	NA
399	3	778.042	39.3187	33400000	32300000	30400000	4.91986e+06	3.78532e+06	4.4786e+06	7.89651e-06	QPYAVSEXAGHQTSAESWGTGR	-2	778.035	3	39.02		104	PREDICTED: 60S ribosomal protein L4 [Felis catus]	gi|586988825	NA	NA	NA	NA	NA	NA	NA	NA	NA	NA	NA	NA	NA	NA	NA	NA	NA	NA	NA	NA	NA	NA	NA	NA	NA	NA	NA	NA	NA	NA
400	3	779.39	45.4982	1.10416e+06	1.26883e+06	1.29521e+06	2.50473e+06	2.6008e+06	2.82197e+06	0.000217841	RVDGAEWGGDXPSVEAQXGSHR	4.1	779.387	3	45.35		130	PREDICTED: plectin-like partial [Felis catus]	gi|587022557	NA	NA	NA	NA	NA	NA	NA	NA	NA	NA	NA	NA	NA	NA	NA	NA	NA	NA	NA	NA	NA	NA	NA	NA	NA	NA	NA	NA	NA	NA
401	3	785.404	51.5741	3.74596e+06	3.96468e+06	3.59478e+06	991099	1.21491e+06	1.5805e+06	0.000245285	TXPEETVDXXTQQTSFKEM(+15.99)K	5.6	785.403	3	51.46	Oxidation (M)	273	PREDICTED: sulfotransferase 1A1 isoform X3 [Felis catus]	gi|587016601	NA	NA	NA	NA	NA	NA	NA	NA	NA	NA	NA	NA	NA	NA	NA	NA	NA	NA	NA	NA	NA	NA	NA	NA	NA	NA	NA	NA	NA	NA
402	3	785.408	45.6218	7.54478e+06	7.60463e+06	7.41033e+06	3.01386e+06	3.06094e+06	2.84152e+06	8.40093e-07	AHXM(+15.99)EXQVNGGTVAEKXDWAR	1.4	785.403	3	45.32	Oxidation (M)	150	PREDICTED: 60S ribosomal protein L3 [Felis catus]	gi|586993583	NA	NA	NA	NA	NA	NA	NA	NA	NA	NA	NA	NA	NA	NA	NA	NA	NA	NA	NA	NA	NA	NA	NA	NA	NA	NA	NA	NA	NA	NA
403	3	785.721	37.781	2.41626e+06	1.88932e+06	2.68239e+06	7.44655e+06	7.95297e+06	8.40629e+06	0.000101634	HXVDEPQNXXKQNC(+57.02)DQFEK	-0.5	785.718	3	37.5	Carbamidomethylation	1	Serum albumin precursor (Allergen Bos d 6) (BSA) cRAP	gi|1351907	NA	NA	NA	NA	NA	NA	NA	NA	NA	NA	NA	NA	NA	NA	NA	NA	NA	NA	NA	NA	NA	NA	NA	NA	NA	NA	NA	NA	NA	NA
404	3	790.101	68.4446	0	0	0	1.59664e+06	1.36826e+06	1.23161e+06	0.000193895	KFDVNTSAVQVXXEHXGNXDR	13.8	790.103	3	67.9		94	PREDICTED: clathrin heavy chain 1 [Felis catus]	gi|587011029	NA	NA	NA	NA	NA	NA	NA	NA	NA	NA	NA	NA	NA	NA	NA	NA	NA	NA	NA	NA	NA	NA	NA	NA	NA	NA	NA	NA	NA	NA
405	3	795.746	43.5627	17200000	15700000	14400000	0	607676	887820	5.59067e-05	RVXXSAPSADAPM(+15.99)FVMGVNHEK	3.1	795.742	3	43.26	Oxidation (M)	7	PREDICTED: glyceraldehyde-3-phosphate dehydrogenase isoform X1 [Felis catus]	gi|586991666	NA	NA	NA	NA	NA	NA	NA	NA	NA	NA	NA	NA	NA	NA	NA	NA	NA	NA	NA	NA	NA	NA	NA	NA	NA	NA	NA	NA	NA	NA
406	3	799.706	42.894	0	0	0	1.86316e+06	1.73298e+06	2.03554e+06	2.80715e-05	HTTVFDNTN(+.98)GHNSEPWAAEXR	1.5	799.701	3	42.65	Deamidation (NQ)	87	PREDICTED: melanotransferrin [Felis catus]	gi|586999583	NA	NA	NA	NA	NA	NA	NA	NA	NA	NA	NA	NA	NA	NA	NA	NA	NA	NA	NA	NA	NA	NA	NA	NA	NA	NA	NA	NA	NA	NA
407	3	805.741	48.8034	0	0	0	5.267e+06	4.92808e+06	4.93069e+06	1.48455e-06	AEVSQFAAC(+57.02)NXAQXPSHAVM(+15.99)VR	2.3	805.737	3	48.55	Carbamidomethylation; Oxidation (M)	87	PREDICTED: melanotransferrin [Felis catus]	gi|586999583	NA	NA	NA	NA	NA	NA	NA	NA	NA	NA	NA	NA	NA	NA	NA	NA	NA	NA	NA	NA	NA	NA	NA	NA	NA	NA	NA	NA	NA	NA
408	3	806.409	40.4351	8.08147e+06	8.61734e+06	8.14646e+06	3.51783e+06	3.62545e+06	3.60074e+06	1.06491e-05	RVXXSAPSADAPM(+15.99)FVM(+31.99)GVNHEK	5.2	806.407	3	40.07	Oxidation (M); Dioxidation (M)	7	PREDICTED: glyceraldehyde-3-phosphate dehydrogenase isoform X1 [Felis catus]	gi|586991666	NA	NA	NA	NA	NA	NA	NA	NA	NA	NA	NA	NA	NA	NA	NA	NA	NA	NA	NA	NA	NA	NA	NA	NA	NA	NA	NA	NA	NA	NA
409	3	811.713	40.0641	107000000	110000000	102000000	38600000	29000000	30600000	4.50798e-05	SYDVPPPPM(+15.99)EPDHPFYSNXSK	2.2	811.709	3	39.75	Oxidation (M)	215	PREDICTED: phosphoglycerate mutase 1 [Felis catus]	gi|587005008	NA	NA	NA	NA	NA	NA	NA	NA	NA	NA	NA	NA	NA	NA	NA	NA	NA	NA	NA	NA	NA	NA	NA	NA	NA	NA	NA	NA	NA	NA
410	3	820.063	46.953	0	0	0	2062481	1.67882e+06	1.69785e+06	0.000130695	XAQXEEEXEEEQGNTEXVNDR	-2.4	820.056	3	46.99		92	PREDICTED: myosin-9 [Felis catus]	gi|586993676	NA	NA	NA	NA	NA	NA	NA	NA	NA	NA	NA	NA	NA	NA	NA	NA	NA	NA	NA	NA	NA	NA	NA	NA	NA	NA	NA	NA	NA	NA
411	3	820.406	50.9705	0	0	0	7.07058e+06	7.99949e+06	7.25627e+06	1.25656e-05	QVXGQM(+15.99)VXDEEXXGDGHSYSPR	3.3	820.403	3	50.66	Oxidation (M)	276	PREDICTED: proteasome subunit beta type-4 isoform X2 [Felis catus]	gi|586996739	NA	NA	NA	NA	NA	NA	NA	NA	NA	NA	NA	NA	NA	NA	NA	NA	NA	NA	NA	NA	NA	NA	NA	NA	NA	NA	NA	NA	NA	NA
412	3	824.088	41.9434	10100000	9.7846e+06	9.62645e+06	1.8951e+06	2.79219e+06	2.19667e+06	1.40376e-05	KGGPGSAVSPYPSFNPSSDVAAXHK	12.4	824.094	3	41.71		115	PREDICTED: annexin A1 isoform X1 [Felis catus]	gi|587008044	NA	NA	NA	NA	NA	NA	NA	NA	NA	NA	NA	NA	NA	NA	NA	NA	NA	NA	NA	NA	NA	NA	NA	NA	NA	NA	NA	NA	NA	NA
413	3	825.418	56.9501	0	0	0	2.16204e+06	2.30161e+06	1.97134e+06	2.34835e-05	M(+15.99)GXKDTPTQEDWXVSVXPEGSR	7	825.418	3	56.61	Oxidation (M)	225	PREDICTED: xaa-Pro aminopeptidase 1 isoform X2 [Felis catus]	gi|587005433	PREDICTED: xaa-Pro aminopeptidase 1 isoform X3 [Felis catus]	gi|587005435	PREDICTED: xaa-Pro aminopeptidase 1 isoform X4 [Felis catus]	gi|587005437	PREDICTED: xaa-Pro aminopeptidase 1 isoform X5 [Felis catus]	gi|587005439	NA	NA	NA	NA	NA	NA	NA	NA	NA	NA	NA	NA	NA	NA	NA	NA	NA	NA	NA	NA	NA	NA	NA	NA
414	3	830.116	46.846	2.84592e+06	2.51133e+06	2.6004e+06	7.90601e+06	6.98474e+06	7.35939e+06	7.56487e-05	VXEDSDXKKSDXDEXVXVGGSTR	-3.4	830.107	3	46.6		83	PREDICTED: 78 kDa glucose-regulated protein isoform X1 [Felis catus]	gi|587009145	PREDICTED: 78 kDa glucose-regulated protein isoform X2 [Felis catus]	gi|587009147	NA	NA	NA	NA	NA	NA	NA	NA	NA	NA	NA	NA	NA	NA	NA	NA	NA	NA	NA	NA	NA	NA	NA	NA	NA	NA	NA	NA
415	3	830.395	55.5955	2.06745e+06	1.90068e+06	1.77051e+06	866067	813866	1.02417e+06	0.000690519	AFDEKXFTFHADXC(+47.98)TXPDTEK	6.5	830.395	3	55.71	Cysteine oxidation to cysteic acid	1	Serum albumin precursor (Allergen Bos d 6) (BSA) cRAP	gi|1351907	NA	NA	NA	NA	NA	NA	NA	NA	NA	NA	NA	NA	NA	NA	NA	NA	NA	NA	NA	NA	NA	NA	NA	NA	NA	NA	NA	NA	NA	NA
416	3	832.397	49.2705	15700000	13900000	13900000	102000000	81700000	79100000	0.000539312	QQNAHQ(sub G)GFSSTQDTVVAXHAXSR(sub K)	-25.4	832.396	3	49	Mutation	84	PREDICTED: alpha-2-macroglobulin [Felis catus]	gi|586991840	NA	NA	NA	NA	NA	NA	NA	NA	NA	NA	NA	NA	NA	NA	NA	NA	NA	NA	NA	NA	NA	NA	NA	NA	NA	NA	NA	NA	NA	NA
417	3	832.727	49.7095	0	0	0	5.69392e+06	4.3486e+06	4.29766e+06	0.00047281	Q(+42.01)QN(+15.99)AH(+13.98)GGFSSTQDTVVAXHAXSR	-18.9	832.718	3	49.55	Acetylation (N-term); Oxidation or Hydroxylation; HisImidazolone	106	PREDICTED: LOW QUALITY PROTEIN: pregnancy zone protein [Felis catus]	gi|586991850	NA	NA	NA	NA	NA	NA	NA	NA	NA	NA	NA	NA	NA	NA	NA	NA	NA	NA	NA	NA	NA	NA	NA	NA	NA	NA	NA	NA	NA	NA
418	3	832.727	49.7095	0	0	0	5.69392e+06	4.3486e+06	4.29766e+06	0.00047281	QQNAHE(sub G)GFSSTQDTVVAXHAXSR(sub K)	-32.1	832.719	3	49.29	Mutation	84	PREDICTED: alpha-2-macroglobulin [Felis catus]	gi|586991840	NA	NA	NA	NA	NA	NA	NA	NA	NA	NA	NA	NA	NA	NA	NA	NA	NA	NA	NA	NA	NA	NA	NA	NA	NA	NA	NA	NA	NA	NA
419	3	861.065	30.6804	8.48036e+06	8.62341e+06	6.8335e+06	2.63299e+06	1.81777e+06	1.79321e+06	0.000757274	M(+15.99)SGEC(+57.02)APNVSVSVSTSHTTXSGGGSR	5	861.063	3	30.99	Oxidation (M); Carbamidomethylation	71	Keratin type II cytoskeletal 1 (Cytokeratin-1) (CK-1) (Keratin-1) (K1) (67 kDa cytokeratin) (Hair alpha protein) cRAP	gi|1346343	NA	NA	NA	NA	NA	NA	NA	NA	NA	NA	NA	NA	NA	NA	NA	NA	NA	NA	NA	NA	NA	NA	NA	NA	NA	NA	NA	NA	NA	NA
420	3	869.742	46.5356	32700000	31500000	30000000	17400000	14100000	14500000	0.000239781	X(+43.01)C(+57.02)Y(+27.99)VAXDFENEMATAASSSSXEK	10.7	869.734	3	46.25	Carbamylation; Carbamidomethylation; FormylationKRPY	90	PREDICTED: actin alpha skeletal muscle [Felis catus]	gi|587004271	NA	NA	NA	NA	NA	NA	NA	NA	NA	NA	NA	NA	NA	NA	NA	NA	NA	NA	NA	NA	NA	NA	NA	NA	NA	NA	NA	NA	NA	NA
421	3	880.839	68.0839	2.55383e+06	2.21914e+06	2.41332e+06	1.24184e+06	1.23461e+06	1.12291e+06	0.000331563	XKSXDN(+.98)GXFVQXVQANSPASXVGXR	12.3	880.84	3	67.71	Deamidation (NQ)	111	PREDICTED: syntenin-1 [Felis catus]	gi|587019472	NA	NA	NA	NA	NA	NA	NA	NA	NA	NA	NA	NA	NA	NA	NA	NA	NA	NA	NA	NA	NA	NA	NA	NA	NA	NA	NA	NA	NA	NA
422	3	887.12	61.2543	309191	242074	154391	3.7339e+06	3.69705e+06	2.96949e+06	0.000216126	TGGM(+15.99)AFHSYFM(+15.99)DSXAPTXXQAXKK	6.9	887.12	3	60.59	Oxidation (M)	85	PREDICTED: fatty acid synthase [Felis catus]	gi|587012663	NA	NA	NA	NA	NA	NA	NA	NA	NA	NA	NA	NA	NA	NA	NA	NA	NA	NA	NA	NA	NA	NA	NA	NA	NA	NA	NA	NA	NA	NA
423	3	909.464	57.9815	0	0	221928	1.88227e+06	1.58111e+06	1.44091e+06	0.000478704	H(+43.01)(+31.99)ADXEXRXAQ(+.98)DPFPXYPGEVXEK	-6.3	909.455	3	57.83	Carbamylation; HisHydrImidazolone; Deamidation (NQ)	88	PREDICTED: lung resistance-related protein isoform X1 [Felis catus]	gi|587016362	PREDICTED: lung resistance-related protein isoform X2 [Felis catus]	gi|587016364	NA	NA	NA	NA	NA	NA	NA	NA	NA	NA	NA	NA	NA	NA	NA	NA	NA	NA	NA	NA	NA	NA	NA	NA	NA	NA	NA	NA
424	3	911.428	53.8032	2.51877e+06	2.33276e+06	2.22367e+06	738375	546121	532294	8.69345e-05	ADQEXM(+15.99)TYSHDNXXC(+57.02)GXTSVSFSK	-4.7	911.419	3	53.62	Oxidation (M); Carbamidomethylation	270	PREDICTED: guanine nucleotide-binding protein G(I)/G(S)/G(T) subunit beta-1-like [Felis catus]	gi|587022435	NA	NA	NA	NA	NA	NA	NA	NA	NA	NA	NA	NA	NA	NA	NA	NA	NA	NA	NA	NA	NA	NA	NA	NA	NA	NA	NA	NA	NA	NA
425	3	922.127	63	1.0914e+06	882184	888989	6.20669e+06	5.33279e+06	4.80854e+06	0.000406537	HSQDXAFVSM(+15.99)XNDXAAXSPTAM(+15.99)PFR	6.1	922.125	3	62.47	Oxidation (M)	85	PREDICTED: fatty acid synthase [Felis catus]	gi|587012663	NA	NA	NA	NA	NA	NA	NA	NA	NA	NA	NA	NA	NA	NA	NA	NA	NA	NA	NA	NA	NA	NA	NA	NA	NA	NA	NA	NA	NA	NA
426	3	922.848	45.7363	50900000	48900000	50900000	23900000	19000000	20900000	5.1274e-05	AEN(+.98)GKXVXNGKPXTXFQERDPANXK	0.7	922.844	3	45.52	Deamidation (NQ)	7	PREDICTED: glyceraldehyde-3-phosphate dehydrogenase isoform X1 [Felis catus]	gi|586991666	NA	NA	NA	NA	NA	NA	NA	NA	NA	NA	NA	NA	NA	NA	NA	NA	NA	NA	NA	NA	NA	NA	NA	NA	NA	NA	NA	NA	NA	NA
427	3	932.082	45.8807	12600000	12400000	11500000	4.9273e+06	5.25723e+06	4.28178e+06	7.70589e-05	Q(sub C)DFNSDTHSSTFDAGAGXAXNDHFVK	-22	932.074	3	45.6	Mutation	7	PREDICTED: glyceraldehyde-3-phosphate dehydrogenase isoform X1 [Felis catus]	gi|586991666	NA	NA	NA	NA	NA	NA	NA	NA	NA	NA	NA	NA	NA	NA	NA	NA	NA	NA	NA	NA	NA	NA	NA	NA	NA	NA	NA	NA	NA	NA
428	3	941.465	50.8524	15100000	13800000	13900000	599891	1.38869e+06	396209	1.39396e-05	WGDAGAEYVVESTGVFTTV(sub M)EKAGAHXK	-13.7	941.458	3	50.65	Mutation	7	PREDICTED: glyceraldehyde-3-phosphate dehydrogenase isoform X1 [Felis catus]	gi|586991666	NA	NA	NA	NA	NA	NA	NA	NA	NA	NA	NA	NA	NA	NA	NA	NA	NA	NA	NA	NA	NA	NA	NA	NA	NA	NA	NA	NA	NA	NA
429	3	970.495	47.2749	536983	351454	0	5.00677e+06	4.65758e+06	4.49136e+06	3.53535e-05	XVQAAQM(+15.99)XQSDPYSVPARDYXXDGSR	3.4	970.49	3	47.17	Oxidation (M)	135	PREDICTED: vinculin isoform X3 [Felis catus]	gi|587004570	PREDICTED: vinculin isoform X4 [Felis catus]	gi|587004573	NA	NA	NA	NA	NA	NA	NA	NA	NA	NA	NA	NA	NA	NA	NA	NA	NA	NA	NA	NA	NA	NA	NA	NA	NA	NA	NA	NA
430	3	977.138	45.2006	7.57832e+06	7.71006e+06	6.59617e+06	32500000	26000000	27000000	0.000489838	TTDGVY(+15.99)EGVAXGGDRYPGSTFMDHVXR	1.5	977.132	3	45.21	Oxidation or Hydroxylation	107	PREDICTED: ATP-citrate synthase isoform X2 [Felis catus]	gi|587011635	NA	NA	NA	NA	NA	NA	NA	NA	NA	NA	NA	NA	NA	NA	NA	NA	NA	NA	NA	NA	NA	NA	NA	NA	NA	NA	NA	NA	NA	NA
431	3	995.425	46.1233	12300000	11600000	11600000	1.0017e+06	1.65643e+06	2.45822e+06	2.97057e-05	AATAAEDDEDDAXDXFGSDDEEDKEAAR	1.8	995.42	3	46.03		141	PREDICTED: elongation factor 1-delta [Felis catus]	gi|587020223	NA	NA	NA	NA	NA	NA	NA	NA	NA	NA	NA	NA	NA	NA	NA	NA	NA	NA	NA	NA	NA	NA	NA	NA	NA	NA	NA	NA	NA	NA
432	3	1001.85	53.8006	6.87847e+06	6.31118e+06	6.14428e+06	575514	560471	349620	1.41776e-05	ERXEQQVPVNQVFGQDEM(+31.99)XDVXGVTK	2.1	1001.84	3	53.56	Dioxidation (M)	150	PREDICTED: 60S ribosomal protein L3 [Felis catus]	gi|586993583	NA	NA	NA	NA	NA	NA	NA	NA	NA	NA	NA	NA	NA	NA	NA	NA	NA	NA	NA	NA	NA	NA	NA	NA	NA	NA	NA	NA	NA	NA
433	3	1003.83	49.4255	0	0	0	5.96776e+06	7.22371e+06	5.88641e+06	0.000124897	W(+44.99)XXKQQNAHGGFSSTQDTVVAXHAXSR	-24	1003.82	3	49.17	Oxidation to nitro	106	PREDICTED: LOW QUALITY PROTEIN: pregnancy zone protein [Felis catus]	gi|586991850	NA	NA	NA	NA	NA	NA	NA	NA	NA	NA	NA	NA	NA	NA	NA	NA	NA	NA	NA	NA	NA	NA	NA	NA	NA	NA	NA	NA	NA	NA
434	3	1022.17	53.4117	5.43051e+06	4.31384e+06	4.94365e+06	1.6147e+06	1.81055e+06	1.85208e+06	0.000695043	VXYDAEXSQXHQSVTDTNVXXSM(+15.99)DNSR	5.9	1022.17	3	53.16	Oxidation (M)	100	Keratin type II cytoskeletal 2 epidermal (Cytokeratin-2e) (K2e) (CK 2e) (keratin-2) cRAP	gi|547754	NA	NA	NA	NA	NA	NA	NA	NA	NA	NA	NA	NA	NA	NA	NA	NA	NA	NA	NA	NA	NA	NA	NA	NA	NA	NA	NA	NA	NA	NA
435	3	1158.23	46.3381	16600000	14300000	15500000	0	1.40639e+06	0	5.15712e-05	SVGDGETVEFDVVEGEKGAEAANVTGPGGVPVQGSK	1.3	1158.23	3	46.29		323	PREDICTED: nuclease-sensitive element-binding protein 1 [Felis catus]	gi|586995318	NA	NA	NA	NA	NA	NA	NA	NA	NA	NA	NA	NA	NA	NA	NA	NA	NA	NA	NA	NA	NA	NA	NA	NA	NA	NA	NA	NA	NA	NA
436	4	403.481	39.1527	0	0	0	7.37941e+06	5.32757e+06	5.68552e+06	0.000635133	KTVTAM(+15.99)DVVYAXKR	0	403.479	4	38.62	Oxidation (M)	99	PREDICTED: histone H4-like [Felis catus]	gi|586991945	PREDICTED: histone H4-like [Felis catus]	gi|586996550	NA	NA	NA	NA	NA	NA	NA	NA	NA	NA	NA	NA	NA	NA	NA	NA	NA	NA	NA	NA	NA	NA	NA	NA	NA	NA	NA	NA
437	4	466.268	48.1101	78800000	86200000	74000000	26200000	19400000	18800000	0.00016809	APXRPDXVNFVHTNXR	-2.4	466.264	4	47.63		104	PREDICTED: 60S ribosomal protein L4 [Felis catus]	gi|586988825	NA	NA	NA	NA	NA	NA	NA	NA	NA	NA	NA	NA	NA	NA	NA	NA	NA	NA	NA	NA	NA	NA	NA	NA	NA	NA	NA	NA	NA	NA
438	4	496.026	44.6381	7.86846e+06	8.4521e+06	7.90224e+06	3.60732e+06	3.56617e+06	3.27912e+06	2.87281e-05	HGDSXKEXKXEXSEXNR	1.4	496.024	4	44.49		100	Keratin type II cytoskeletal 2 epidermal (Cytokeratin-2e) (K2e) (CK 2e) (keratin-2) cRAP	gi|547754	NA	NA	NA	NA	NA	NA	NA	NA	NA	NA	NA	NA	NA	NA	NA	NA	NA	NA	NA	NA	NA	NA	NA	NA	NA	NA	NA	NA	NA	NA
439	4	498.292	43.7383	84700000	96400000	77500000	30700000	21500000	22100000	0.00059957	APXRPDXVNFVHTNXRK	0.1	498.289	4	43.3		104	PREDICTED: 60S ribosomal protein L4 [Felis catus]	gi|586988825	NA	NA	NA	NA	NA	NA	NA	NA	NA	NA	NA	NA	NA	NA	NA	NA	NA	NA	NA	NA	NA	NA	NA	NA	NA	NA	NA	NA	NA	NA
440	4	507.815	59.1288	290997	248149	284489	0	0	0	3.28374e-05	THXPXAXXPQTXXDQKVK	1.2	507.811	4	58.63		273	PREDICTED: sulfotransferase 1A1 isoform X3 [Felis catus]	gi|587016601	NA	NA	NA	NA	NA	NA	NA	NA	NA	NA	NA	NA	NA	NA	NA	NA	NA	NA	NA	NA	NA	NA	NA	NA	NA	NA	NA	NA	NA	NA
441	4	532.556	44.7456	38300000	40700000	36100000	20900000	16000000	16000000	0.000601976	AENGKXVXNGKPXTXFQER	0.9	532.554	4	44.47		7	PREDICTED: glyceraldehyde-3-phosphate dehydrogenase isoform X1 [Felis catus]	gi|586991666	NA	NA	NA	NA	NA	NA	NA	NA	NA	NA	NA	NA	NA	NA	NA	NA	NA	NA	NA	NA	NA	NA	NA	NA	NA	NA	NA	NA	NA	NA
442	4	532.802	46.3888	24100000	25000000	22800000	9.42342e+06	8.33328e+06	7.74559e+06	4.47019e-05	AEN(+.98)GKXVXNGKPXTXFQER	-0.7	532.799	4	46.16	Deamidation (NQ)	7	PREDICTED: glyceraldehyde-3-phosphate dehydrogenase isoform X1 [Felis catus]	gi|586991666	NA	NA	NA	NA	NA	NA	NA	NA	NA	NA	NA	NA	NA	NA	NA	NA	NA	NA	NA	NA	NA	NA	NA	NA	NA	NA	NA	NA	NA	NA
443	4	538.789	47.2773	49300000	56000000	46500000	22200000	15100000	15200000	0.000836913	VTM(+15.99)QNXNDRXASYXDKVR	4.9	538.788	4	47.02	Oxidation (M)	95	Keratin type I cytoskeletal 10 (Cytokeratin-10) (CK-10) (Keratin-10) (K10) cRAP	gi|147744568	NA	NA	NA	NA	NA	NA	NA	NA	NA	NA	NA	NA	NA	NA	NA	NA	NA	NA	NA	NA	NA	NA	NA	NA	NA	NA	NA	NA	NA	NA
444	4	540.046	34.0869	0	0	0	1.4361e+06	1.37175e+06	1.44784e+06	4.62786e-07	XW(+3.99)RDGRGAAQNXXPASTGAAK	0.7	540.044	4	33.62	Tryptophan oxidation to kynurenin	7	PREDICTED: glyceraldehyde-3-phosphate dehydrogenase isoform X1 [Felis catus]	gi|586991666	NA	NA	NA	NA	NA	NA	NA	NA	NA	NA	NA	NA	NA	NA	NA	NA	NA	NA	NA	NA	NA	NA	NA	NA	NA	NA	NA	NA	NA	NA
445	4	540.54	52.7047	0	0	0	3.02061e+06	2.67024e+06	2.47997e+06	6.7011e-05	RKDPEXWGSVXXESNPYR	0.5	540.537	4	52.4		94	PREDICTED: clathrin heavy chain 1 [Felis catus]	gi|587011029	NA	NA	NA	NA	NA	NA	NA	NA	NA	NA	NA	NA	NA	NA	NA	NA	NA	NA	NA	NA	NA	NA	NA	NA	NA	NA	NA	NA	NA	NA
446	4	563.076	49.6731	9.42106e+06	10300000	8.7706e+06	4.59234e+06	3.70144e+06	3.71876e+06	0.000529251	XVXP(sub N)GKPXTXFQERDPANXK	-16	563.072	4	49.29	Mutation	7	PREDICTED: glyceraldehyde-3-phosphate dehydrogenase isoform X1 [Felis catus]	gi|586991666	NA	NA	NA	NA	NA	NA	NA	NA	NA	NA	NA	NA	NA	NA	NA	NA	NA	NA	NA	NA	NA	NA	NA	NA	NA	NA	NA	NA	NA	NA
447	4	567.555	62.3556	12400000	11200000	11200000	1.54424e+06	786654	551545	3.03772e-05	S(sub V)FM(sub X)ENVXRDAVTYTEHAKR	35	567.556	4	61.7	Mutation	99	PREDICTED: histone H4-like [Felis catus]	gi|586991945	PREDICTED: histone H4-like [Felis catus]	gi|586996550	NA	NA	NA	NA	NA	NA	NA	NA	NA	NA	NA	NA	NA	NA	NA	NA	NA	NA	NA	NA	NA	NA	NA	NA	NA	NA	NA	NA
448	4	567.555	62.3556	12400000	11200000	11200000	1.54424e+06	786654	551545	3.03772e-05	TDXEM(+15.99)QXEGXKEEXAF(+15.99)XKK	6.4	567.555	4	62.24	Oxidation (M); Oxidation or Hydroxylation	122	PREDICTED: keratin type I cytoskeletal 16 [Felis catus]	gi|587011625	NA	NA	NA	NA	NA	NA	NA	NA	NA	NA	NA	NA	NA	NA	NA	NA	NA	NA	NA	NA	NA	NA	NA	NA	NA	NA	NA	NA	NA	NA
449	4	574.557	62.843	7.54119e+06	6.88089e+06	6.5886e+06	0	0	0	1.55464e-05	TDXEM(+15.99)QXEGXKEEXAF(+15.99)XK(+27.99)K	8.8	574.555	4	62.52	Oxidation (M); Oxidation or Hydroxylation; FormylationKRPY	122	PREDICTED: keratin type I cytoskeletal 16 [Felis catus]	gi|587011625	NA	NA	NA	NA	NA	NA	NA	NA	NA	NA	NA	NA	NA	NA	NA	NA	NA	NA	NA	NA	NA	NA	NA	NA	NA	NA	NA	NA	NA	NA
450	4	579.074	52.7109	108000000	111000000	103000000	60100000	41000000	41600000	0.000862621	XEEVPEXPXVVEDKVEGYKK	2.5	579.072	4	52.36		104	PREDICTED: 60S ribosomal protein L4 [Felis catus]	gi|586988825	NA	NA	NA	NA	NA	NA	NA	NA	NA	NA	NA	NA	NA	NA	NA	NA	NA	NA	NA	NA	NA	NA	NA	NA	NA	NA	NA	NA	NA	NA
451	4	602.821	52.1981	0	0	0	768218	828091	753459	4.29785e-06	V(+42.01)XSAEQXR(+31.99)DEEVHAGXGEXXR	8	602.821	4	52.96	Acetylation (N-term); Dihydroxy	173	PREDICTED: serpin H1 isoform X1 [Felis catus]	gi|587001794	PREDICTED: serpin H1 isoform X2 [Felis catus]	gi|587001796	NA	NA	NA	NA	NA	NA	NA	NA	NA	NA	NA	NA	NA	NA	NA	NA	NA	NA	NA	NA	NA	NA	NA	NA	NA	NA	NA	NA
452	4	611.79	42.4642	51200000	53000000	51000000	39200000	36300000	34600000	0.000539474	YXM(+15.99)EEDEDAYKKQFSQYXK	-0.1	611.788	4	42.17	Oxidation (M)	190	PREDICTED: 60S ribosomal protein L5 [Felis catus]	gi|586996070	NA	NA	NA	NA	NA	NA	NA	NA	NA	NA	NA	NA	NA	NA	NA	NA	NA	NA	NA	NA	NA	NA	NA	NA	NA	NA	NA	NA	NA	NA
453	4	648.061	37.0618	22900000	25400000	22900000	5.34861e+06	4.28545e+06	4.21971e+06	3.16486e-05	RSYDVPPPPM(+15.99)EPDHPFYSNXSK	-1.3	648.057	4	36.81	Oxidation (M)	215	PREDICTED: phosphoglycerate mutase 1 [Felis catus]	gi|587005008	NA	NA	NA	NA	NA	NA	NA	NA	NA	NA	NA	NA	NA	NA	NA	NA	NA	NA	NA	NA	NA	NA	NA	NA	NA	NA	NA	NA	NA	NA
454	4	655.355	66.251	177000000	148000000	154000000	68400000	48400000	48300000	0.000696215	VXHDHFGXVEGXMTTVHAXTATQK	6.3	655.354	4	65.5		7	PREDICTED: glyceraldehyde-3-phosphate dehydrogenase isoform X1 [Felis catus]	gi|586991666	NA	NA	NA	NA	NA	NA	NA	NA	NA	NA	NA	NA	NA	NA	NA	NA	NA	NA	NA	NA	NA	NA	NA	NA	NA	NA	NA	NA	NA	NA
455	4	666.088	41.6806	902157	562660	744077	12300000	9.68505e+06	10500000	0.000197076	EXGNXXHPSVPXSNDEDADNKVER	0.4	666.084	4	41.35		124	PREDICTED: serine--tRNA ligase cytoplasmic partial [Felis catus]	gi|586996316	NA	NA	NA	NA	NA	NA	NA	NA	NA	NA	NA	NA	NA	NA	NA	NA	NA	NA	NA	NA	NA	NA	NA	NA	NA	NA	NA	NA	NA	NA
456	4	679.829	36.5165	67600000	68400000	66200000	16100000	12300000	13100000	2.28225e-06	NNRQPYAVSEXAGHQTSAESWGTGR	-1.6	679.825	4	36.17		104	PREDICTED: 60S ribosomal protein L4 [Felis catus]	gi|586988825	NA	NA	NA	NA	NA	NA	NA	NA	NA	NA	NA	NA	NA	NA	NA	NA	NA	NA	NA	NA	NA	NA	NA	NA	NA	NA	NA	NA	NA	NA
457	4	706.121	53.5233	383335	0	0	2.75264e+06	2.7578e+06	2.54055e+06	6.32971e-05	XQEXXEQXDXTTSEYEKEKXNER	2.6	706.119	4	53.71		154	PREDICTED: 60 kDa heat shock protein mitochondrial isoform X2 [Felis catus]	gi|586997650	NA	NA	NA	NA	NA	NA	NA	NA	NA	NA	NA	NA	NA	NA	NA	NA	NA	NA	NA	NA	NA	NA	NA	NA	NA	NA	NA	NA	NA	NA
458	4	730.119	42.2396	69200000	72800000	67900000	26900000	20100000	20600000	5.49547e-05	VXXSAPA(sub S)ADAPMFVMGVNHEKYDNSXK	-5.5	730.116	4	41.95	Mutation	7	PREDICTED: glyceraldehyde-3-phosphate dehydrogenase isoform X1 [Felis catus]	gi|586991666	NA	NA	NA	NA	NA	NA	NA	NA	NA	NA	NA	NA	NA	NA	NA	NA	NA	NA	NA	NA	NA	NA	NA	NA	NA	NA	NA	NA	NA	NA
459	4	738.123	46.8939	171000000	161000000	145000000	50500000	35000000	37600000	0.0001848	VXXSAPSADAPM(+15.99)FVMGVNHEKYDNSXK	1.7	738.119	4	46.46	Oxidation (M)	7	PREDICTED: glyceraldehyde-3-phosphate dehydrogenase isoform X1 [Felis catus]	gi|586991666	NA	NA	NA	NA	NA	NA	NA	NA	NA	NA	NA	NA	NA	NA	NA	NA	NA	NA	NA	NA	NA	NA	NA	NA	NA	NA	NA	NA	NA	NA
460	4	752.378	39.3867	92900000	94200000	89300000	48100000	37300000	40300000	0.000144021	VXXSQ(sub A)PSADAPM(+15.99)FVMGVNHEKYDNSXK	3.6	752.376	4	38.87	Oxidation (M); Mutation	7	PREDICTED: glyceraldehyde-3-phosphate dehydrogenase isoform X1 [Felis catus]	gi|586991666	NA	NA	NA	NA	NA	NA	NA	NA	NA	NA	NA	NA	NA	NA	NA	NA	NA	NA	NA	NA	NA	NA	NA	NA	NA	NA	NA	NA	NA	NA
461	4	777.148	44.1222	62000000	61600000	54200000	17400000	12400000	13100000	0.000109734	RVXXSAPSADAPM(+15.99)FVMGVNHEKYDNSXK	5.4	777.147	4	43.79	Oxidation (M)	7	PREDICTED: glyceraldehyde-3-phosphate dehydrogenase isoform X1 [Felis catus]	gi|586991666	NA	NA	NA	NA	NA	NA	NA	NA	NA	NA	NA	NA	NA	NA	NA	NA	NA	NA	NA	NA	NA	NA	NA	NA	NA	NA	NA	NA	NA	NA
462	4	795.185	58.2735	962467	525412	766415	2.55819e+06	2.452e+06	2.73273e+06	0.000263252	XAAXVVPPGVRPVQSTSM(+15.99)XQYPHVXFDAR	-5.6	795.182	4	58.62	Oxidation (M)	70	capsid protein [Feline calicivirus]	gi|281376891	NA	NA	NA	NA	NA	NA	NA	NA	NA	NA	NA	NA	NA	NA	NA	NA	NA	NA	NA	NA	NA	NA	NA	NA	NA	NA	NA	NA	NA	NA
463	4	858.191	46.8951	19100000	18800000	17300000	9.34907e+06	7.09047e+06	7.48994e+06	0.00029869	YXAEVAAGDDKKGXVDQSQQAYQEAFEXSKK	4.2	858.188	4	46.71		143	PREDICTED: 14-3-3 protein zeta/delta isoform X1 [Felis catus]	gi|587019850	PREDICTED: 14-3-3 protein zeta/delta isoform X2 [Felis catus]	gi|587019852	NA	NA	NA	NA	NA	NA	NA	NA	NA	NA	NA	NA	NA	NA	NA	NA	NA	NA	NA	NA	NA	NA	NA	NA	NA	NA	NA	NA
464	4	873.665	52.7047	3.21209e+06	2.61566e+06	3.2432e+06	0	0	0	0.000121086	YPXEH(+13.98)GXXTN(+15.99)W(+3.99)DDMEKXWHHTFYNEXR	5.1	873.663	4	52.53	HisImidazolone; Oxidation or Hydroxylation; Tryptophan oxidation to kynurenin	90	PREDICTED: actin alpha skeletal muscle [Felis catus]	gi|587004271	NA	NA	NA	NA	NA	NA	NA	NA	NA	NA	NA	NA	NA	NA	NA	NA	NA	NA	NA	NA	NA	NA	NA	NA	NA	NA	NA	NA	NA	NA
[truncated: 38 more columns]

## Sheet: C
Arbitrary index number	Analyte charge state	Analyte experimental m/z value	Analyte chromatographic retention time (RT)	Analyte peak area for "full-scan only" Injection 1 (Band 1 of control sample)	Analyte peak area for "full-scan only" Injection 2 (Band 1 of control sample)	Analyte peak area for "full-scan only" Injection 3 (Band 1 of control sample)	Analyte peak area for "full-scan only" Injection 1 (Band 1 of 120 s -treated sample)	Analyte peak area for "full-scan only" Injection 2 (Band 1 of 120 s -treated sample)	Analyte peak area for "full-scan only" Injection 3 (Band 1 of 120 s -treated sample)	p value	Peptide	med_ppm	med_m/z	z	med_rt	Peptide Modification	Protein_Group	Description.1	Accession.1	Description.2	Accession.2	Description.3	Accession.3	Description.4	Accession.4	Description.5	Accession.5	Description.6	Accession.6	Description.7	Accession.7	Description.8	Accession.8	Description.9	Accession.9	Description.10	Accession.10	Description.11	Accession.11	Description.12	Accession.12	Description.13	Accession.13	Description.14	Accession.14	Description.15	Accession.15	Description.16	Accession.16
1	2	361.188	19.3362	2.9711e+06	2.87193e+06	2.3402e+06	11700000	10600000	12500000	0.000109755	AW(+31.99)SVAR	9.3	361.188	2	18.79	Dihydroxy	1	Serum albumin precursor (Allergen Bos d 6) (BSA) cRAP	gi|1351907	NA	NA	NA	NA	NA	NA	NA	NA	NA	NA	NA	NA	NA	NA	NA	NA	NA	NA	NA	NA	NA	NA	NA	NA	NA	NA	NA	NA	NA	NA
2	2	379.718	26.6637	92100000	108000000	90600000	7.0761e+06	7.97326e+06	7.24639e+06	9.33389e-05	GAC(+57.02)XXPK	4.4	379.717	2	25.62	Carbamidomethylation	1	Serum albumin precursor (Allergen Bos d 6) (BSA) cRAP	gi|1351907	NA	NA	NA	NA	NA	NA	NA	NA	NA	NA	NA	NA	NA	NA	NA	NA	NA	NA	NA	NA	NA	NA	NA	NA	NA	NA	NA	NA	NA	NA
3	2	380.255	33.6112	10800000	10500000	10400000	3.55978e+06	3.25936e+06	3.39322e+06	1.55703e-06	SVTXXVK	4.5	380.254	2	32.72		125	PREDICTED: T-complex protein 1 subunit zeta-2 isoform X2 [Felis catus]	gi|587010865	NA	NA	NA	NA	NA	NA	NA	NA	NA	NA	NA	NA	NA	NA	NA	NA	NA	NA	NA	NA	NA	NA	NA	NA	NA	NA	NA	NA	NA	NA
4	2	381.227	22.5119	1.34578e+06	1.39245e+06	1.1502e+06	3.14424e+06	2.87218e+06	3.2273e+06	0.000165013	EXTSAXK	7.4	381.227	2	22		20	PREDICTED: annexin A2 isoform X2 [Felis catus]	gi|586988813	PREDICTED: annexin A2 isoform X3 [Felis catus]	gi|586988815	NA	NA	NA	NA	NA	NA	NA	NA	NA	NA	NA	NA	NA	NA	NA	NA	NA	NA	NA	NA	NA	NA	NA	NA	NA	NA	NA	NA
5	2	387.701	16.072	106000000	115000000	105000000	33000000	22200000	30300000	5.42834e-05	AHYDXR	6.1	387.701	2	16.15		102	PREDICTED: alpha-2-HS-glycoprotein [Felis catus]	gi|586999703	NA	NA	NA	NA	NA	NA	NA	NA	NA	NA	NA	NA	NA	NA	NA	NA	NA	NA	NA	NA	NA	NA	NA	NA	NA	NA	NA	NA	NA	NA
6	2	394.196	34.2607	16300000	16500000	16400000	481663	708839	648119	4.96079e-09	WFFC(+57.02)K	29.5	394.195	2	34.54	Carbamidomethylation	235	PREDICTED: LOW QUALITY PROTEIN: glutamine-dependent NAD(+) synthetase [Felis catus]	gi|587003875	NA	NA	NA	NA	NA	NA	NA	NA	NA	NA	NA	NA	NA	NA	NA	NA	NA	NA	NA	NA	NA	NA	NA	NA	NA	NA	NA	NA	NA	NA
7	2	395.242	36.87	2.05989e+06	2.03248e+06	2.00844e+06	0	0	0	1.71065e-08	XVTDXTK	7	395.242	2	37		1	Serum albumin precursor (Allergen Bos d 6) (BSA) cRAP	gi|1351907	NA	NA	NA	NA	NA	NA	NA	NA	NA	NA	NA	NA	NA	NA	NA	NA	NA	NA	NA	NA	NA	NA	NA	NA	NA	NA	NA	NA	NA	NA
8	2	396.227	31.9051	29300000	29100000	28200000	20500000	16700000	19100000	0.000988708	VVDPFSK	3	396.22	2	30.96		147	PREDICTED: 40S ribosomal protein S3a-like [Felis catus]	gi|586988588	NA	NA	NA	NA	NA	NA	NA	NA	NA	NA	NA	NA	NA	NA	NA	NA	NA	NA	NA	NA	NA	NA	NA	NA	NA	NA	NA	NA	NA	NA
9	2	397.217	22.3798	289745	299564	304439	1.53833e+06	1.46615e+06	1.66211e+06	2.56504e-05	FQTEXR	8.8	397.217	2	22.84		153	PREDICTED: aspartate--tRNA ligase cytoplasmic [Felis catus]	gi|586997074	NA	NA	NA	NA	NA	NA	NA	NA	NA	NA	NA	NA	NA	NA	NA	NA	NA	NA	NA	NA	NA	NA	NA	NA	NA	NA	NA	NA	NA	NA
10	2	399.209	19.069	407521	428358	329322	795103	742957	777121	0.000344732	FGRFDR	7.7	399.209	2	18.7		140	PREDICTED: transitional endoplasmic reticulum ATPase [Felis catus]	gi|587008555	NA	NA	NA	NA	NA	NA	NA	NA	NA	NA	NA	NA	NA	NA	NA	NA	NA	NA	NA	NA	NA	NA	NA	NA	NA	NA	NA	NA	NA	NA
11	2	399.719	24.5262	355246	370484	376984	868788	707282	846579	0.000988948	HFPXER	6.7	399.719	2	24.88		85	PREDICTED: fatty acid synthase [Felis catus]	gi|587012663	NA	NA	NA	NA	NA	NA	NA	NA	NA	NA	NA	NA	NA	NA	NA	NA	NA	NA	NA	NA	NA	NA	NA	NA	NA	NA	NA	NA	NA	NA
12	2	400.737	34.6721	13100000	12700000	12800000	0	0	0	7.44704e-08	GXQDVXR	5.8	400.737	2	34.25		125	PREDICTED: T-complex protein 1 subunit zeta-2 isoform X2 [Felis catus]	gi|587010865	NA	NA	NA	NA	NA	NA	NA	NA	NA	NA	NA	NA	NA	NA	NA	NA	NA	NA	NA	NA	NA	NA	NA	NA	NA	NA	NA	NA	NA	NA
13	2	403.714	27.9771	0	0	0	870486	727825	776352	4.6145e-05	VGVN(+.98)GFGR	-0.2	403.711	2	27.2	Deamidation (NQ)	7	PREDICTED: glyceraldehyde-3-phosphate dehydrogenase isoform X1 [Felis catus]	gi|586991666	NA	NA	NA	NA	NA	NA	NA	NA	NA	NA	NA	NA	NA	NA	NA	NA	NA	NA	NA	NA	NA	NA	NA	NA	NA	NA	NA	NA	NA	NA
14	2	406.213	20.5938	545661	235178	556820	8.37618e+06	7.84279e+06	8.63401e+06	6.74781e-06	XTGM(+15.99)AFR	7.3	406.213	2	20	Oxidation (M)	7	PREDICTED: glyceraldehyde-3-phosphate dehydrogenase isoform X1 [Felis catus]	gi|586991666	NA	NA	NA	NA	NA	NA	NA	NA	NA	NA	NA	NA	NA	NA	NA	NA	NA	NA	NA	NA	NA	NA	NA	NA	NA	NA	NA	NA	NA	NA
15	2	407.763	33.9711	1.43365e+06	758338	1.54495e+06	5.41976e+06	6.11753e+06	6.00364e+06	0.000148512	AAVATXXR	3	407.762	2	33.39		118	PREDICTED: ubiquitin-like modifier activating enzyme 1 isoform X3 [Felis catus]	gi|587020864	NA	NA	NA	NA	NA	NA	NA	NA	NA	NA	NA	NA	NA	NA	NA	NA	NA	NA	NA	NA	NA	NA	NA	NA	NA	NA	NA	NA	NA	NA
16	2	413.73	34.7383	0	0	0	1.26007e+06	1.2048e+06	1.31269e+06	2.23708e-06	VEXFYR	5.4	413.729	2	34.07		155	PREDICTED: galectin-3-binding protein isoform X2 [Felis catus]	gi|587012494	PREDICTED: galectin-3-binding protein isoform X3 [Felis catus]	gi|587012497	NA	NA	NA	NA	NA	NA	NA	NA	NA	NA	NA	NA	NA	NA	NA	NA	NA	NA	NA	NA	NA	NA	NA	NA	NA	NA	NA	NA
17	2	414.763	48.3793	3.62789e+06	6.16065e+06	5.4165e+06	2130000000	1830000000	2000000000	2.05926e-05	XSAXAXXK	-44.6	414.763	2	48.07		287	PREDICTED: COP9 signalosome complex subunit 5 isoform X2 [Felis catus]	gi|587019554	NA	NA	NA	NA	NA	NA	NA	NA	NA	NA	NA	NA	NA	NA	NA	NA	NA	NA	NA	NA	NA	NA	NA	NA	NA	NA	NA	NA	NA	NA
18	2	415.709	19.8213	5.30229e+06	5.12205e+06	4.47601e+06	473962	1.63462e+06	813694	0.000722939	XYEYSR	7.3	415.709	2	19.38		1	Serum albumin precursor (Allergen Bos d 6) (BSA) cRAP	gi|1351907	NA	NA	NA	NA	NA	NA	NA	NA	NA	NA	NA	NA	NA	NA	NA	NA	NA	NA	NA	NA	NA	NA	NA	NA	NA	NA	NA	NA	NA	NA
19	2	416.251	32.5604	11300000	10700000	9.82046e+06	59900000	47300000	57700000	0.000349671	STEXXXR	1.8	416.251	2	32.24		127	PREDICTED: uncharacterized protein LOC101101243 [Felis catus]	gi|586996630	NA	NA	NA	NA	NA	NA	NA	NA	NA	NA	NA	NA	NA	NA	NA	NA	NA	NA	NA	NA	NA	NA	NA	NA	NA	NA	NA	NA	NA	NA
20	2	416.251	32.5604	11300000	10700000	9.82046e+06	59900000	47300000	57700000	0.000349671	STQVQXR	32.4	416.251	2	31.72		399	PREDICTED: LOW QUALITY PROTEIN: spectrin beta chain non-erythrocytic 5 [Felis catus]	gi|586989233	NA	NA	NA	NA	NA	NA	NA	NA	NA	NA	NA	NA	NA	NA	NA	NA	NA	NA	NA	NA	NA	NA	NA	NA	NA	NA	NA	NA	NA	NA
21	2	416.251	28.3881	3.89177e+06	4.08553e+06	3.86186e+06	327964	300894	292003	8.63657e-07	SXVGXGGTK	3.5	416.252	2	28.47		100	Keratin type II cytoskeletal 2 epidermal (Cytokeratin-2e) (K2e) (CK 2e) (keratin-2) cRAP	gi|547754	NA	NA	NA	NA	NA	NA	NA	NA	NA	NA	NA	NA	NA	NA	NA	NA	NA	NA	NA	NA	NA	NA	NA	NA	NA	NA	NA	NA	NA	NA
22	2	417.25	30.2971	1.34867e+06	1.41098e+06	1.22811e+06	0	0	0	1.57779e-05	XPYSVVR	3.4	417.249	2	30.54		174	PREDICTED: complement C5 [Felis catus]	gi|587009030	NA	NA	NA	NA	NA	NA	NA	NA	NA	NA	NA	NA	NA	NA	NA	NA	NA	NA	NA	NA	NA	NA	NA	NA	NA	NA	NA	NA	NA	NA
23	2	423.249	18.5316	88357.7	102076	64000.9	1.60283e+06	1.25654e+06	1.42207e+06	0.000182515	SXGK(+27.99)VGTR	8.1	423.249	2	18.68	FormylationKRPY	1	Serum albumin precursor (Allergen Bos d 6) (BSA) cRAP	gi|1351907	NA	NA	NA	NA	NA	NA	NA	NA	NA	NA	NA	NA	NA	NA	NA	NA	NA	NA	NA	NA	NA	NA	NA	NA	NA	NA	NA	NA	NA	NA
24	2	424.229	24.9023	25900000	29800000	24600000	8.85445e+06	6.10059e+06	9.69419e+06	0.000611705	C(+57.02)NXXAEK	6.2	424.223	2	24.43	Carbamidomethylation	102	PREDICTED: alpha-2-HS-glycoprotein [Felis catus]	gi|586999703	NA	NA	NA	NA	NA	NA	NA	NA	NA	NA	NA	NA	NA	NA	NA	NA	NA	NA	NA	NA	NA	NA	NA	NA	NA	NA	NA	NA	NA	NA
25	2	425.243	30.1931	0	0	0	1.54708e+06	1.21353e+06	1.47569e+06	0.000154204	FAP(+31.99)XXEK	5.4	425.242	2	29.58	Dihydroxy	85	PREDICTED: fatty acid synthase [Felis catus]	gi|587012663	NA	NA	NA	NA	NA	NA	NA	NA	NA	NA	NA	NA	NA	NA	NA	NA	NA	NA	NA	NA	NA	NA	NA	NA	NA	NA	NA	NA	NA	NA
26	2	425.722	22.7435	553941	257018	598548	4.30733e+06	4.24481e+06	4.69291e+06	2.36701e-05	EXAQDFK	7.3	425.722	2	22.02		127	PREDICTED: uncharacterized protein LOC101101243 [Felis catus]	gi|586996630	NA	NA	NA	NA	NA	NA	NA	NA	NA	NA	NA	NA	NA	NA	NA	NA	NA	NA	NA	NA	NA	NA	NA	NA	NA	NA	NA	NA	NA	NA
27	2	429.735	20.8836	47500000	48500000	44400000	22800000	21300000	23300000	5.82452e-05	GTXDPVEK	6.9	429.735	2	20.14		48	PREDICTED: heat shock cognate 71 kDa protein isoform X2 [Felis catus]	gi|587001277	NA	NA	NA	NA	NA	NA	NA	NA	NA	NA	NA	NA	NA	NA	NA	NA	NA	NA	NA	NA	NA	NA	NA	NA	NA	NA	NA	NA	NA	NA
28	2	435.247	30.2256	1.75594e+06	1.49523e+06	1.91286e+06	0	0	0	0.00014549	YVXSPYK	1.7	435.243	2	29.87		174	PREDICTED: complement C5 [Felis catus]	gi|587009030	NA	NA	NA	NA	NA	NA	NA	NA	NA	NA	NA	NA	NA	NA	NA	NA	NA	NA	NA	NA	NA	NA	NA	NA	NA	NA	NA	NA	NA	NA
29	2	435.273	16.54	0	0	0	86772.7	59223.2	81490.9	0.000850117	RQXPVTR	7.6	435.273	2	14.91		157	F-actin-capping protein subunit alpha-2 [Felis catus]	gi|274316053	NA	NA	NA	NA	NA	NA	NA	NA	NA	NA	NA	NA	NA	NA	NA	NA	NA	NA	NA	NA	NA	NA	NA	NA	NA	NA	NA	NA	NA	NA
30	2	437.756	29.2853	36900000	37500000	34400000	22000000	16300000	19600000	0.000871041	SXVNXGGSK	6.4	437.756	2	28.84		71	Keratin type II cytoskeletal 1 (Cytokeratin-1) (CK-1) (Keratin-1) (K1) (67 kDa cytokeratin) (Hair alpha protein) cRAP	gi|1346343	NA	NA	NA	NA	NA	NA	NA	NA	NA	NA	NA	NA	NA	NA	NA	NA	NA	NA	NA	NA	NA	NA	NA	NA	NA	NA	NA	NA	NA	NA
31	2	447.749	42.0984	5.35567e+06	5.43413e+06	4.91063e+06	2.00316e+06	1.80896e+06	1.80487e+06	4.39424e-05	YGVWTXR	3	447.747	2	42.05		174	PREDICTED: complement C5 [Felis catus]	gi|587009030	NA	NA	NA	NA	NA	NA	NA	NA	NA	NA	NA	NA	NA	NA	NA	NA	NA	NA	NA	NA	NA	NA	NA	NA	NA	NA	NA	NA	NA	NA
32	2	447.778	26.9879	0	0	0	983522	1.1454e+06	1.00854e+06	3.1644e-05	EAXXAXHK	8.2	447.778	2	26.48		86	PREDICTED: alpha-actinin-4 [Felis catus]	gi|587014338	NA	NA	NA	NA	NA	NA	NA	NA	NA	NA	NA	NA	NA	NA	NA	NA	NA	NA	NA	NA	NA	NA	NA	NA	NA	NA	NA	NA	NA	NA
33	2	447.78	54.519	19800000	19400000	19500000	16200000	15400000	15700000	0.00014443	XFFXQVK	5.9	447.779	2	54.14		178	PREDICTED: radixin isoform X2 [Felis catus]	gi|587000881	NA	NA	NA	NA	NA	NA	NA	NA	NA	NA	NA	NA	NA	NA	NA	NA	NA	NA	NA	NA	NA	NA	NA	NA	NA	NA	NA	NA	NA	NA
34	2	451.239	20.8342	0	0	0	521097	576495	616441	3.23743e-05	ADXDVSGPK	7.7	451.238	2	20.46		182	PREDICTED: neuroblast differentiation-associated protein AHNAK isoform X1 [Felis catus]	gi|587003200	PREDICTED: neuroblast differentiation-associated protein AHNAK isoform X2 [Felis catus]	gi|587003202	PREDICTED: neuroblast differentiation-associated protein AHNAK isoform X3 [Felis catus]	gi|587003204	PREDICTED: neuroblast differentiation-associated protein AHNAK isoform X4 [Felis catus]	gi|587003206	NA	NA	NA	NA	NA	NA	NA	NA	NA	NA	NA	NA	NA	NA	NA	NA	NA	NA	NA	NA	NA	NA	NA	NA
35	2	451.767	27.3154	632236	685105	638309	104090	119762	0	0.000149479	GVNVSAXSR	5.1	451.759	2	27.33		243	PREDICTED: V-type proton ATPase catalytic subunit A isoform X2 [Felis catus]	gi|586999281	PREDICTED: V-type proton ATPase catalytic subunit A isoform X3 [Felis catus]	gi|586999283	PREDICTED: V-type proton ATPase catalytic subunit A isoform X4 [Felis catus]	gi|586999285	NA	NA	NA	NA	NA	NA	NA	NA	NA	NA	NA	NA	NA	NA	NA	NA	NA	NA	NA	NA	NA	NA	NA	NA	NA	NA
36	2	452.788	26.7682	1.22645e+06	1.24746e+06	1.137e+06	0	0	0	3.73978e-06	GFVVXNQK	47.3	452.788	2	26.85		125	PREDICTED: T-complex protein 1 subunit zeta-2 isoform X2 [Felis catus]	gi|587010865	NA	NA	NA	NA	NA	NA	NA	NA	NA	NA	NA	NA	NA	NA	NA	NA	NA	NA	NA	NA	NA	NA	NA	NA	NA	NA	NA	NA	NA	NA
37	2	453.262	42.4691	4.40791e+06	4.45252e+06	4.13519e+06	1.49153e+06	1.32209e+06	1.38155e+06	1.21428e-05	XFEEXVR	4.3	453.26	2	42.43		6	PREDICTED: pyruvate kinase muscle isoform X1 [Felis catus]	gi|586988591	NA	NA	NA	NA	NA	NA	NA	NA	NA	NA	NA	NA	NA	NA	NA	NA	NA	NA	NA	NA	NA	NA	NA	NA	NA	NA	NA	NA	NA	NA
38	2	454.757	39.6369	5.83285e+06	5.69422e+06	5.17813e+06	1.9224e+06	2.02013e+06	2.06374e+06	6.22929e-05	N(+.98)XXSVAYK	-1.2	454.757	2	38.73	Deamidation (NQ)	143	PREDICTED: 14-3-3 protein zeta/delta isoform X1 [Felis catus]	gi|587019850	PREDICTED: 14-3-3 protein zeta/delta isoform X2 [Felis catus]	gi|587019852	NA	NA	NA	NA	NA	NA	NA	NA	NA	NA	NA	NA	NA	NA	NA	NA	NA	NA	NA	NA	NA	NA	NA	NA	NA	NA	NA	NA
39	2	460.767	34.9458	0	0	0	955047	887791	894858	1.78718e-06	XXGEYGXR	6.1	460.766	2	34.4		161	PREDICTED: 40S ribosomal protein S9 [Felis catus]	gi|587013116	NA	NA	NA	NA	NA	NA	NA	NA	NA	NA	NA	NA	NA	NA	NA	NA	NA	NA	NA	NA	NA	NA	NA	NA	NA	NA	NA	NA	NA	NA
40	2	461.751	26.9854	1090000000	1130000000	1020000000	346000000	386000000	335000000	4.34842e-05	AEFVEVTK	-2.1	461.747	2	26.55		1	Serum albumin precursor (Allergen Bos d 6) (BSA) cRAP	gi|1351907	NA	NA	NA	NA	NA	NA	NA	NA	NA	NA	NA	NA	NA	NA	NA	NA	NA	NA	NA	NA	NA	NA	NA	NA	NA	NA	NA	NA	NA	NA
41	2	461.757	20.2715	2.47653e+06	2.46872e+06	2.32523e+06	1.09669e+06	969630	1.03139e+06	2.24311e-05	AVXNSAGYK	7.7	461.757	2	20.62		158	PREDICTED: family with sequence similarity 129 member B [Felis catus]	gi|587009238	NA	NA	NA	NA	NA	NA	NA	NA	NA	NA	NA	NA	NA	NA	NA	NA	NA	NA	NA	NA	NA	NA	NA	NA	NA	NA	NA	NA	NA	NA
42	2	464.253	34.2645	1940000000	1990000000	1860000000	629000000	526000000	621000000	1.20465e-05	YXYEXAR	3.1	464.252	2	34.33		1	Serum albumin precursor (Allergen Bos d 6) (BSA) cRAP	gi|1351907	NA	NA	NA	NA	NA	NA	NA	NA	NA	NA	NA	NA	NA	NA	NA	NA	NA	NA	NA	NA	NA	NA	NA	NA	NA	NA	NA	NA	NA	NA
43	2	464.746	30.2126	1.5584e+06	1.5461e+06	1.54344e+06	150632	137516	156610	4.37962e-09	VFAVDYSK	2.8	464.744	2	30.49		142	non-structural polyprotein [Feline calicivirus]	gi|49458074	non-structural protein [Feline calicivirus]	gi|21359682	polyprotein precursor partial [Feline calicivirus]	gi|692348857	polyprotein precursor partial [Feline calicivirus]	gi|692348861	NA	NA	NA	NA	NA	NA	NA	NA	NA	NA	NA	NA	NA	NA	NA	NA	NA	NA	NA	NA	NA	NA	NA	NA
44	2	464.77	27.8545	1.02688e+06	1.20616e+06	882444	0	91926.7	181946	0.000910692	EXAVQXQK	2.9	464.778	2	28.29		219	PREDICTED: eukaryotic initiation factor 4A-III [Felis catus]	gi|587012630	NA	NA	NA	NA	NA	NA	NA	NA	NA	NA	NA	NA	NA	NA	NA	NA	NA	NA	NA	NA	NA	NA	NA	NA	NA	NA	NA	NA	NA	NA
45	2	469.268	20.6404	3.03481e+06	3.03127e+06	2.87687e+06	1.51725e+06	1.42359e+06	1.5779e+06	2.792e-05	GXVXDHGAR	9.3	469.269	2	20.75		125	PREDICTED: T-complex protein 1 subunit zeta-2 isoform X2 [Felis catus]	gi|587010865	NA	NA	NA	NA	NA	NA	NA	NA	NA	NA	NA	NA	NA	NA	NA	NA	NA	NA	NA	NA	NA	NA	NA	NA	NA	NA	NA	NA	NA	NA
46	2	469.736	28.8927	0	0	0	330128	286238	372015	0.000184516	DYXXDGSR	3	469.734	2	28.43		135	PREDICTED: vinculin isoform X3 [Felis catus]	gi|587004570	PREDICTED: vinculin isoform X4 [Felis catus]	gi|587004573	NA	NA	NA	NA	NA	NA	NA	NA	NA	NA	NA	NA	NA	NA	NA	NA	NA	NA	NA	NA	NA	NA	NA	NA	NA	NA	NA	NA
47	2	469.749	22.4432	180258	141536	176460	930603	892965	1.04689e+06	7.91043e-05	AEF(+15.99)VEVTK	3	469.747	2	22.8	Oxidation or Hydroxylation	1	Serum albumin precursor (Allergen Bos d 6) (BSA) cRAP	gi|1351907	NA	NA	NA	NA	NA	NA	NA	NA	NA	NA	NA	NA	NA	NA	NA	NA	NA	NA	NA	NA	NA	NA	NA	NA	NA	NA	NA	NA	NA	NA
48	2	470.272	49.6345	1.67736e+06	1.70225e+06	1.60319e+06	0	0	0	6.1641e-07	XXFYDXR	3.7	470.27	2	49.55		383	PREDICTED: DDB1- and CUL4-associated factor 12-like protein 2-like [Felis catus]	gi|587021751	NA	NA	NA	NA	NA	NA	NA	NA	NA	NA	NA	NA	NA	NA	NA	NA	NA	NA	NA	NA	NA	NA	NA	NA	NA	NA	NA	NA	NA	NA
49	2	471.283	22.8191	0	0	0	998371	1.03614e+06	1.09402e+06	3.0225e-06	AVVGVVAGGGR	7.8	471.284	2	22.4		368	PREDICTED: 60S ribosomal protein L8 [Felis catus]	gi|587020308	NA	NA	NA	NA	NA	NA	NA	NA	NA	NA	NA	NA	NA	NA	NA	NA	NA	NA	NA	NA	NA	NA	NA	NA	NA	NA	NA	NA	NA	NA
50	2	472.234	33.6853	0	0	0	488130	442197	430712	1.32765e-05	Y(+15.99)XYEXAR	-17.8	472.239	2	33.57	Oxidation or Hydroxylation	1	Serum albumin precursor (Allergen Bos d 6) (BSA) cRAP	gi|1351907	NA	NA	NA	NA	NA	NA	NA	NA	NA	NA	NA	NA	NA	NA	NA	NA	NA	NA	NA	NA	NA	NA	NA	NA	NA	NA	NA	NA	NA	NA
51	2	479.806	55.2454	9.6161e+06	9.57094e+06	9.34072e+06	3.55876e+06	3.38722e+06	3.46761e+06	4.26264e-07	EXXXPVFK	15.8	479.81	2	54.56		107	PREDICTED: ATP-citrate synthase isoform X2 [Felis catus]	gi|587011635	NA	NA	NA	NA	NA	NA	NA	NA	NA	NA	NA	NA	NA	NA	NA	NA	NA	NA	NA	NA	NA	NA	NA	NA	NA	NA	NA	NA	NA	NA
52	2	480.247	34.2984	11100000	10600000	9.78226e+06	2.89192e+06	2.12037e+06	1.80298e+06	7.60834e-05	Y(+31.99)XYEXAR	0.5	480.245	2	34.47	Dihydroxy	1	Serum albumin precursor (Allergen Bos d 6) (BSA) cRAP	gi|1351907	NA	NA	NA	NA	NA	NA	NA	NA	NA	NA	NA	NA	NA	NA	NA	NA	NA	NA	NA	NA	NA	NA	NA	NA	NA	NA	NA	NA	NA	NA
53	2	481.25	20.5938	1.23491e+06	1.29944e+06	1.25006e+06	2.22726e+06	2.0517e+06	2.20367e+06	0.000103438	NTNPNFVR	6.3	481.249	2	19.94		92	PREDICTED: myosin-9 [Felis catus]	gi|586993676	NA	NA	NA	NA	NA	NA	NA	NA	NA	NA	NA	NA	NA	NA	NA	NA	NA	NA	NA	NA	NA	NA	NA	NA	NA	NA	NA	NA	NA	NA
54	2	483.244	21.0869	384284	74363.1	324268	2.84004e+06	2.74335e+06	3.00431e+06	2.83049e-05	M(+15.99)XNTDXSR	8.1	483.244	2	20.55	Oxidation (M)	104	PREDICTED: 60S ribosomal protein L4 [Felis catus]	gi|586988825	NA	NA	NA	NA	NA	NA	NA	NA	NA	NA	NA	NA	NA	NA	NA	NA	NA	NA	NA	NA	NA	NA	NA	NA	NA	NA	NA	NA	NA	NA
55	2	483.79	59.0268	1.16865e+06	1.27051e+06	1.24618e+06	0	0	0	2.33427e-06	XXEFFGXK	5.4	483.789	2	58.64		121	PREDICTED: protein disulfide-isomerase [Felis catus]	gi|587012653	NA	NA	NA	NA	NA	NA	NA	NA	NA	NA	NA	NA	NA	NA	NA	NA	NA	NA	NA	NA	NA	NA	NA	NA	NA	NA	NA	NA	NA	NA
56	2	485.314	55.2141	1.58935e+06	1.54555e+06	1.53042e+06	0	0	0	9.99502e-08	XXXTPWVK	4.4	485.312	2	54.93		255	PREDICTED: eukaryotic translation initiation factor 3 subunit A [Felis catus]	gi|587005655	NA	NA	NA	NA	NA	NA	NA	NA	NA	NA	NA	NA	NA	NA	NA	NA	NA	NA	NA	NA	NA	NA	NA	NA	NA	NA	NA	NA	NA	NA
57	2	487.273	24.1715	4.25147e+06	4.65982e+06	4.16869e+06	1.99631e+06	1.29727e+06	1.96741e+06	0.000683828	GQXEQXTGK	8.4	487.273	2	24.74		175	PREDICTED: heterochromatin protein 1-binding protein 3 isoform X2 [Felis catus]	gi|586994491	PREDICTED: heterochromatin protein 1-binding protein 3 isoform X3 [Felis catus]	gi|586994493	NA	NA	NA	NA	NA	NA	NA	NA	NA	NA	NA	NA	NA	NA	NA	NA	NA	NA	NA	NA	NA	NA	NA	NA	NA	NA	NA	NA
58	2	487.299	42.4794	186989	274036	244738	1.50939e+06	1.40944e+06	1.32291e+06	3.86657e-05	YXXXAGAPR	5.4	487.298	2	42.41		263	PREDICTED: integrin alpha-3 isoform 1 [Felis catus]	gi|587011249	PREDICTED: integrin alpha-3 isoform 2 [Felis catus]	gi|587011251	NA	NA	NA	NA	NA	NA	NA	NA	NA	NA	NA	NA	NA	NA	NA	NA	NA	NA	NA	NA	NA	NA	NA	NA	NA	NA	NA	NA
59	2	487.736	21.4359	16000000	16300000	14600000	2.94227e+06	3.00202e+06	3.6043e+06	2.47398e-05	DXGEEHFK	7.8	487.736	2	21.02		1	Serum albumin precursor (Allergen Bos d 6) (BSA) cRAP	gi|1351907	NA	NA	NA	NA	NA	NA	NA	NA	NA	NA	NA	NA	NA	NA	NA	NA	NA	NA	NA	NA	NA	NA	NA	NA	NA	NA	NA	NA	NA	NA
60	2	489.266	16.4035	963162	853395	1.06339e+06	160072	115272	169738	0.000208283	FRADNXNK	3.5	489.264	2	16.04		124	PREDICTED: serine--tRNA ligase cytoplasmic partial [Felis catus]	gi|586996316	NA	NA	NA	NA	NA	NA	NA	NA	NA	NA	NA	NA	NA	NA	NA	NA	NA	NA	NA	NA	NA	NA	NA	NA	NA	NA	NA	NA	NA	NA
61	2	492.268	44.2613	1.75966e+06	1.67943e+06	1.69087e+06	4.17741e+06	4.01925e+06	3.95552e+06	4.92304e-06	XGFGSFVEK	4.3	492.265	2	44.2		240	PREDICTED: integrin beta-6 isoform X2 [Felis catus]	gi|586997217	PREDICTED: integrin beta-6 isoform X3 [Felis catus]	gi|586997219	PREDICTED: integrin beta-6 isoform X4 [Felis catus]	gi|586997222	PREDICTED: integrin beta-6 isoform X5 [Felis catus]	gi|586997224	PREDICTED: integrin beta-6 isoform X6 [Felis catus]	gi|586997226	PREDICTED: integrin beta-6 isoform X7 [Felis catus]	gi|586997228	PREDICTED: integrin beta-6 isoform X8 [Felis catus]	gi|586997230	NA	NA	NA	NA	NA	NA	NA	NA	NA	NA	NA	NA	NA	NA	NA	NA	NA	NA
62	2	492.289	22.4708	0	0	0	2.29821e+06	2.09387e+06	2.40061e+06	1.49301e-05	VQGPXQSVR	6	492.288	2	22.92		260	ORF3 polypeptide partial [Feline calicivirus]	gi|16303636	ORF3 polypeptide partial [Feline calicivirus]	gi|16303639	ORF3 polypeptide partial [Feline calicivirus]	gi|16303642	Orf3 [Feline calicivirus]	gi|31872026	RecName: Full=Protein VP2; AltName: Full=Minor capsid protein	gi|139937	VP2 [Feline calicivirus]	gi|295315351	VP2 [Feline calicivirus]	gi|49458056	VP2 [Feline calicivirus]	gi|49458060	VP2 [Feline calicivirus]	gi|49458064	VP2 [Feline calicivirus]	gi|49458068	VP2 [Feline calicivirus]	gi|49458072	VP2 [Feline calicivirus]	gi|49458076	VP2 [Feline calicivirus]	gi|513038409	VP2 [Feline calicivirus]	gi|692348859	VP2 [Feline calicivirus]	gi|90019600	VP2 minor capsid protein [Feline calicivirus]	gi|357942672
63	2	493.797	47.7864	0	0	0	1.70605e+06	1.81976e+06	1.87773e+06	3.66598e-06	XPXNNXFR	5.2	493.795	2	47.05		283	PREDICTED: lysosome-associated membrane glycoprotein 2 isoform X1 [Felis catus]	gi|587021718	PREDICTED: lysosome-associated membrane glycoprotein 2 isoform X2 [Felis catus]	gi|587021720	NA	NA	NA	NA	NA	NA	NA	NA	NA	NA	NA	NA	NA	NA	NA	NA	NA	NA	NA	NA	NA	NA	NA	NA	NA	NA	NA	NA
64	2	495.294	46.2309	0	0	0	35000000	29700000	29600000	5.92739e-05	VFXENVXR	-0.2	495.292	2	45.43		99	PREDICTED: histone H4-like [Felis catus]	gi|586991945	PREDICTED: histone H4-like [Felis catus]	gi|586996550	NA	NA	NA	NA	NA	NA	NA	NA	NA	NA	NA	NA	NA	NA	NA	NA	NA	NA	NA	NA	NA	NA	NA	NA	NA	NA	NA	NA
65	2	495.788	57.4693	7.94896e+06	7.7153e+06	7.73595e+06	1.66599e+06	1.71097e+06	1.64198e+06	1.52427e-07	DXDXFR	5.7	495.787	2	57.4		124	PREDICTED: serine--tRNA ligase cytoplasmic partial [Felis catus]	gi|586996316	NA	NA	NA	NA	NA	NA	NA	NA	NA	NA	NA	NA	NA	NA	NA	NA	NA	NA	NA	NA	NA	NA	NA	NA	NA	NA	NA	NA	NA	NA
66	2	497.27	31.1126	5.3608e+06	5.70161e+06	5.3028e+06	2.29122e+06	1.47495e+06	2.06834e+06	0.000212514	EXAEAYXGK	5.1	497.269	2	31.39		48	PREDICTED: heat shock cognate 71 kDa protein isoform X2 [Felis catus]	gi|587001277	NA	NA	NA	NA	NA	NA	NA	NA	NA	NA	NA	NA	NA	NA	NA	NA	NA	NA	NA	NA	NA	NA	NA	NA	NA	NA	NA	NA	NA	NA
67	2	501.301	28.2777	42400000	46200000	39800000	12200000	11200000	15700000	0.000198894	AXKAWSVAR	7.8	501.302	2	28.33		1	Serum albumin precursor (Allergen Bos d 6) (BSA) cRAP	gi|1351907	NA	NA	NA	NA	NA	NA	NA	NA	NA	NA	NA	NA	NA	NA	NA	NA	NA	NA	NA	NA	NA	NA	NA	NA	NA	NA	NA	NA	NA	NA
68	2	503.264	31.0012	1.03756e+06	994877	989459	2.03343e+06	2.06138e+06	1.95271e+06	9.61239e-06	SSSXWVGNR	4.5	503.262	2	31.17		32	capsid protein [Feline calicivirus]	gi|9255934	NA	NA	NA	NA	NA	NA	NA	NA	NA	NA	NA	NA	NA	NA	NA	NA	NA	NA	NA	NA	NA	NA	NA	NA	NA	NA	NA	NA	NA	NA
69	2	504.805	22.016	1.26687e+06	1.3678e+06	1.17737e+06	446992	391385	436793	0.00012526	VTVXGHVQR	8.1	504.805	2	22.4		244	PREDICTED: 6-phosphofructokinase muscle type [Felis catus]	gi|586992301	NA	NA	NA	NA	NA	NA	NA	NA	NA	NA	NA	NA	NA	NA	NA	NA	NA	NA	NA	NA	NA	NA	NA	NA	NA	NA	NA	NA	NA	NA
70	2	506.273	18.9982	0	0	0	439366	365536	424225	5.36325e-05	RFTM(+15.99)EXAK	9.6	506.273	2	18.31	Oxidation (M)	272	Glutamate dehydrogenase 1 mitochondrial precursor (GDH) cRAP	gi|52001466	NA	NA	NA	NA	NA	NA	NA	NA	NA	NA	NA	NA	NA	NA	NA	NA	NA	NA	NA	NA	NA	NA	NA	NA	NA	NA	NA	NA	NA	NA
71	2	507.817	49.1116	1410000000	1500000000	1350000000	524000000	466000000	497000000	4.33706e-05	QTAXVEXXK	4.1	507.815	2	49.24		1	Serum albumin precursor (Allergen Bos d 6) (BSA) cRAP	gi|1351907	NA	NA	NA	NA	NA	NA	NA	NA	NA	NA	NA	NA	NA	NA	NA	NA	NA	NA	NA	NA	NA	NA	NA	NA	NA	NA	NA	NA	NA	NA
72	2	509.265	31.7995	353390	494127	505419	0	0	0	0.000768377	C(+57.02)NGVXEGXR	3.1	509.262	2	32.11	Carbamidomethylation	92	PREDICTED: myosin-9 [Felis catus]	gi|586993676	NA	NA	NA	NA	NA	NA	NA	NA	NA	NA	NA	NA	NA	NA	NA	NA	NA	NA	NA	NA	NA	NA	NA	NA	NA	NA	NA	NA	NA	NA
73	2	509.766	22.6279	0	0	0	3.01118e+06	2.74736e+06	3.15681e+06	1.56899e-05	SXQSVAEER	7.4	509.766	2	22.24		199	PREDICTED: 60S ribosomal protein L15 [Felis catus]	gi|587000438	NA	NA	NA	NA	NA	NA	NA	NA	NA	NA	NA	NA	NA	NA	NA	NA	NA	NA	NA	NA	NA	NA	NA	NA	NA	NA	NA	NA	NA	NA
74	2	514.327	51.5321	8.85816e+06	8.67644e+06	8.24687e+06	1.08599e+06	1.00518e+06	1.08877e+06	2.09396e-06	XXXDEAXXK	1.3	514.324	2	50.79		124	PREDICTED: serine--tRNA ligase cytoplasmic partial [Felis catus]	gi|586996316	NA	NA	NA	NA	NA	NA	NA	NA	NA	NA	NA	NA	NA	NA	NA	NA	NA	NA	NA	NA	NA	NA	NA	NA	NA	NA	NA	NA	NA	NA
75	2	514.793	36.0996	8.72323e+06	8.9819e+06	9.50921e+06	2.93464e+06	2.97949e+06	3.39102e+06	2.59121e-05	XADAXQEXR	4.6	514.793	2	37.96		149	PREDICTED: prelamin-A/C partial [Felis catus]	gi|587019174	NA	NA	NA	NA	NA	NA	NA	NA	NA	NA	NA	NA	NA	NA	NA	NA	NA	NA	NA	NA	NA	NA	NA	NA	NA	NA	NA	NA	NA	NA
76	2	515.299	36.8854	417865	333662	407270	1.42944e+06	1.38368e+06	1.36852e+06	6.21092e-06	AXK(+27.99)AWSVAR	2.7	515.297	2	37.19	FormylationKRPY	1	Serum albumin precursor (Allergen Bos d 6) (BSA) cRAP	gi|1351907	NA	NA	NA	NA	NA	NA	NA	NA	NA	NA	NA	NA	NA	NA	NA	NA	NA	NA	NA	NA	NA	NA	NA	NA	NA	NA	NA	NA	NA	NA
77	2	515.304	40.5657	3.30749e+06	3.19661e+06	3.23524e+06	0	0	0	6.0188e-08	VXDEXTXAR	4.7	515.303	2	40.65		122	PREDICTED: keratin type I cytoskeletal 16 [Felis catus]	gi|587011625	NA	NA	NA	NA	NA	NA	NA	NA	NA	NA	NA	NA	NA	NA	NA	NA	NA	NA	NA	NA	NA	NA	NA	NA	NA	NA	NA	NA	NA	NA
78	2	516.768	21.3796	2.85613e+06	3.09854e+06	2.80332e+06	4.55595e+06	4.83242e+06	4.84808e+06	0.000155371	ADVTEWRR	4.8	516.767	2	20.8		87	PREDICTED: melanotransferrin [Felis catus]	gi|586999583	NA	NA	NA	NA	NA	NA	NA	NA	NA	NA	NA	NA	NA	NA	NA	NA	NA	NA	NA	NA	NA	NA	NA	NA	NA	NA	NA	NA	NA	NA
79	2	516.8	42.8268	0	0	0	977477	1.07207e+06	1.043e+06	3.23837e-06	XFEGNAXXR	-1.2	516.795	2	42.15		161	PREDICTED: 40S ribosomal protein S9 [Felis catus]	gi|587013116	NA	NA	NA	NA	NA	NA	NA	NA	NA	NA	NA	NA	NA	NA	NA	NA	NA	NA	NA	NA	NA	NA	NA	NA	NA	NA	NA	NA	NA	NA
80	2	517.308	38.0438	5.50935e+06	6.26055e+06	5.03265e+06	1.64491e+06	1.59375e+06	1.59757e+06	0.000368401	KXFEEXVR	0	517.306	2	37.58		6	PREDICTED: pyruvate kinase muscle isoform X1 [Felis catus]	gi|586988591	NA	NA	NA	NA	NA	NA	NA	NA	NA	NA	NA	NA	NA	NA	NA	NA	NA	NA	NA	NA	NA	NA	NA	NA	NA	NA	NA	NA	NA	NA
81	2	520.302	51.4026	15900000	17000000	15700000	41400000	36400000	40800000	0.000135051	YXTVAAVFR	0.4	520.301	2	50.96		80	PREDICTED: tubulin beta-4B chain [Felis catus]	gi|587009813	NA	NA	NA	NA	NA	NA	NA	NA	NA	NA	NA	NA	NA	NA	NA	NA	NA	NA	NA	NA	NA	NA	NA	NA	NA	NA	NA	NA	NA	NA
82	2	522.306	37.6718	11100000	10700000	10100000	486510	611530	686412	4.88973e-06	A(+42.01)XKAWSVAR	0.4	522.304	2	37.14	Acetylation (N-term)	1	Serum albumin precursor (Allergen Bos d 6) (BSA) cRAP	gi|1351907	NA	NA	NA	NA	NA	NA	NA	NA	NA	NA	NA	NA	NA	NA	NA	NA	NA	NA	NA	NA	NA	NA	NA	NA	NA	NA	NA	NA	NA	NA
83	2	522.81	42.8798	3.59859e+06	3.93485e+06	3.67558e+06	1.83517e+06	1.57153e+06	1.65577e+06	8.9129e-05	VSAASXDXXR	3.8	522.808	2	42.82		142	non-structural polyprotein [Feline calicivirus]	gi|49458074	non-structural protein [Feline calicivirus]	gi|21359682	polyprotein precursor partial [Feline calicivirus]	gi|692348857	polyprotein precursor partial [Feline calicivirus]	gi|692348861	NA	NA	NA	NA	NA	NA	NA	NA	NA	NA	NA	NA	NA	NA	NA	NA	NA	NA	NA	NA	NA	NA	NA	NA
84	2	523.279	23.7565	0	0	0	561683	539412	530630	4.99176e-07	XSSPATXNSR	-13	523.279	2	22.15		166	Trypsin precursor cRAP	gi|136429	NA	NA	NA	NA	NA	NA	NA	NA	NA	NA	NA	NA	NA	NA	NA	NA	NA	NA	NA	NA	NA	NA	NA	NA	NA	NA	NA	NA	NA	NA
85	2	523.781	22.7027	0	0	0	169060	187744	215294	0.000142759	XSSPATXN(+.98)SR	8.5	523.782	2	23.48	Deamidation (NQ)	166	Trypsin precursor cRAP	gi|136429	NA	NA	NA	NA	NA	NA	NA	NA	NA	NA	NA	NA	NA	NA	NA	NA	NA	NA	NA	NA	NA	NA	NA	NA	NA	NA	NA	NA	NA	NA
86	2	525.284	50.4162	1.1283e+06	1.00479e+06	965974	3.40735e+06	3.33712e+06	3.30402e+06	2.29124e-06	DVDXEFXAK	2.9	525.281	2	49.65		140	PREDICTED: transitional endoplasmic reticulum ATPase [Felis catus]	gi|587008555	NA	NA	NA	NA	NA	NA	NA	NA	NA	NA	NA	NA	NA	NA	NA	NA	NA	NA	NA	NA	NA	NA	NA	NA	NA	NA	NA	NA	NA	NA
87	2	526.268	36.6824	3.44321e+06	2.12955e+06	3.39974e+06	12900000	13600000	13700000	3.09368e-05	WXSXM(+15.99)TER	-0.1	526.266	2	36.36	Oxidation (M)	20	PREDICTED: annexin A2 isoform X2 [Felis catus]	gi|586988813	PREDICTED: annexin A2 isoform X3 [Felis catus]	gi|586988815	NA	NA	NA	NA	NA	NA	NA	NA	NA	NA	NA	NA	NA	NA	NA	NA	NA	NA	NA	NA	NA	NA	NA	NA	NA	NA	NA	NA
88	2	526.765	36.9484	2.48714e+06	3.0466e+06	1.64197e+06	6.84671e+06	7.3043e+06	7.01062e+06	0.000409392	R(+43.01)(+15.99)PAFFAER	-5.2	526.764	2	36.32	Carbamylation; Oxidation or Hydroxylation	200	PREDICTED: annexin A7 isoform X3 [Felis catus]	gi|587004501	NA	NA	NA	NA	NA	NA	NA	NA	NA	NA	NA	NA	NA	NA	NA	NA	NA	NA	NA	NA	NA	NA	NA	NA	NA	NA	NA	NA	NA	NA
89	2	531.308	33.6243	0	0	0	503448	486339	428591	3.11036e-05	VXQXYPSNK	7.2	531.307	2	33.11		364	PREDICTED: peptidyl-prolyl cis-trans isomerase FKBP4 [Felis catus]	gi|586991577	NA	NA	NA	NA	NA	NA	NA	NA	NA	NA	NA	NA	NA	NA	NA	NA	NA	NA	NA	NA	NA	NA	NA	NA	NA	NA	NA	NA	NA	NA
90	2	531.781	30.9439	457663	460804	419717	2.68464e+06	2.30762e+06	2.6042e+06	5.50633e-05	XNPEDAYXK	5.2	531.78	2	31.24		216	PREDICTED: interferon-induced protein with tetratricopeptide repeats 1B isoform X2 [Felis catus]	gi|587004075	PREDICTED: interferon-induced protein with tetratricopeptide repeats 1B isoform X3 [Felis catus]	gi|587004077	PREDICTED: interferon-induced protein with tetratricopeptide repeats 1B isoform X4 [Felis catus]	gi|587004080	PREDICTED: interferon-induced protein with tetratricopeptide repeats 1B isoform X5 [Felis catus]	gi|587004082	NA	NA	NA	NA	NA	NA	NA	NA	NA	NA	NA	NA	NA	NA	NA	NA	NA	NA	NA	NA	NA	NA	NA	NA
91	2	532.244	18.5783	507955	474901	495026	296117	269537	269751	8.07721e-05	SHC(+47.98)XAEVEK	10.1	532.245	2	18.92	Cysteine oxidation to cysteic acid	1	Serum albumin precursor (Allergen Bos d 6) (BSA) cRAP	gi|1351907	NA	NA	NA	NA	NA	NA	NA	NA	NA	NA	NA	NA	NA	NA	NA	NA	NA	NA	NA	NA	NA	NA	NA	NA	NA	NA	NA	NA	NA	NA
92	2	537.785	18.1685	5.09658e+06	5.57238e+06	4.76784e+06	2.50009e+06	1.86581e+06	1.99584e+06	0.00056737	XTXTNDQNR	8.3	537.785	2	18.46		83	PREDICTED: 78 kDa glucose-regulated protein isoform X1 [Felis catus]	gi|587009145	PREDICTED: 78 kDa glucose-regulated protein isoform X2 [Felis catus]	gi|587009147	NA	NA	NA	NA	NA	NA	NA	NA	NA	NA	NA	NA	NA	NA	NA	NA	NA	NA	NA	NA	NA	NA	NA	NA	NA	NA	NA	NA
93	2	542.334	21.9025	0	0	0	512025	533402	548074	9.02074e-07	XXKSPEXQR	8.1	542.334	2	21.44		104	PREDICTED: 60S ribosomal protein L4 [Felis catus]	gi|586988825	NA	NA	NA	NA	NA	NA	NA	NA	NA	NA	NA	NA	NA	NA	NA	NA	NA	NA	NA	NA	NA	NA	NA	NA	NA	NA	NA	NA	NA	NA
94	2	543.318	54.054	2.15995e+06	1.89547e+06	2.0576e+06	4.44265e+06	4.33235e+06	4.17588e+06	3.11011e-05	EXXDXVXDR	4.7	543.316	2	53.86		93	PREDICTED: tubulin alpha chain [Felis catus]	gi|586992360	NA	NA	NA	NA	NA	NA	NA	NA	NA	NA	NA	NA	NA	NA	NA	NA	NA	NA	NA	NA	NA	NA	NA	NA	NA	NA	NA	NA	NA	NA
95	2	544.793	40.5299	7.50084e+06	7.75757e+06	6.99694e+06	3.54359e+06	3.40837e+06	3.77693e+06	0.000101296	VTGEEWXVR	2.3	544.792	2	39.78		88	PREDICTED: lung resistance-related protein isoform X1 [Felis catus]	gi|587016362	PREDICTED: lung resistance-related protein isoform X2 [Felis catus]	gi|587016364	NA	NA	NA	NA	NA	NA	NA	NA	NA	NA	NA	NA	NA	NA	NA	NA	NA	NA	NA	NA	NA	NA	NA	NA	NA	NA	NA	NA
96	2	545.821	54.9811	1.72986e+06	1.59089e+06	1.66776e+06	0	0	0	2.04036e-06	GXAVFXSDXR	4.8	545.819	2	54.87		213	PREDICTED: AP-2 complex subunit alpha-1 [Felis catus]	gi|587013355	PREDICTED: AP-2 complex subunit alpha-2 isoform X1 [Felis catus]	gi|587003911	PREDICTED: AP-2 complex subunit alpha-2 isoform X2 [Felis catus]	gi|587003913	NA	NA	NA	NA	NA	NA	NA	NA	NA	NA	NA	NA	NA	NA	NA	NA	NA	NA	NA	NA	NA	NA	NA	NA	NA	NA
97	2	546.299	43.7486	1.01278e+06	942996	901428	2.40332e+06	2.34492e+06	2.29081e+06	7.0293e-06	SSATWXAXSR	0	546.296	2	43.67		110	PREDICTED: sodium/potassium-transporting ATPase subunit alpha-1 isoform X1 [Felis catus]	gi|586996410	PREDICTED: sodium/potassium-transporting ATPase subunit alpha-1 isoform X2 [Felis catus]	gi|586996412	NA	NA	NA	NA	NA	NA	NA	NA	NA	NA	NA	NA	NA	NA	NA	NA	NA	NA	NA	NA	NA	NA	NA	NA	NA	NA	NA	NA
98	2	548.773	48.5475	843639	807755	862416	0	0	0	8.02599e-07	DAEAW(+29.97)FXSK	33.9	548.769	2	48	TryptophanDione	122	PREDICTED: keratin type I cytoskeletal 16 [Felis catus]	gi|587011625	NA	NA	NA	NA	NA	NA	NA	NA	NA	NA	NA	NA	NA	NA	NA	NA	NA	NA	NA	NA	NA	NA	NA	NA	NA	NA	NA	NA	NA	NA
99	2	550.312	36.0844	14400000	15300000	14600000	2.91863e+06	2.33616e+06	2.02993e+06	5.24118e-06	AVXQHFQEK	24.8	550.312	2	35.08		395	PREDICTED: amyloid beta A4 protein isoform X3 [Felis catus]	gi|586998954	PREDICTED: amyloid beta A4 protein isoform X5 [Felis catus]	gi|586998958	NA	NA	NA	NA	NA	NA	NA	NA	NA	NA	NA	NA	NA	NA	NA	NA	NA	NA	NA	NA	NA	NA	NA	NA	NA	NA	NA	NA
100	2	550.789	41.5236	5.20514e+06	5.08324e+06	4.90789e+06	2.86131e+06	2.6486e+06	2.61138e+06	3.48014e-05	FDVSSTAVFK	2.8	550.786	2	41.64		158	PREDICTED: family with sequence similarity 129 member B [Felis catus]	gi|587009238	NA	NA	NA	NA	NA	NA	NA	NA	NA	NA	NA	NA	NA	NA	NA	NA	NA	NA	NA	NA	NA	NA	NA	NA	NA	NA	NA	NA	NA	NA
101	2	554.279	21.3537	10200000	11100000	9.98081e+06	6.10058e+06	6.22483e+06	6.53319e+06	0.000321962	AQYEEXAQR	0.9	554.276	2	21.75		100	Keratin type II cytoskeletal 2 epidermal (Cytokeratin-2e) (K2e) (CK 2e) (keratin-2) cRAP	gi|547754	NA	NA	NA	NA	NA	NA	NA	NA	NA	NA	NA	NA	NA	NA	NA	NA	NA	NA	NA	NA	NA	NA	NA	NA	NA	NA	NA	NA	NA	NA
102	2	556.259	41.4721	485085	516717	471599	8.70565e+06	8.39863e+06	8.37264e+06	1.9722e-07	GMYP(sub T)CGSXQR	0.7	556.255	2	40.69	Mutation	37	major capsid protein [Feline calicivirus]	gi|5706696	NA	NA	NA	NA	NA	NA	NA	NA	NA	NA	NA	NA	NA	NA	NA	NA	NA	NA	NA	NA	NA	NA	NA	NA	NA	NA	NA	NA	NA	NA
103	2	556.285	33.4965	2.96389e+06	2.99561e+06	2.89883e+06	7.12634e+06	6.39167e+06	6.68485e+06	6.183e-05	QDXAFAYQR	4.4	556.283	2	33.71		20	PREDICTED: annexin A2 isoform X2 [Felis catus]	gi|586988813	PREDICTED: annexin A2 isoform X3 [Felis catus]	gi|586988815	NA	NA	NA	NA	NA	NA	NA	NA	NA	NA	NA	NA	NA	NA	NA	NA	NA	NA	NA	NA	NA	NA	NA	NA	NA	NA	NA	NA
104	2	556.813	31.9156	0	0	0	2.42499e+06	1.93984e+06	2.14008e+06	0.000103631	GKYXYEXAR	3.9	556.811	2	32.15		1	Serum albumin precursor (Allergen Bos d 6) (BSA) cRAP	gi|1351907	NA	NA	NA	NA	NA	NA	NA	NA	NA	NA	NA	NA	NA	NA	NA	NA	NA	NA	NA	NA	NA	NA	NA	NA	NA	NA	NA	NA	NA	NA
105	2	560.814	15.8006	3.03606e+06	3.30123e+06	3.01935e+06	1.22157e+06	904378	1.14148e+06	0.000104139	EXQ(sub E)VQHPAAK	0.6	560.809	2	15.98	Mutation	119	PREDICTED: T-complex protein 1 subunit theta isoform X2 [Felis catus]	gi|586998936	NA	NA	NA	NA	NA	NA	NA	NA	NA	NA	NA	NA	NA	NA	NA	NA	NA	NA	NA	NA	NA	NA	NA	NA	NA	NA	NA	NA	NA	NA
106	2	565.239	25.5183	5.44717e+06	6.1679e+06	5.51049e+06	0	0	0	1.57544e-05	C(+57.02)C(+47.98)TESXVNR	6.6	565.238	2	25.91	Carbamidomethylation; Cysteine oxidation to cysteic acid	1	Serum albumin precursor (Allergen Bos d 6) (BSA) cRAP	gi|1351907	NA	NA	NA	NA	NA	NA	NA	NA	NA	NA	NA	NA	NA	NA	NA	NA	NA	NA	NA	NA	NA	NA	NA	NA	NA	NA	NA	NA	NA	NA
107	2	565.855	54.3222	1.7849e+06	1.74592e+06	1.65068e+06	0	124038	0	8.02066e-06	VVXXPYXASR	3.7	565.852	2	53.57		274	PREDICTED: acetoacetyl-CoA synthetase [Felis catus]	gi|587006057	NA	NA	NA	NA	NA	NA	NA	NA	NA	NA	NA	NA	NA	NA	NA	NA	NA	NA	NA	NA	NA	NA	NA	NA	NA	NA	NA	NA	NA	NA
108	2	566.292	54.1202	848068	831369	766984	0	0	0	5.03513e-06	SXHTXFGDEX	3.8	566.29	2	53.91		1	Serum albumin precursor (Allergen Bos d 6) (BSA) cRAP	gi|1351907	NA	NA	NA	NA	NA	NA	NA	NA	NA	NA	NA	NA	NA	NA	NA	NA	NA	NA	NA	NA	NA	NA	NA	NA	NA	NA	NA	NA	NA	NA
109	2	566.798	22.4099	1.19618e+06	1.47365e+06	1.06052e+06	0	0	0	0.000515075	AXANSXAC(+57.02)QGK	9	566.798	2	22.7	Carbamidomethylation	171	Fructose-bisphosphate aldolase A (Muscle-type aldolase) cRAP	gi|113608	NA	NA	NA	NA	NA	NA	NA	NA	NA	NA	NA	NA	NA	NA	NA	NA	NA	NA	NA	NA	NA	NA	NA	NA	NA	NA	NA	NA	NA	NA
110	2	569.282	33.5346	2.15951e+06	2.55441e+06	2.55722e+06	10800000	9.19068e+06	9.5607e+06	0.000122562	ESYSVYVYK	10	569.282	2	32.83		97	PREDICTED: histone H2B type 2-F-like [Felis catus]	gi|586996552	NA	NA	NA	NA	NA	NA	NA	NA	NA	NA	NA	NA	NA	NA	NA	NA	NA	NA	NA	NA	NA	NA	NA	NA	NA	NA	NA	NA	NA	NA
111	2	569.758	20.3701	203000000	220000000	189000000	8.25653e+06	6.99413e+06	7.91403e+06	2.63999e-05	C(+57.02)C(+57.02)TESXVNR	9.1	569.758	2	19.83	Carbamidomethylation	1	Serum albumin precursor (Allergen Bos d 6) (BSA) cRAP	gi|1351907	NA	NA	NA	NA	NA	NA	NA	NA	NA	NA	NA	NA	NA	NA	NA	NA	NA	NA	NA	NA	NA	NA	NA	NA	NA	NA	NA	NA	NA	NA
112	2	572.268	32.6389	0	0	0	5.09728e+06	3.98518e+06	4.2724e+06	0.000181715	QDXAF(+31.99)AYQR	3.9	572.277	2	32.88	Dihydroxy	20	PREDICTED: annexin A2 isoform X2 [Felis catus]	gi|586988813	PREDICTED: annexin A2 isoform X3 [Felis catus]	gi|586988815	NA	NA	NA	NA	NA	NA	NA	NA	NA	NA	NA	NA	NA	NA	NA	NA	NA	NA	NA	NA	NA	NA	NA	NA	NA	NA	NA	NA
113	2	575.801	43.791	22100000	23600000	21100000	7.51095e+06	6.58075e+06	6.79466e+06	4.22608e-05	FAEAFEAXPR	2.2	575.799	2	43.3		119	PREDICTED: T-complex protein 1 subunit theta isoform X2 [Felis catus]	gi|586998936	NA	NA	NA	NA	NA	NA	NA	NA	NA	NA	NA	NA	NA	NA	NA	NA	NA	NA	NA	NA	NA	NA	NA	NA	NA	NA	NA	NA	NA	NA
114	2	576.289	37.3493	0	0	0	3.62289e+06	3.43003e+06	3.37155e+06	1.36389e-06	ESYSXYVYK	-0.1	576.284	2	36.74		89	PREDICTED: histone H2B type 1-O-like partial [Felis catus]	gi|586996632	NA	NA	NA	NA	NA	NA	NA	NA	NA	NA	NA	NA	NA	NA	NA	NA	NA	NA	NA	NA	NA	NA	NA	NA	NA	NA	NA	NA	NA	NA
115	2	577.817	20.7199	274000000	278000000	253000000	82300000	76900000	86100000	2.23149e-05	HTXNQXDS(sub K)VK	8.2	577.817	2	20.05	Mutation	102	PREDICTED: alpha-2-HS-glycoprotein [Felis catus]	gi|586999703	NA	NA	NA	NA	NA	NA	NA	NA	NA	NA	NA	NA	NA	NA	NA	NA	NA	NA	NA	NA	NA	NA	NA	NA	NA	NA	NA	NA	NA	NA
116	2	579.279	36.7029	0	0	0	14400000	13200000	14400000	3.55525e-06	SXM(+15.99)DHTXP	-0.1	579.279	2	36.43	Oxidation (M)	111	PREDICTED: syntenin-1 [Felis catus]	gi|587019472	NA	NA	NA	NA	NA	NA	NA	NA	NA	NA	NA	NA	NA	NA	NA	NA	NA	NA	NA	NA	NA	NA	NA	NA	NA	NA	NA	NA	NA	NA
117	2	582.323	43.6361	2000000000	2080000000	1960000000	354000000	312000000	319000000	1.73825e-06	XVNEXTEFAK	0	582.319	2	43.87		1	Serum albumin precursor (Allergen Bos d 6) (BSA) cRAP	gi|1351907	NA	NA	NA	NA	NA	NA	NA	NA	NA	NA	NA	NA	NA	NA	NA	NA	NA	NA	NA	NA	NA	NA	NA	NA	NA	NA	NA	NA	NA	NA
118	2	582.792	28.3443	0	0	0	2.87317e+06	2.42325e+06	3.19347e+06	0.000223596	GVFNVQM(+15.99)EPK	5.5	582.793	2	29.52	Oxidation (M)	148	PREDICTED: eukaryotic translation initiation factor 2 subunit 1 [Felis catus]	gi|586990198	NA	NA	NA	NA	NA	NA	NA	NA	NA	NA	NA	NA	NA	NA	NA	NA	NA	NA	NA	NA	NA	NA	NA	NA	NA	NA	NA	NA	NA	NA
119	2	582.815	45.2012	7.39885e+06	7.51421e+06	6.90137e+06	1.33898e+06	1.20166e+06	1.29729e+06	6.32987e-06	XVN(+.98)EXTEFAK	4.5	582.814	2	45.06	Deamidation (NQ)	1	Serum albumin precursor (Allergen Bos d 6) (BSA) cRAP	gi|1351907	NA	NA	NA	NA	NA	NA	NA	NA	NA	NA	NA	NA	NA	NA	NA	NA	NA	NA	NA	NA	NA	NA	NA	NA	NA	NA	NA	NA	NA	NA
120	2	585.764	20.017	271152	253594	215208	0	0	0	0.000117173	NXC(+57.02)SQYEEK	15.3	585.767	2	20.55	Carbamidomethylation	180	PREDICTED: LOW QUALITY PROTEIN: interferon-induced GTP-binding protein Mx1 [Felis catus]	gi|586998706	NA	NA	NA	NA	NA	NA	NA	NA	NA	NA	NA	NA	NA	NA	NA	NA	NA	NA	NA	NA	NA	NA	NA	NA	NA	NA	NA	NA	NA	NA
121	2	585.863	50.4844	2.44737e+06	2.58464e+06	2.43025e+06	12000000	10900000	11300000	1.15512e-05	K(+27.99)QTAXVEXXK	-1.3	585.857	2	49.53	FormylationKRPY	1	Serum albumin precursor (Allergen Bos d 6) (BSA) cRAP	gi|1351907	NA	NA	NA	NA	NA	NA	NA	NA	NA	NA	NA	NA	NA	NA	NA	NA	NA	NA	NA	NA	NA	NA	NA	NA	NA	NA	NA	NA	NA	NA
122	2	586.308	41.9354	1.30802e+06	1.03985e+06	1.29284e+06	2.50653e+06	2.34386e+06	2.32658e+06	0.000347524	STXNEXYFGK	0.3	586.303	2	41.38		303	PREDICTED: F-actin-capping protein subunit beta isoform X1 [Felis catus]	gi|586994457	PREDICTED: F-actin-capping protein subunit beta isoform X2 [Felis catus]	gi|586994459	PREDICTED: F-actin-capping protein subunit beta isoform X3 [Felis catus]	gi|586994461	NA	NA	NA	NA	NA	NA	NA	NA	NA	NA	NA	NA	NA	NA	NA	NA	NA	NA	NA	NA	NA	NA	NA	NA	NA	NA
123	2	587.319	35.8111	8.43747e+06	9.60337e+06	8.27746e+06	0	0	0	3.04228e-05	AXASQXQDSXK	-13.3	587.319	2	36.1		135	PREDICTED: vinculin isoform X3 [Felis catus]	gi|587004570	PREDICTED: vinculin isoform X4 [Felis catus]	gi|587004573	NA	NA	NA	NA	NA	NA	NA	NA	NA	NA	NA	NA	NA	NA	NA	NA	NA	NA	NA	NA	NA	NA	NA	NA	NA	NA	NA	NA
124	2	587.81	51.5192	656651	735924	586722	0	0	0	0.000106222	EGXXXWC(+57.02)QR	1.9	587.807	2	51.27	Carbamidomethylation	86	PREDICTED: alpha-actinin-4 [Felis catus]	gi|587014338	NA	NA	NA	NA	NA	NA	NA	NA	NA	NA	NA	NA	NA	NA	NA	NA	NA	NA	NA	NA	NA	NA	NA	NA	NA	NA	NA	NA	NA	NA
125	2	588.277	24.0975	1.46765e+06	1.73167e+06	1.37254e+06	352335	206237	362832	0.000510823	TXQGDEED	2.7	588.282	2	22.58		184	PREDICTED: alpha-soluble NSF attachment protein isoform X2 [Felis catus]	gi|587013611	NA	NA	NA	NA	NA	NA	NA	NA	NA	NA	NA	NA	NA	NA	NA	NA	NA	NA	NA	NA	NA	NA	NA	NA	NA	NA	NA	NA	NA	NA
126	2	588.858	57.7728	649299	633631	656581	0	0	0	7.21346e-08	AXVGXFSXATGK	9.5	588.859	2	57.61		235	PREDICTED: LOW QUALITY PROTEIN: glutamine-dependent NAD(+) synthetase [Felis catus]	gi|587003875	NA	NA	NA	NA	NA	NA	NA	NA	NA	NA	NA	NA	NA	NA	NA	NA	NA	NA	NA	NA	NA	NA	NA	NA	NA	NA	NA	NA	NA	NA
127	2	590.817	36.0192	9.221e+06	9.33808e+06	8.69581e+06	38100000	32400000	37800000	0.00012672	XSGXXYEETR	-1.3	590.813	2	36.07		99	PREDICTED: histone H4-like [Felis catus]	gi|586991945	PREDICTED: histone H4-like [Felis catus]	gi|586996550	NA	NA	NA	NA	NA	NA	NA	NA	NA	NA	NA	NA	NA	NA	NA	NA	NA	NA	NA	NA	NA	NA	NA	NA	NA	NA	NA	NA
128	2	592.87	51.0477	16000000	16600000	16100000	5.17719e+06	4.37023e+06	4.34301e+06	3.80041e-06	K(+42.01)QTAXVEXXK	5.4	592.869	2	50.82	Acetylation (N-term)	1	Serum albumin precursor (Allergen Bos d 6) (BSA) cRAP	gi|1351907	NA	NA	NA	NA	NA	NA	NA	NA	NA	NA	NA	NA	NA	NA	NA	NA	NA	NA	NA	NA	NA	NA	NA	NA	NA	NA	NA	NA	NA	NA
129	2	593.366	49.835	35100000	35800000	33300000	14900000	14400000	15700000	1.95076e-05	K(+43.01)QTAXVEXXK	4.5	593.366	2	49.53	Carbamylation	1	Serum albumin precursor (Allergen Bos d 6) (BSA) cRAP	gi|1351907	NA	NA	NA	NA	NA	NA	NA	NA	NA	NA	NA	NA	NA	NA	NA	NA	NA	NA	NA	NA	NA	NA	NA	NA	NA	NA	NA	NA	NA	NA
130	2	595.307	55.4093	815612	677607	765259	0	0	0	4.84429e-05	GXADVPEWFR	-0.6	595.303	2	55.28		274	PREDICTED: acetoacetyl-CoA synthetase [Felis catus]	gi|587006057	NA	NA	NA	NA	NA	NA	NA	NA	NA	NA	NA	NA	NA	NA	NA	NA	NA	NA	NA	NA	NA	NA	NA	NA	NA	NA	NA	NA	NA	NA
131	2	595.325	29.2443	675371	741179	665897	229234	97245.1	193196	0.000345299	VQVTQATWTR	1.8	595.321	2	28.79		233	PREDICTED: poliovirus receptor homolog isoform X2 [Felis catus]	gi|587013834	NA	NA	NA	NA	NA	NA	NA	NA	NA	NA	NA	NA	NA	NA	NA	NA	NA	NA	NA	NA	NA	NA	NA	NA	NA	NA	NA	NA	NA	NA
132	2	595.847	51.509	2.40036e+06	2.43056e+06	2.23313e+06	1.42218e+06	1.32644e+06	1.20726e+06	0.000289607	TXDXPXYVTR	2	595.844	2	50.83		120	PREDICTED: coatomer subunit alpha [Felis catus]	gi|587019109	NA	NA	NA	NA	NA	NA	NA	NA	NA	NA	NA	NA	NA	NA	NA	NA	NA	NA	NA	NA	NA	NA	NA	NA	NA	NA	NA	NA	NA	NA
133	2	597.316	40.5605	2.6514e+06	2.55582e+06	2.36704e+06	0	0	477175	0.000192157	AXEXDSNXYR	4.5	597.314	2	40.74		92	PREDICTED: myosin-9 [Felis catus]	gi|586993676	NA	NA	NA	NA	NA	NA	NA	NA	NA	NA	NA	NA	NA	NA	NA	NA	NA	NA	NA	NA	NA	NA	NA	NA	NA	NA	NA	NA	NA	NA
134	2	600.345	47.2086	152000000	157000000	147000000	85800000	77000000	80900000	5.63186e-05	DAGTXAGXNVXR	2.5	600.342	2	47.48		48	PREDICTED: heat shock cognate 71 kDa protein isoform X2 [Felis catus]	gi|587001277	NA	NA	NA	NA	NA	NA	NA	NA	NA	NA	NA	NA	NA	NA	NA	NA	NA	NA	NA	NA	NA	NA	NA	NA	NA	NA	NA	NA	NA	NA
135	2	602.327	42.9239	9.48955e+06	10500000	9.28472e+06	20600000	18300000	19100000	0.00024249	EYGXXPAVGER	2.7	602.324	2	42.79		87	PREDICTED: melanotransferrin [Felis catus]	gi|586999583	NA	NA	NA	NA	NA	NA	NA	NA	NA	NA	NA	NA	NA	NA	NA	NA	NA	NA	NA	NA	NA	NA	NA	NA	NA	NA	NA	NA	NA	NA
136	2	602.328	40.0303	7.16264e+06	7.26243e+06	6.26784e+06	2.72639e+06	2.23784e+06	2.98825e+06	0.000384589	WTXXQEQGTK	0	602.322	2	39.62		144	PREDICTED: LOW QUALITY PROTEIN: keratin type II cytoskeletal 5 [Felis catus]	gi|586992525	NA	NA	NA	NA	NA	NA	NA	NA	NA	NA	NA	NA	NA	NA	NA	NA	NA	NA	NA	NA	NA	NA	NA	NA	NA	NA	NA	NA	NA	NA
137	2	603.801	31.6992	1.52925e+06	1.21784e+06	1.57867e+06	317527	311216	349418	0.000601482	XGM(+15.99)XSPDGXC(+57.02)K	6.4	603.8	2	31.99	Oxidation (M); Carbamidomethylation	85	PREDICTED: fatty acid synthase [Felis catus]	gi|587012663	NA	NA	NA	NA	NA	NA	NA	NA	NA	NA	NA	NA	NA	NA	NA	NA	NA	NA	NA	NA	NA	NA	NA	NA	NA	NA	NA	NA	NA	NA
138	2	607.811	34.6619	0	0	0	759011	597380	586765	0.000313214	NXQYYDXSAK	1.8	607.807	2	35.05		191	PREDICTED: GTP-binding nuclear protein Ran [Felis catus]	gi|587006044	NA	NA	NA	NA	NA	NA	NA	NA	NA	NA	NA	NA	NA	NA	NA	NA	NA	NA	NA	NA	NA	NA	NA	NA	NA	NA	NA	NA	NA	NA
139	2	608.819	53.498	6.07137e+06	6.03248e+06	5.93116e+06	2.6278e+06	2.21653e+06	2.35572e+06	9.32801e-06	EAEDXVNWXK	2.5	608.816	2	52.81		121	PREDICTED: protein disulfide-isomerase [Felis catus]	gi|587012653	NA	NA	NA	NA	NA	NA	NA	NA	NA	NA	NA	NA	NA	NA	NA	NA	NA	NA	NA	NA	NA	NA	NA	NA	NA	NA	NA	NA	NA	NA
140	2	610.287	17.192	651146	727748	697397	130580	59049.9	94480.8	3.94007e-05	KYDYDSSSVR	5.2	610.286	2	16.87		158	PREDICTED: family with sequence similarity 129 member B [Felis catus]	gi|587009238	NA	NA	NA	NA	NA	NA	NA	NA	NA	NA	NA	NA	NA	NA	NA	NA	NA	NA	NA	NA	NA	NA	NA	NA	NA	NA	NA	NA	NA	NA
141	2	611.307	12.5937	69933.1	83225.3	67150.6	223668	229037	237455	1.63375e-05	DTHK(+27.99)SEXAHR	8.2	611.307	2	12.54	FormylationKRPY	1	Serum albumin precursor (Allergen Bos d 6) (BSA) cRAP	gi|1351907	NA	NA	NA	NA	NA	NA	NA	NA	NA	NA	NA	NA	NA	NA	NA	NA	NA	NA	NA	NA	NA	NA	NA	NA	NA	NA	NA	NA	NA	NA
142	2	611.324	38.2789	147000000	162000000	141000000	5.38912e+06	4.38188e+06	4.8955e+06	1.9355e-05	C(+57.02)C(+57.02)SGAXXVXTK	3.5	611.322	2	38.37	Carbamidomethylation	5	PREDICTED: pyruvate kinase muscle isoform X2 [Felis catus]	gi|586988593	NA	NA	NA	NA	NA	NA	NA	NA	NA	NA	NA	NA	NA	NA	NA	NA	NA	NA	NA	NA	NA	NA	NA	NA	NA	NA	NA	NA	NA	NA
143	2	612.839	45.5031	414010	751520	536764	2.14685e+06	1.89698e+06	1.94691e+06	0.000330744	NPQSYXYXVK	1.8	612.836	2	44.99		117	PREDICTED: unconventional myosin-Ic isoform X2 [Felis catus]	gi|587010586	NA	NA	NA	NA	NA	NA	NA	NA	NA	NA	NA	NA	NA	NA	NA	NA	NA	NA	NA	NA	NA	NA	NA	NA	NA	NA	NA	NA	NA	NA
144	2	615.819	16.3963	73866.8	76079	56261.3	0	0	0	0.000393301	HSTPPSAYGSVK	8.8	615.815	2	15.93		20	PREDICTED: annexin A2 isoform X2 [Felis catus]	gi|586988813	PREDICTED: annexin A2 isoform X3 [Felis catus]	gi|586988815	NA	NA	NA	NA	NA	NA	NA	NA	NA	NA	NA	NA	NA	NA	NA	NA	NA	NA	NA	NA	NA	NA	NA	NA	NA	NA	NA	NA
145	2	616.82	19.9693	0	0	0	513158	493932	521996	4.18021e-07	STESXQANVQR	7.9	616.82	2	19.7		185	PREDICTED: paraplegin isoform X2 [Felis catus]	gi|587015587	PREDICTED: paraplegin isoform X3 [Felis catus]	gi|587015589	NA	NA	NA	NA	NA	NA	NA	NA	NA	NA	NA	NA	NA	NA	NA	NA	NA	NA	NA	NA	NA	NA	NA	NA	NA	NA	NA	NA
146	2	618.305	30.6642	5.55714e+06	6.24304e+06	5.7789e+06	892543	552136	732007	2.17472e-05	NSXDC(+57.02)EXVSAK	10.9	618.307	2	30.15	Carbamidomethylation	237	PREDICTED: adenylyl cyclase-associated protein 1 isoform X2 [Felis catus]	gi|586995133	NA	NA	NA	NA	NA	NA	NA	NA	NA	NA	NA	NA	NA	NA	NA	NA	NA	NA	NA	NA	NA	NA	NA	NA	NA	NA	NA	NA	NA	NA
147	2	618.858	58.1959	5.41784e+06	5.51456e+06	5.22247e+06	0	0	172169	8.46399e-07	YXESPVXFXR	5.4	618.856	2	57.74		123	PREDICTED: tubulin tyrosine ligase-like family member 12 [Felis catus]	gi|586993841	NA	NA	NA	NA	NA	NA	NA	NA	NA	NA	NA	NA	NA	NA	NA	NA	NA	NA	NA	NA	NA	NA	NA	NA	NA	NA	NA	NA	NA	NA
148	2	621.824	38.5828	0	0	0	672075	707911	662187	1.0372e-06	EVDXGXPDATGR	4.4	621.823	2	38.06		140	PREDICTED: transitional endoplasmic reticulum ATPase [Felis catus]	gi|587008555	NA	NA	NA	NA	NA	NA	NA	NA	NA	NA	NA	NA	NA	NA	NA	NA	NA	NA	NA	NA	NA	NA	NA	NA	NA	NA	NA	NA	NA	NA
149	2	623.84	57.3177	28600000	28100000	26800000	11300000	9.8357e+06	10800000	1.45534e-05	GXDPFSXDAXAK	6.3	623.841	2	57.16		125	PREDICTED: T-complex protein 1 subunit zeta-2 isoform X2 [Felis catus]	gi|587010865	NA	NA	NA	NA	NA	NA	NA	NA	NA	NA	NA	NA	NA	NA	NA	NA	NA	NA	NA	NA	NA	NA	NA	NA	NA	NA	NA	NA	NA	NA
150	2	625.319	25.0427	147000000	173000000	139000000	25800000	32400000	23100000	0.000277401	FKDXGEEHFK	6.7	625.318	2	24.48		1	Serum albumin precursor (Allergen Bos d 6) (BSA) cRAP	gi|1351907	NA	NA	NA	NA	NA	NA	NA	NA	NA	NA	NA	NA	NA	NA	NA	NA	NA	NA	NA	NA	NA	NA	NA	NA	NA	NA	NA	NA	NA	NA
151	2	626.831	30.0805	0	0	0	132460	165611	114918	0.000755665	YQAVTATXEEK	5.7	626.828	2	29.46		202	PREDICTED: 60S ribosomal protein L13a [Felis catus]	gi|587013406	NA	NA	NA	NA	NA	NA	NA	NA	NA	NA	NA	NA	NA	NA	NA	NA	NA	NA	NA	NA	NA	NA	NA	NA	NA	NA	NA	NA	NA	NA
152	2	628.316	44.1888	0	0	0	3.20446e+06	3.08951e+06	3.09173e+06	1.2979e-07	FDGXXGM(+15.99)AYPR	1.3	628.312	2	43.72	Oxidation (M)	138	PREDICTED: cathepsin D [Felis catus]	gi|587003895	NA	NA	NA	NA	NA	NA	NA	NA	NA	NA	NA	NA	NA	NA	NA	NA	NA	NA	NA	NA	NA	NA	NA	NA	NA	NA	NA	NA	NA	NA
153	2	631.37	33.6719	3.07913e+06	3.14767e+06	2.97852e+06	0	0	148807	1.70964e-06	HXVA(sub D)EPQNXXK	2.8	631.369	2	33.95	Mutation	1	Serum albumin precursor (Allergen Bos d 6) (BSA) cRAP	gi|1351907	NA	NA	NA	NA	NA	NA	NA	NA	NA	NA	NA	NA	NA	NA	NA	NA	NA	NA	NA	NA	NA	NA	NA	NA	NA	NA	NA	NA	NA	NA
154	2	633.325	35.1232	15400000	15300000	14500000	8.1588e+06	7.30421e+06	7.80334e+06	4.72501e-05	TNAENEFVTXK	0.7	633.323	2	35.4		71	Keratin type II cytoskeletal 1 (Cytokeratin-1) (CK-1) (Keratin-1) (K1) (67 kDa cytokeratin) (Hair alpha protein) cRAP	gi|1346343	NA	NA	NA	NA	NA	NA	NA	NA	NA	NA	NA	NA	NA	NA	NA	NA	NA	NA	NA	NA	NA	NA	NA	NA	NA	NA	NA	NA	NA	NA
155	2	633.822	38.9963	0	0	0	1.03116e+06	1.1188e+06	1.42684e+06	0.000575968	KXDDXYGTWR	0.6	633.828	2	39.53		104	PREDICTED: 60S ribosomal protein L4 [Felis catus]	gi|586988825	NA	NA	NA	NA	NA	NA	NA	NA	NA	NA	NA	NA	NA	NA	NA	NA	NA	NA	NA	NA	NA	NA	NA	NA	NA	NA	NA	NA	NA	NA
156	2	634.888	53.2856	2.34552e+06	2.41373e+06	2.17817e+06	6.44494e+06	5.5709e+06	6.02562e+06	0.000145524	NXPGXTXXNVSK	5.5	634.886	2	53.16		104	PREDICTED: 60S ribosomal protein L4 [Felis catus]	gi|586988825	NA	NA	NA	NA	NA	NA	NA	NA	NA	NA	NA	NA	NA	NA	NA	NA	NA	NA	NA	NA	NA	NA	NA	NA	NA	NA	NA	NA	NA	NA
157	2	635.332	47.7928	380000000	399000000	365000000	56300000	48900000	51500000	5.62731e-06	QDGQFS(sub T)VXFT(sub A)K	3.8	635.33	2	47.54	Mutation	102	PREDICTED: alpha-2-HS-glycoprotein [Felis catus]	gi|586999703	NA	NA	NA	NA	NA	NA	NA	NA	NA	NA	NA	NA	NA	NA	NA	NA	NA	NA	NA	NA	NA	NA	NA	NA	NA	NA	NA	NA	NA	NA
158	2	636.381	54.7178	0	0	0	146714	151999	177982	8.00762e-05	QVVNXPSFXVR	5.2	636.38	2	54.1		161	PREDICTED: 40S ribosomal protein S9 [Felis catus]	gi|587013116	NA	NA	NA	NA	NA	NA	NA	NA	NA	NA	NA	NA	NA	NA	NA	NA	NA	NA	NA	NA	NA	NA	NA	NA	NA	NA	NA	NA	NA	NA
159	2	637.331	28.1446	0	0	0	738756	568085	764926	0.000363152	DXAVAGPEM(+15.99)QVK	4.1	637.329	2	28.53	Oxidation (M)	88	PREDICTED: lung resistance-related protein isoform X1 [Felis catus]	gi|587016362	PREDICTED: lung resistance-related protein isoform X2 [Felis catus]	gi|587016364	NA	NA	NA	NA	NA	NA	NA	NA	NA	NA	NA	NA	NA	NA	NA	NA	NA	NA	NA	NA	NA	NA	NA	NA	NA	NA	NA	NA
160	2	639.326	21.5559	1.76236e+06	1.7954e+06	1.66765e+06	889040	844360	886128	2.90992e-05	SDQSRXDSEXK	11.9	639.328	2	21.96		71	Keratin type II cytoskeletal 1 (Cytokeratin-1) (CK-1) (Keratin-1) (K1) (67 kDa cytokeratin) (Hair alpha protein) cRAP	gi|1346343	NA	NA	NA	NA	NA	NA	NA	NA	NA	NA	NA	NA	NA	NA	NA	NA	NA	NA	NA	NA	NA	NA	NA	NA	NA	NA	NA	NA	NA	NA
161	2	641.857	41.2942	0	0	0	3.38804e+06	3.33734e+06	3.35226e+06	2.41291e-09	N(sub H)XVDEPQNXXK	2.6	641.855	2	40.89	Mutation	1	Serum albumin precursor (Allergen Bos d 6) (BSA) cRAP	gi|1351907	NA	NA	NA	NA	NA	NA	NA	NA	NA	NA	NA	NA	NA	NA	NA	NA	NA	NA	NA	NA	NA	NA	NA	NA	NA	NA	NA	NA	NA	NA
162	2	643.368	32.7842	0	0	0	3.20813e+06	2.30841e+06	2.8077e+06	0.000438291	AXNQGGXTSVAVR	0.1	643.365	2	33.13		204	PREDICTED: proteasome subunit alpha type-6 isoform X2 [Felis catus]	gi|586989809	NA	NA	NA	NA	NA	NA	NA	NA	NA	NA	NA	NA	NA	NA	NA	NA	NA	NA	NA	NA	NA	NA	NA	NA	NA	NA	NA	NA	NA	NA
163	2	645.381	55.1095	177292	87839.4	175207	895952	922157	937907	1.73369e-05	FRXPXNNXFR	2.3	645.379	2	54.48		283	PREDICTED: lysosome-associated membrane glycoprotein 2 isoform X1 [Felis catus]	gi|587021718	PREDICTED: lysosome-associated membrane glycoprotein 2 isoform X2 [Felis catus]	gi|587021720	NA	NA	NA	NA	NA	NA	NA	NA	NA	NA	NA	NA	NA	NA	NA	NA	NA	NA	NA	NA	NA	NA	NA	NA	NA	NA	NA	NA
[truncated: 457 more rows]
[truncated: 38 more columns]

## Sheet: D
Arbitrary index number	Analyte charge state	Analyte experimental m/z value	Analyte chromatographic retention time (RT)	Analyte peak area for "full-scan only" Injection 1 (Band 2 of control sample)	Analyte peak area for "full-scan only" Injection 2 (Band 2 of control sample)	Analyte peak area for "full-scan only" Injection 3 (Band 2 of control sample)	Analyte peak area for "full-scan only" Injection 1 (Band 2 of 120 s-treated sample)	Analyte peak area for "full-scan only" Injection 2 (Band 2 of 120 s-treated sample)	Analyte peak area for "full-scan only" Injection 3 (Band 2 of 120 s-treated sample)	p value	Peptide	med_ppm	med_m/z	z	med_rt	PTM	Protein_Group	Description.1	Accession.1	Description.2	Accession.2	Description.3	Accession.3	Description.4	Accession.4	Description.5	Accession.5	Description.6	Accession.6	Description.7	Accession.7	Description.8	Accession.8	Description.9	Accession.9	Description.10	Accession.10	Description.11	Accession.11	Description.12	Accession.12	Description.13	Accession.13	Description.14	Accession.14	Description.15	Accession.15	Description.16	Accession.16
[truncated: 557 more rows]
[truncated: 38 more columns]
